# Supplementary material for: The Yeast La Related Protein Slf1p Is a Key Activator of Translation during the Oxidative Stress Response
Source: PLoS Genet. 2015 Jan 8;11(1):e1004903. doi: 10.1371/journal.pgen.1004903 (PMC4287443; doi:10.1371/journal.pgen.1004903)
Supplement: S1 Table — Transcriptome changes in the slf1Δ mutant strain compared with a wild-type strain. (XLSX) [file pgen.1004903.s008.xlsx]

## Sheet: Table S1
Table S1. Transcriptome changes in the slf1Δ mutant strain compared with a wild-type strain.
names	genes	logFC	logCPM	LR	PValue	FDR
FIT3	YOR383C	2.69098	5.40108	38.1335	6.6067e-10	7.27265e-07
RIF1	YBR275C	2.06855	5.82628	24.5885	7.09741e-07	0.000244151
RTT107	YHR154W	2.02161	5.39785	21.8853	2.89444e-06	0.000758618
PDR3	YBL005W	1.954	5.83109	20.1276	7.24442e-06	0.00159493
NUP192	YJL039C	1.73606	7.59398	17.8102	2.44076e-05	0.00374388
DAL81	YIR023W	1.72899	5.11926	17.794	2.46156e-05	0.00374388
NNF2	YGR089W	1.88356	4.51192	17.7663	2.49763e-05	0.00374388
VPS3	YDR495C	1.9627	4.79054	17.6208	2.69623e-05	0.00380514
TAO3	YIL129C	1.7707	7.23947	17.0988	3.54845e-05	0.0046944
HSL1	YKL101W	1.80907	6.38355	17.065	3.61223e-05	0.0046944
MYO1	YHR023W	1.72471	6.80838	16.7814	4.19422e-05	0.00524658
UTP20	YBL004W	1.7994	8.53635	16.6987	4.38102e-05	0.00526407
SWI1	YPL016W	1.85875	5.57723	16.5387	4.76681e-05	0.00548716
ULS1	YOR191W	1.59411	5.82292	16.5313	4.78532e-05	0.00548716
SEC3	YER008C	1.62937	6.25177	16.3053	5.3912e-05	0.00590926
NMD2	YHR077C	1.65341	5.6911	16.2479	5.55712e-05	0.00590926
SMC4	YLR086W	1.73517	5.25545	15.9877	6.3757e-05	0.00635297
YMR259C	YMR259C	1.77869	6.29415	15.7716	7.14666e-05	0.00651338
SCC2	YDR180W	1.51561	5.49098	15.7625	7.18102e-05	0.00651338
NOP14	YDL148C	1.73946	5.97807	15.4845	8.31835e-05	0.00715378
MPT5	YGL178W	1.81147	5.8061	15.4544	8.4518e-05	0.00715672
PDR5	YOR153W	1.85014	10.9635	15.2885	9.22782e-05	0.00759662
CTR9	YOL145C	1.58323	6.84768	15.1286	0.000100433	0.00794246
DNF3	YMR162C	1.6282	5.86417	15.1138	0.000101219	0.00794246
FIT2	YOR382W	1.45533	5.64384	15.0555	0.000104396	0.00794246
PET309	YLR067C	1.72106	5.03013	15.0308	0.000105771	0.00794246
IRA2	YOL081W	1.67583	8.05011	14.7905	0.000120137	0.00870048
PRM7	YDL039C	2.02033	6.1984	14.5643	0.000135456	0.00931934
DYN1	YKR054C	1.75407	7.22552	14.345	0.000152185	0.0100092
GEA2	YEL022W	1.64725	7.00063	14.2135	0.000163192	0.0103323
BPH1	YCR032W	1.69523	5.7465	14.1369	0.00016998	0.010467
CLG1	YGL215W	1.55235	6.77412	14.0897	0.0001743	0.0105423
ORC1	YML065W	1.7127	5.08116	14.0557	0.000177473	0.0106175
TRA1	YHR099W	1.73402	8.6171	14.0162	0.000181242	0.0107264
URB1	YKL014C	1.64053	7.69191	13.9597	0.000186773	0.010821
BUD4	YJR092W	1.56643	6.65217	13.703	0.000214107	0.0117844
CSF1	YLR087C	1.75626	6.55615	13.6497	0.000220282	0.0120043
SWI4	YER111C	1.56816	4.57525	13.5933	0.000226988	0.0120955
TRM3	YDL112W	1.47504	7.55621	13.3686	0.000255876	0.0130402
PDR15	YDR406W	1.54839	7.26981	13.1825	0.000282583	0.014012
MMS22	YLR320W	1.6193	4.80577	13.1297	0.000290646	0.0142832
BRE5	YNR051C	1.44551	5.96146	13.0966	0.000295835	0.0144095
DEF1	YKL054C	1.45518	7.56286	13.0355	0.000305638	0.014502
ESC1	YMR219W	1.4688	5.88503	12.865	0.000334781	0.015749
NTE1	YML059C	1.43885	5.6621	12.7933	0.000347865	0.0160464
BTN2	YGR142W	1.46674	8.37945	12.7898	0.000348519	0.0160464
MDM1	YML104C	1.60323	4.57901	12.7037	0.000364929	0.0162555
SGO1	YOR073W	1.61223	4.21435	12.6971	0.000366221	0.0162555
CIN8	YEL061C	1.65937	5.30064	12.5851	0.000388842	0.0168519
POL2	YNL262W	1.63401	6.71497	12.5182	0.000403017	0.0169022
NUP188	YML103C	1.49948	7.48391	12.3918	0.000431218	0.0174305
SAS3	YBL052C	1.69208	4.75062	12.3804	0.000433861	0.0174305
SNQ2	YDR011W	1.48833	8.18885	12.3556	0.000439664	0.0175096
LAA1	YJL207C	1.63984	7.0179	12.3449	0.000442195	0.0175096
EAP1	YKL204W	1.68543	5.20297	12.2848	0.000456651	0.0176037
EPL1	YFL024C	1.84295	4.95569	12.2785	0.000458195	0.0176037
PDS5	YMR076C	1.46243	5.32289	12.2655	0.000461409	0.0176037
MLP2	YIL149C	1.66135	6.19763	12.2502	0.000465198	0.0176037
AUS1	YOR011W	1.3662	5.46628	12.228	0.000470774	0.0176037
MYO4	YAL029C	1.47147	7.44996	12.2159	0.000473852	0.0176037
RIC1	YLR039C	1.37118	5.54493	12.1928	0.000479753	0.0176037
GYL1	YMR192W	1.46586	4.58188	12.133	0.000495365	0.0179374
RAD9	YDR217C	1.41878	5.26637	12.0479	0.000518517	0.0184799
SAS10	YDL153C	1.41081	5.55002	11.9249	0.000553882	0.0193004
REV1	YOR346W	1.3875	5.62927	11.8365	0.000580793	0.0196116
URB2	YJR041C	1.33323	5.94547	11.7702	0.000601864	0.0199558
PIG2	YIL045W	1.7776	3.71006	11.6128	0.000654999	0.021024
PUF3	YLL013C	1.41921	5.97099	11.6071	0.000656999	0.021024
MED1	YPR070W	1.49852	5.49461	11.5639	0.000672432	0.0210654
SFG1	YOR315W	1.32778	5.67421	11.5502	0.000677429	0.0210654
IMH1	YLR309C	1.36825	5.4783	11.5166	0.000689761	0.0212092
IRA1	YBR140C	1.60358	7.63994	11.4922	0.000698898	0.0212527
POL1	YNL102W	1.30698	6.50834	11.4532	0.000713723	0.0214177
APL5	YPL195W	1.45964	6.66978	11.4473	0.000715998	0.0214177
FYV7	YLR068W	2.20519	2.95802	11.3978	0.000735303	0.0216423
HAP1	YLR256W	1.40783	7.43586	11.1882	0.000823171	0.0234753
APC1	YNL172W	1.30191	5.82593	11.0708	0.000876971	0.0240818
SEC10	YLR166C	1.3754	5.80406	11.0479	0.000887854	0.0240818
TOP1	YOL006C	1.38172	5.85807	11.0169	0.000902843	0.0242402
PEP5	YMR231W	1.3047	5.64495	10.9899	0.000916117	0.0242419
MYO3	YKL129C	1.35281	6.02633	10.9671	0.000927418	0.0244235
SMC3	YJL074C	1.49582	5.3378	10.8754	0.000974489	0.0247069
YOR093C	YOR093C	1.35784	5.82815	10.8592	0.000983067	0.0247069
SIR3	YLR442C	1.38184	4.73444	10.8135	0.00100762	0.0250949
UBR1	YGR184C	1.52427	7.72438	10.7932	0.00101875	0.0252576
ASG1	YIL130W	1.31495	5.82566	10.715	0.00106272	0.0257518
UBP3	YER151C	1.45237	6.51752	10.708	0.00106675	0.0257518
GCN2	YDR283C	1.33347	6.24771	10.6386	0.00110751	0.0263073
YCG1	YDR325W	1.36347	5.25134	10.6363	0.00110888	0.0263073
CDC25	YLR310C	1.29186	7.10358	10.5926	0.00113542	0.0268213
TOM1	YDR457W	1.4373	8.68917	10.5677	0.00115082	0.0269536
TTI1	YKL033W	1.42722	4.96433	10.5061	0.0011898	0.027361
CDC39	YCR093W	1.41197	7.9481	10.5011	0.00119307	0.027361
TOR1	YJR066W	1.29913	7.29885	10.4297	0.00124002	0.0282027
MDS3	YGL197W	1.30959	6.69129	10.4122	0.00125188	0.0283553
FOL1	YNL256W	1.18833	7.04181	10.3957	0.00126306	0.0284451
APC2	YLR127C	1.42871	4.37339	10.3855	0.00127009	0.0284451
ECM29	YHL030W	1.33473	7.52062	10.3837	0.00127135	0.0284451
YML003W	YML003W	2.33562	3.27312	10.3718	0.00127956	0.0284889
RTG3	YBL103C	1.42182	4.43421	10.353	0.00129267	0.0285738
SNU114	YKL173W	1.24338	5.8116	10.3154	0.00131927	0.029045
RPC31	YNL151C	1.42259	5.32865	10.2755	0.00134805	0.0294431
YOR309C	YOR309C	1.87427	3.65094	10.2526	0.00136495	0.0295775
SEN1	YLR430W	1.30059	7.24118	10.2408	0.00137368	0.0296499
YDL073W	YDL073W	1.30755	5.22293	10.1995	0.00140478	0.0300854
TAE2	YPL009C	1.41049	6.12284	10.1778	0.00142139	0.030323
CCM1	YGR150C	1.44265	4.7908	10.1564	0.001438	0.0305417
HKR1	YDR420W	1.67097	5.4791	10.1329	0.00145648	0.0305417
HER1	YOR227W	1.27042	5.76099	10.1292	0.00145939	0.0305417
HDA2	YDR295C	1.53136	4.80442	10.0666	0.0015098	0.0312404
PRP42	YDR235W	1.39329	4.35324	10.0215	0.00154727	0.0318957
PRP8	YHR165C	1.31137	7.73544	10.0045	0.00156159	0.0319092
KIP1	YBL063W	1.46711	4.71343	9.985	0.0015782	0.0319092
YMR185W	YMR185W	1.40969	4.92615	9.93863	0.00161846	0.0322754
FMP27	YLR454W	1.37574	6.49834	9.90324	0.00164988	0.0326226
HEH2	YDR458C	1.48864	4.83335	9.89941	0.00165332	0.0326226
UBR2	YLR024C	1.56135	5.96075	9.89904	0.00165365	0.0326226
VPS41	YDR080W	1.5183	4.8351	9.85791	0.00169103	0.0327464
SNF2	YOR290C	1.36046	7.00678	9.85135	0.00169707	0.0327464
ECM30	YLR436C	1.24846	6.04268	9.8342	0.00171297	0.0327464
ZDS2	YML109W	1.25007	5.06298	9.83366	0.00171347	0.0327464
UTP6	YDR449C	1.39875	4.66609	9.79234	0.0017524	0.0332594
NAB3	YPL190C	1.22523	6.0186	9.77513	0.00176889	0.0333423
HFA1	YMR207C	1.23564	5.81318	9.7627	0.00178088	0.0334538
SKI3	YPR189W	1.21871	6.81383	9.74604	0.0017971	0.0334728
SEC7	YDR170C	1.36823	8.70373	9.74034	0.00180268	0.0334728
RAX2	YLR084C	1.26026	6.13906	9.73678	0.00180617	0.0334728
OXP1	YKL215C	1.24172	6.41227	9.73043	0.00181242	0.0334728
UTP22	YGR090W	1.24343	7.27686	9.71022	0.00183246	0.0335079
SEC31	YDL195W	1.30365	8.51501	9.67127	0.00187172	0.0341124
MLP1	YKR095W	1.46216	6.84109	9.64177	0.00190202	0.0343177
BNI1	YNL271C	1.39614	6.98676	9.63367	0.00191043	0.0343177
SNX41	YDR425W	1.58445	3.88442	9.60387	0.00194167	0.0345098
RRP12	YPL012W	1.2576	7.51198	9.59872	0.00194713	0.0345098
SIN3	YOL004W	1.37474	7.64709	9.59806	0.00194784	0.0345098
PUF4	YGL014W	1.25466	6.74038	9.59548	0.00195057	0.0345098
YLR278C	YLR278C	1.25742	6.14332	9.58733	0.00195925	0.0345098
VPS13	YLL040C	1.29714	8.13437	9.58429	0.0019625	0.0345098
VTS1	YOR359W	1.32421	4.60147	9.55048	0.00199898	0.0349281
YCS4	YLR272C	1.24416	5.65947	9.5201	0.00203234	0.035287
MAD1	YGL086W	1.32588	4.95265	9.47662	0.00208107	0.035572
VAC7	YNL054W	1.42918	4.63695	9.4567	0.0021038	0.035598
SPO14	YKR031C	1.29411	6.28369	9.4509	0.00211046	0.035598
YBR063C	YBR063C	1.47496	4.02918	9.42746	0.00213761	0.035761
KOG1	YHR186C	1.32327	6.39697	9.41517	0.00215198	0.0358924
NEW1	YPL226W	1.24137	9.05384	9.35434	0.00222458	0.0368878
YGR071C	YGR071C	1.4161	4.95699	9.33691	0.00224583	0.0370353
MKT1	YNL085W	1.41957	7.75758	9.32181	0.00226443	0.0372042
IQG1	YPL242C	1.18442	6.32359	9.2994	0.00229229	0.0373037
LEO1	YOR123C	1.21445	5.71698	9.29516	0.00229759	0.0373037
NUP120	YKL057C	1.20842	6.87458	9.2717	0.00232722	0.0375631
NRD1	YNL251C	1.174	5.8197	9.24937	0.00235577	0.0378022
PMD1	YER132C	1.37926	5.79931	9.24145	0.00236598	0.0378064
NUP133	YKR082W	1.20862	7.03451	9.23852	0.00236977	0.0378064
TOP2	YNL088W	1.35122	6.80578	9.19201	0.00243074	0.0385557
MMS1	YPR164W	1.2484	6.3633	9.16253	0.00247021	0.0390254
DIE2	YGR227W	1.37	4.22391	9.15932	0.00247454	0.0390254
UFE1	YOR075W	1.30208	4.41137	9.11983	0.00252854	0.0394962
ALK1	YGL021W	1.21351	5.92466	9.11653	0.00253309	0.0394962
YEL043W	YEL043W	1.41285	5.12201	9.10114	0.0025545	0.0397174
ALY1	YKR021W	1.36723	4.71487	9.06882	0.00260005	0.0400698
SFL1	YOR140W	1.24755	4.82445	9.05604	0.00261828	0.0400698
RPO21	YDL140C	1.24069	9.08782	9.05182	0.00262433	0.0400698
PAN1	YIR006C	1.19255	7.78758	9.04918	0.00262812	0.0400698
MPH1	YIR002C	1.38804	5.3702	9.00083	0.00269858	0.0407093
TGL5	YOR081C	1.17984	5.40497	8.92449	0.00281372	0.0416309
IML1	YJR138W	1.38184	5.50814	8.91479	0.0028287	0.0417404
PMS1	YNL082W	1.41633	4.33133	8.87686	0.00288808	0.0421562
GCN1	YGL195W	1.30315	9.62013	8.87102	0.00289733	0.0421562
BEM2	YER155C	1.33721	7.93856	8.8702	0.00289863	0.0421562
MAK5	YBR142W	1.22357	6.05239	8.86969	0.00289944	0.0421562
TRL1	YJL087C	1.21161	5.16601	8.8429	0.00294231	0.0425052
MYO2	YOR326W	1.37714	8.05082	8.81057	0.0029949	0.0429269
PAM1	YDR251W	1.22231	5.90413	8.79245	0.00302479	0.0432427
SHO1	YER118C	1.39216	4.16418	8.78667	0.0030344	0.0432677
NUT1	YGL151W	1.38122	5.96581	8.77208	0.00305877	0.0435025
YBR238C	YBR238C	1.19781	6.17601	8.75207	0.00309251	0.043644
KCS1	YDR017C	1.24051	6.02081	8.72621	0.00313668	0.0440486
SIR4	YDR227W	1.55747	4.81328	8.70096	0.00318042	0.044429
STT4	YLR305C	1.21777	7.28772	8.66576	0.00324245	0.0448421
MDN1	YLR106C	1.58292	9.49733	8.59905	0.00336338	0.0458218
VHR1	YIL056W	1.21941	5.71332	8.57904	0.00340054	0.0459867
MET18	YIL128W	1.14828	6.19616	8.51484	0.00352263	0.0470643
SAC3	YDR159W	1.15848	5.48358	8.51465	0.00352298	0.0470643
DCP2	YNL118C	1.17267	6.52271	8.46187	0.00362669	0.0480995
ROX1	YPR065W	1.5055	4.8575	8.44964	0.00365115	0.0481917
HCA4	YJL033W	1.23238	6.17658	8.41452	0.00372236	0.0485329
IRC20	YLR247C	1.28586	6.25452	8.40314	0.00374573	0.0485329
YTA12	YMR089C	1.22234	6.08921	8.40226	0.00374754	0.0485329
YCR024C-B	YCR024C-B	1.097	5.56966	8.386	0.00378122	0.0487381
RAD50	YNL250W	1.44914	4.20621	8.37334	0.00380766	0.0487381
GIS1	YDR096W	1.09908	5.36688	8.32858	0.00390262	0.0494581
ESP1	YGR098C	1.25146	5.8744	8.32644	0.00390722	0.0494581
SPG3	YDR504C	2.39395	2.22938	8.32033	0.00392038	0.0494648
SPO71	YDR104C	1.31146	4.58223	8.31295	0.00393634	0.0494648
ITC1	YGL133W	1.30152	5.30033	8.30809	0.00394689	0.0494845
SGD1	YLR336C	1.13746	5.81452	8.276	0.00401725	0.0495999
VPS8	YAL002W	1.22568	5.49956	8.27389	0.00402192	0.0495999
SPT7	YBR081C	1.12116	5.90621	8.26607	0.00403927	0.0495999
KRI1	YNL308C	1.26462	5.76751	8.25567	0.00406248	0.0495999
RRP8	YDR083W	1.11191	5.43497	8.25254	0.00406949	0.0495999
RRP5	YMR229C	1.26603	9.09547	8.23191	0.00411601	0.0498999
LSG1	YGL099W	1.1474	5.86319	8.2203	0.00414243	0.0499774
SET1	YHR119W	1.15481	5.53234	8.21714	0.00414965	0.0499774
TIP1	YBR067C	1.06617	7.50833	8.16232	0.00427696	0.0512863
SPC98	YNL126W	1.22695	5.0176	8.14626	0.004315	0.0515179
YIL151C	YIL151C	1.19294	5.45674	8.12976	0.00435446	0.0518765
INP51	YIL002C	1.16254	5.15716	8.10862	0.00440553	0.0521444
PTK1	YKL198C	1.18587	4.64577	8.07451	0.00448922	0.0525716
MRC1	YCL061C	1.24647	4.67011	8.06417	0.00451493	0.0526141
SEC16	YPL085W	1.38254	7.44332	8.05311	0.00454257	0.0526141
LEU3	YLR451W	1.19378	5.08741	8.0455	0.00456169	0.0526141
ASH1	YKL185W	1.1399	6.11245	8.0337	0.00459149	0.0526141
DFG16	YOR030W	1.32997	4.29283	8.03197	0.00459587	0.0526141
SMC5	YOL034W	1.2063	4.6747	8.01532	0.00463832	0.052632
PSK2	YOL045W	1.17048	5.68655	8.00907	0.00465437	0.052632
UTP25	YIL091C	1.1316	5.81029	7.98274	0.00472253	0.0528989
TRS120	YDR407C	1.24265	6.13795	7.98072	0.00472783	0.0528989
NDD1	YOR372C	1.38412	5.1988	7.97008	0.00475568	0.0529864
YLL054C	YLL054C	1.22257	4.29957	7.96448	0.00477041	0.0530431
TIP20	YGL145W	1.13595	5.44593	7.9606	0.00478064	0.0530497
SGS1	YMR190C	1.13367	5.82512	7.95226	0.00480274	0.0531876
SMC2	YFR031C	1.23671	4.86052	7.94745	0.00481552	0.0532222
SLH1	YGR271W	1.14942	6.67307	7.93054	0.00486073	0.0534865
ULP2	YIL031W	1.25693	5.5972	7.92762	0.00486859	0.0534865
TEL1	YBL088C	1.27647	5.7715	7.89956	0.00494467	0.0542141
YOR1	YGR281W	1.37442	6.61278	7.86924	0.00502829	0.0544876
YDL176W	YDL176W	1.16893	4.51352	7.85682	0.00506292	0.0547472
CPA2	YJR109C	1.10399	8.76636	7.84412	0.00509864	0.0550253
TMA64	YDR117C	1.07924	5.28075	7.81201	0.00519002	0.0553602
AFI1	YOR129C	1.17447	4.53366	7.78937	0.00525545	0.0559497
BMS1	YPL217C	1.09903	6.89134	7.77762	0.00528973	0.056206
HDA3	YPR179C	1.18574	4.58105	7.7719	0.00530653	0.0562277
UTP10	YJL109C	1.15683	8.27906	7.76569	0.00532479	0.0562526
AIM44	YPL158C	1.16161	4.97805	7.75888	0.00534491	0.0563527
IZH3	YLR023C	1.06045	5.66078	7.75556	0.00535474	0.0563527
BUD2	YKL092C	1.12707	5.26726	7.74315	0.00539165	0.0566329
NPR3	YHL023C	1.30502	5.06258	7.72456	0.00544747	0.0568935
UBP1	YDL122W	1.0784	6.11335	7.70042	0.0055208	0.057333
NOP4	YPL043W	1.10443	6.32787	7.69375	0.00554124	0.0573486
MCD1	YDL003W	1.20253	4.5472	7.6887	0.00555677	0.0573486
CSE1	YGL238W	1.02507	7.72496	7.67961	0.00558482	0.0573486
PEP3	YLR148W	1.24769	5.18723	7.65331	0.00566683	0.0579744
NUP170	YBL079W	1.09338	7.20332	7.64276	0.00570006	0.0580805
VPS15	YBR097W	1.26116	5.31086	7.63998	0.00570885	0.0580805
NST1	YNL091W	1.22218	6.62045	7.59823	0.00584255	0.0588703
CDC3	YLR314C	1.25491	6.4163	7.56357	0.00595599	0.0597118
FAB1	YFR019W	1.18641	6.18256	7.55197	0.00599446	0.0599882
STH1	YIL126W	1.09769	7.18095	7.54274	0.00602522	0.0601866
TBS1	YBR150C	1.32722	5.02048	7.53173	0.00606218	0.0604461
SIP3	YNL257C	1.07355	6.16852	7.48491	0.00622183	0.0615916
RAD26	YJR035W	1.6703	4.45725	7.45206	0.0063364	0.0622778
ROT2	YBR229C	1.07808	5.62558	7.44321	0.00636763	0.0624731
GRR1	YJR090C	1.13157	6.26841	7.38834	0.0065648	0.0637764
NIP1	YMR309C	1.09784	8.86785	7.35838	0.00667509	0.0642303
MEC1	YBR136W	1.22961	6.01917	7.33696	0.00675509	0.0646609
NEO1	YIL048W	1.20728	5.36672	7.31552	0.00683615	0.06521
PSY2	YNL201C	1.12601	5.84778	7.29901	0.00689927	0.0655367
AVL9	YLR114C	1.09077	5.92432	7.27697	0.00698444	0.0659844
INO80	YGL150C	1.15069	6.86831	7.25024	0.00708915	0.0668128
RTF1	YGL244W	1.19455	5.64784	7.22111	0.00720513	0.0674652
KEL1	YHR158C	1.02423	5.94018	7.21998	0.00720964	0.0674652
EDE1	YBL047C	1.09108	8.32743	7.21395	0.00723392	0.0674652
BRR2	YER172C	1.2113	6.94706	7.21141	0.00724417	0.0674652
YGL036W	YGL036W	1.1484	5.39561	7.18252	0.00736172	0.068099
RIX1	YHR197W	1.04171	6.26903	7.15358	0.00748143	0.0686726
SWE1	YJL187C	1.08378	5.15154	7.15246	0.00748611	0.0686726
COG8	YML071C	1.23802	4.29395	7.14349	0.00752364	0.068902
MSH2	YOL090W	1.03503	6.63443	7.10723	0.00767737	0.0700767
SNT2	YGL131C	1.13947	5.38326	7.09545	0.007728	0.0703365
DBP10	YDL031W	0.983119	6.89378	7.06977	0.00783952	0.0706896
RBA50	YDR527W	1.11503	4.7687	7.068	0.00784726	0.0706896
COY1	YKL179C	1.11941	5.35829	7.05663	0.00789724	0.0709978
KEM1	YGL173C	1.10498	9.09401	7.02823	0.00802346	0.0715166
SNF5	YBR289W	1.28951	5.70444	7.02677	0.00803002	0.0715166
WHI3	YNL197C	1.09088	5.58896	7.02006	0.00806014	0.0716689
NUP159	YIL115C	1.03977	7.07041	7.00403	0.00813266	0.0718493
PKC1	YBL105C	1.06355	6.40562	6.99675	0.00816577	0.0720263
BCK1	YJL095W	1.102	5.73437	6.98644	0.00821297	0.0721837
KRE33	YNL132W	1.01084	7.78059	6.98426	0.00822297	0.0721837
PDR1	YGL013C	1.11097	6.18194	6.97353	0.00827242	0.0723063
NAB6	YML117W	1.0591	6.61052	6.96185	0.00832657	0.0726298
YPL216W	YPL216W	1.41053	3.61898	6.93349	0.00845966	0.0729322
OPY1	YBR129C	0.971149	5.69673	6.93252	0.00846426	0.0729322
YCR023C	YCR023C	1.09604	5.32824	6.9301	0.00847568	0.0729322
VMR1	YHL035C	1.04324	5.3917	6.93004	0.00847596	0.0729322
USO1	YDL058W	1.17636	6.64048	6.91558	0.00854477	0.0730286
YFR016C	YFR016C	1.22715	5.24925	6.8999	0.00862008	0.0732665
MTR4	YJL050W	1.04928	7.86653	6.89177	0.00865935	0.0732665
ECM5	YMR176W	1.066	5.57964	6.88906	0.00867249	0.0732665
YTA7	YGR270W	1.01827	6.6939	6.8877	0.0086791	0.0732665
SST2	YLR452C	1.01452	6.69064	6.8414	0.00890691	0.0745784
PTP2	YOR208W	1.11956	4.58661	6.83962	0.0089158	0.0745784
BUD22	YMR014W	1.27369	3.76988	6.83675	0.00893011	0.0745847
MSH6	YDR097C	1.06625	6.31494	6.8198	0.00901528	0.0748565
POL5	YEL055C	1.05295	7.00185	6.80612	0.0090846	0.0748565
RPM2	YML091C	1.43824	4.54123	6.79518	0.00914042	0.0748565
RIM15	YFL033C	1.04803	6.28576	6.79226	0.00915541	0.0748565
SEF1	YBL066C	1.09303	4.77643	6.78903	0.00917196	0.0748565
RSC58	YLR033W	1.05809	4.90786	6.78742	0.00918026	0.0748565
IRE1	YHR079C	1.10536	5.14156	6.77435	0.00924773	0.0751839
HLR1	YDR528W	1.34206	4.04709	6.7645	0.00929888	0.0754882
DOP1	YDR141C	1.25184	6.65228	6.75478	0.00934967	0.075696
GCD1	YOR260W	0.973102	6.91759	6.74589	0.00939638	0.0758487
CLN3	YAL040C	1.12297	5.4606	6.74551	0.0093984	0.0758487
YMR221C	YMR221C	1.12436	4.6926	6.72761	0.00949318	0.0761791
NOP9	YJL010C	0.976366	6.35097	6.72732	0.00949471	0.0761791
GEA1	YJR031C	1.08717	5.94276	6.69796	0.00965235	0.0771068
ARP5	YNL059C	1.12368	5.62088	6.6949	0.00966892	0.0771221
TAF7	YMR227C	1.46174	3.54216	6.68745	0.00970937	0.0771221
SLM1	YIL105C	1.03054	5.45713	6.68224	0.0097378	0.0771221
MOT3	YMR070W	1.30042	4.50369	6.64681	0.00993333	0.0781044
VPS72	YDR485C	1.32297	4.1357	6.63918	0.00997599	0.0782343
JSN1	YJR091C	1.10894	6.56612	6.63843	0.0099802	0.0782343
NUP157	YER105C	0.971995	7.36956	6.6238	0.0100625	0.0783934
PUF6	YDR496C	0.980213	6.37445	6.6217	0.0100743	0.0783934
DIN7	YDR263C	2.069	2.15328	6.62002	0.0100839	0.0783934
SVL3	YPL032C	1.0608	6.88847	6.61999	0.010084	0.0783934
MSB2	YGR014W	0.983749	6.91734	6.61271	0.0101254	0.0786037
RRI2	YOL117W	1.21364	4.30831	6.59413	0.0102315	0.0790932
TSC13	YDL015C	0.961653	6.72573	6.58051	0.0103102	0.0793955
YJR030C	YJR030C	1.05259	4.62886	6.57986	0.0103139	0.0793955
BIR1	YJR089W	1.22238	4.51063	6.572	0.0103595	0.0794993
SAP190	YKR028W	0.966647	7.16964	6.57185	0.0103604	0.0794993
YLR422W	YLR422W	1.05199	6.59182	6.5649	0.0104009	0.0794997
SWH1	YAR042W	1.2196	6.22833	6.55716	0.0104463	0.0794997
RSN1	YMR266W	1.04935	6.77241	6.53395	0.0105834	0.0802359
SFI1	YLL003W	1.07625	4.77584	6.52735	0.0106228	0.0803741
SMC1	YFL008W	1.35932	5.81135	6.52415	0.0106419	0.0803741
DOT6	YER088C	1.09358	6.53861	6.52356	0.0106455	0.0803741
ISW2	YOR304W	1.04275	5.95776	6.50631	0.0107492	0.0809764
MOT1	YPL082C	1.06187	7.26822	6.48841	0.010858	0.0812385
BLM10	YFL007W	1.11759	8.20626	6.46608	0.0109953	0.0820026
YOL036W	YOL036W	1.03522	6.1383	6.45013	0.0110944	0.0825185
MSS116	YDR194C	1.06502	6.69163	6.43638	0.0111806	0.0828237
GNT1	YOR320C	0.989847	5.25772	6.41727	0.0113015	0.0831133
SER3	YER081W	1.00452	6.21041	6.39284	0.0114581	0.083654
CHS2	YBR038W	0.98785	6.23773	6.39257	0.0114599	0.083654
TIR1	YER011W	1.74267	2.92422	6.38348	0.0115187	0.083861
NET1	YJL076W	1.03679	7.6914	6.37639	0.0115648	0.0838921
ALY2	YJL084C	0.989621	5.23663	6.37194	0.0115938	0.0838921
RRI1	YDL216C	1.37844	3.89187	6.37113	0.0115992	0.0838921
OAF3	YKR064W	1.13736	4.3478	6.34837	0.0117489	0.0845308
YLR419W	YLR419W	1.10268	5.90583	6.32929	0.011876	0.0849007
ARG3	YJL088W	1.08421	4.31229	6.32405	0.0119111	0.085031
PMT5	YDL093W	1.04008	4.82126	6.29975	0.0120755	0.0858701
CLF1	YLR117C	1.00795	4.8629	6.29434	0.0121124	0.0860217
RNH70	YGR276C	0.954041	5.61706	6.28113	0.012203	0.0862918
SEC2	YNL272C	0.962028	5.68098	6.27788	0.0122254	0.0862918
RRP14	YKL082C	1.20933	4.96124	6.27738	0.0122289	0.0862918
KAP114	YGL241W	1.10769	5.11643	6.24859	0.0124292	0.0870299
RRP7	YCL031C	1.02657	5.44217	6.24647	0.0124441	0.0870299
SEC5	YDR166C	1.06727	5.26605	6.21895	0.012639	0.0881687
SRS2	YJL092W	0.964858	5.5306	6.19566	0.0128064	0.0892231
ALK2	YBL009W	0.974106	5.38829	6.18655	0.0128725	0.0893498
COP1	YDL145C	0.980303	9.06132	6.18559	0.0128795	0.0893498
GLN3	YER040W	1.0788	4.59674	6.18352	0.0128945	0.0893498
SAP185	YJL098W	0.966555	6.25943	6.17832	0.0129325	0.0893498
ZAP1	YJL056C	1.30068	3.97766	6.1753	0.0129546	0.0893498
EGT2	YNL327W	0.991386	7.38733	6.17349	0.0129679	0.0893498
VPS35	YJL154C	0.972206	6.63204	6.16892	0.0130014	0.0893664
NUP116	YMR047C	0.927099	7.45553	6.16652	0.0130191	0.0893664
DSN1	YIR010W	1.24533	3.79573	6.15978	0.0130687	0.0894868
CDC5	YMR001C	0.973158	5.46271	6.14766	0.0131586	0.089969
SPA2	YLL021W	1.08758	6.42011	6.12615	0.0133196	0.0906195
SKG3	YLR187W	1.18574	5.13139	6.12215	0.0133498	0.0907127
BRE1	YDL074C	0.976711	5.72803	6.09854	0.0135294	0.0915699
GAS3	YMR215W	0.99369	6.80033	6.09398	0.0135643	0.0915699
SCP160	YJL080C	1.08569	9.5515	6.09345	0.0135684	0.0915699
JJJ1	YNL227C	1.3735	3.66899	6.07978	0.0136738	0.0920056
YRB30	YGL164C	1.32505	3.82778	6.07116	0.0137406	0.0920104
SET3	YKR029C	1.10489	4.40698	6.07107	0.0137414	0.0920104
SEC61	YLR378C	0.961093	6.89576	6.06235	0.0138094	0.0923535
IFH1	YLR223C	1.01544	5.75684	6.0562	0.0138575	0.092543
RBS1	YDL189W	0.959071	5.05397	6.05444	0.0138714	0.092543
CLA4	YNL298W	0.92058	5.33668	6.05077	0.0139002	0.0926234
MTR10	YOR160W	0.976208	5.9605	6.0371	0.0140083	0.092872
NUM1	YDR150W	1.13138	7.01612	6.02692	0.0140893	0.0929828
UFD2	YDL190C	1.10353	6.51403	6.02135	0.0141339	0.0931649
MBP1	YDL056W	1.1777	4.76129	6.00999	0.0142251	0.0936541
RNA14	YMR061W	0.954115	6.27975	5.99671	0.0143326	0.0939564
YPR022C	YPR022C	0.996221	5.87951	5.99589	0.0143393	0.0939564
RFX1	YLR176C	1.53937	2.88643	5.9779	0.0144863	0.0942948
FHL1	YPR104C	0.988568	5.30114	5.97699	0.0144937	0.0942948
ENP2	YGR145W	1.0222	5.65031	5.96103	0.0146255	0.0948159
KAP120	YPL125W	1.02206	6.36193	5.94714	0.0147412	0.0954537
RIM13	YMR154C	1.09959	4.52071	5.93158	0.0148719	0.0960739
SPT6	YGR116W	1.02214	7.99063	5.90014	0.0151397	0.0972719
TAM41	YGR046W	0.974613	4.87883	5.89107	0.0152179	0.0976213
RAD1	YPL022W	1.07206	6.33318	5.88694	0.0152536	0.0977368
YKL050C	YKL050C	1.4938	3.1015	5.85297	0.0155508	0.0989498
CNS1	YBR155W	0.926259	5.28551	5.82984	0.0157566	0.0995635
YPR097W	YPR097W	1.06772	6.22603	5.82842	0.0157693	0.0995635
ADY3	YDL239C	1.25513	3.77344	5.82791	0.0157739	0.0995635
PLC1	YPL268W	0.998942	4.80301	5.81559	0.0158847	0.100036
SGM1	YJR134C	1.14703	4.92905	5.81537	0.0158867	0.100036
UTP8	YGR128C	1.10656	6.24039	5.81075	0.0159285	0.100036
SCH9	YHR205W	0.910364	6.86793	5.80867	0.0159474	0.100036
NUP2	YLR335W	0.935575	7.29356	5.79697	0.0160538	0.100192
LCD1	YDR499W	1.24758	3.5768	5.79249	0.0160948	0.100192
TSR1	YDL060W	1.00495	6.3058	5.79174	0.0161017	0.100192
YJL181W	YJL181W	1.02007	4.64068	5.78482	0.0161652	0.100296
ATG29	YPL166W	1.49168	2.87497	5.78107	0.0161997	0.100296
EXO84	YBR102C	0.928239	5.24743	5.75891	0.0164053	0.101251
POM152	YMR129W	0.97383	6.09794	5.75834	0.0164106	0.101251
CRM1	YGR218W	0.904935	7.97357	5.74571	0.016529	0.101649
GET1	YGL020C	1.15414	3.94789	5.7323	0.0166557	0.102077
ULP1	YPL020C	1.23424	4.62032	5.73048	0.0166729	0.102077
SOK2	YMR016C	0.969601	5.67554	5.72459	0.016729	0.102193
LOS1	YKL205W	1.06133	6.75116	5.71687	0.0168027	0.102398
KSP1	YHR082C	1.03883	7.1791	5.71523	0.0168183	0.102398
THO2	YNL139C	1.11281	6.14184	5.71192	0.0168501	0.102478
KEL2	YGR238C	1.03537	4.51789	5.69959	0.0169689	0.10286
UBP12	YJL197W	0.921936	6.56816	5.69715	0.0169925	0.10289
NOT3	YIL038C	0.943106	6.41152	5.69439	0.0170192	0.102892
FYV10	YIL097W	1.16776	3.68321	5.69326	0.0170302	0.102892
ZDS1	YMR273C	1.09087	4.8746	5.68879	0.0170736	0.103041
MUB1	YMR100W	0.927906	5.44718	5.67202	0.0172376	0.103803
YLL032C	YLL032C	1.09019	4.5803	5.66741	0.017283	0.103911
NIP100	YPL174C	1.41285	4.23279	5.66445	0.0173122	0.103911
RSC4	YKR008W	0.959236	5.60919	5.64727	0.0174826	0.10434
SUM1	YDR310C	0.972859	5.92069	5.64397	0.0175155	0.10434
PRP5	YBR237W	1.15031	4.77661	5.64232	0.017532	0.10434
DNA2	YHR164C	1.01747	5.14558	5.63861	0.0175691	0.10434
EBP2	YKL172W	0.903257	6.08477	5.61188	0.0178391	0.105577
SFP1	YLR403W	0.954656	5.88277	5.60417	0.0179178	0.105815
GSC2	YGR032W	0.885629	6.84995	5.58835	0.0180803	0.106546
VRP1	YLR337C	0.993132	5.06302	5.58366	0.0181288	0.106685
IXR1	YKL032C	1.15728	4.37082	5.57454	0.0182235	0.106818
UBP15	YMR304W	0.980931	6.38622	5.54764	0.0185056	0.107895
YSP2	YDR326C	0.984616	6.51205	5.54585	0.0185245	0.107895
NAN1	YPL126W	1.01195	7.50735	5.53649	0.0186239	0.108357
YDL180W	YDL180W	1.08097	4.82929	5.53306	0.0186604	0.108455
BEM3	YPL115C	0.963357	6.0482	5.52412	0.0187561	0.108812
RIO1	YOR119C	1.00882	4.85772	5.52363	0.0187613	0.108812
NOP7	YGR103W	0.924301	7.27737	5.50435	0.0189692	0.109334
SKI2	YLR398C	0.955536	6.9364	5.50423	0.0189706	0.109334
SIT1	YEL065W	0.929887	5.57777	5.49594	0.0190607	0.109509
PCF11	YDR228C	0.973225	4.72389	5.48805	0.0191469	0.10989
NFI1	YOR156C	1.06558	3.96882	5.48332	0.0191987	0.110073
GLC7	YER133W	0.893627	7.60896	5.47623	0.0192768	0.110405
YGL140C	YGL140C	0.926328	6.11038	5.46174	0.0194372	0.111093
SBE2	YDR351W	0.90064	5.31472	5.44257	0.0196517	0.111996
RTS1	YOR014W	0.910876	6.79452	5.44217	0.0196562	0.111996
BOI2	YER114C	0.886312	6.4086	5.42567	0.0198428	0.112557
SDA1	YGR245C	0.928231	6.75906	5.4246	0.0198549	0.112557
PIN3	YPR154W	0.91968	5.12412	5.42139	0.0198915	0.112637
YJR003C	YJR003C	0.939216	5.13524	5.41289	0.0199886	0.112991
BNR1	YIL159W	1.0959	4.15577	5.41232	0.0199951	0.112991
FUN12	YAL035W	0.93945	8.46856	5.40072	0.0201285	0.113628
RLM1	YPL089C	1.02385	4.67442	5.3907	0.0202443	0.114163
RSC3	YDR303C	0.992016	6.11538	5.38655	0.0202925	0.114202
SWI6	YLR182W	0.91662	5.26725	5.36732	0.0205174	0.115233
TGL4	YKR089C	0.933472	6.59044	5.35666	0.0206432	0.115733
YBR096W	YBR096W	0.938455	4.85953	5.35621	0.0206486	0.115733
CAB3	YKL088W	0.982139	4.87427	5.35173	0.0207017	0.115913
EPT1	YHR123W	0.870295	5.83275	5.34957	0.0207273	0.115938
YPR117W	YPR117W	1.01872	6.06502	5.33307	0.0209244	0.116449
ASI1	YMR119W	0.958236	4.55912	5.31112	0.0211897	0.117332
YDL211C	YDL211C	1.36486	3.03258	5.30417	0.0212745	0.117565
UTP9	YHR196W	0.868197	5.90857	5.30034	0.0213213	0.117587
ENP1	YBR247C	1.07618	5.80466	5.28341	0.0215295	0.118262
CST9	YLR394W	1.32764	3.6733	5.26704	0.0217329	0.119023
ECM27	YJR106W	0.963785	4.8276	5.2581	0.0218448	0.119161
RSE1	YML049C	0.860004	6.17856	5.2455	0.0220036	0.11979
NUP1	YOR098C	0.879754	7.47363	5.23698	0.0221116	0.120132
GAL11	YOL051W	0.968886	5.803	5.23676	0.0221144	0.120132
YMD8	YML038C	0.951411	5.47287	5.23238	0.0221701	0.120132
SPB1	YCL054W	0.913765	6.1242	5.22514	0.0222627	0.120486
RCY1	YJL204C	1.01441	4.41563	5.22124	0.0223126	0.120598
BUD8	YLR353W	0.849945	5.39538	5.21291	0.0224197	0.120791
NMA111	YNL123W	0.839402	7.24553	5.21273	0.0224221	0.120791
YOR152C	YOR152C	1.27193	3.42661	5.20233	0.0225567	0.121242
IOC3	YFR013W	0.899244	5.94524	5.18612	0.022768	0.121792
YCK1	YHR135C	0.90854	6.26488	5.1854	0.0227774	0.121792
MSN5	YDR335W	0.9399	7.31915	5.18431	0.0227918	0.121792
ECM22	YLR228C	0.835523	5.93707	5.18116	0.0228331	0.121895
ECM9	YKR004C	1.22755	3.83808	5.17939	0.0228563	0.1219
STB3	YDR169C	0.972003	4.7739	5.17596	0.0229015	0.122023
MSH3	YCR092C	0.938289	4.99042	5.16851	0.023	0.122319
CHL1	YPL008W	0.979892	4.94039	5.16839	0.0230015	0.122319
BSD2	YBR290W	0.951525	4.61955	5.15168	0.0232238	0.123263
MYO5	YMR109W	0.876508	7.21724	5.14331	0.0233361	0.12348
TCB2	YNL087W	0.880797	6.34203	5.14012	0.0233791	0.12348
PRP22	YER013W	0.949482	5.49027	5.13937	0.0233892	0.12348
RFC1	YOR217W	0.888978	6.90511	5.13861	0.0233994	0.12348
VMS1	YDR049W	0.960743	4.35393	5.10456	0.023863	0.125566
TUP1	YCR084C	0.845652	7.57066	5.08013	0.0242016	0.126501
UBP2	YOR124C	0.929816	6.9814	5.0762	0.0242564	0.126595
YEL007W	YEL007W	1.01415	6.02212	5.07555	0.0242656	0.126595
FEN1	YCR034W	0.842034	6.46909	5.06393	0.0244288	0.127326
CDC15	YAR019C	1.01183	4.87463	5.05821	0.0245095	0.127447
STP22	YCL008C	0.997091	5.16454	5.05737	0.0245215	0.127447
STU1	YBL034C	1.07129	5.13925	5.05126	0.024608	0.127569
CLN2	YPL256C	0.848151	6.00848	5.03044	0.0249056	0.128835
YOR302W	YOR302W	1.13894	4.09858	5.02657	0.0249613	0.128882
TUS1	YLR425W	1.19997	4.95009	5.02023	0.0250528	0.129232
CCH1	YGR217W	0.892725	5.49398	4.99671	0.0253955	0.130548
CHD1	YER164W	0.916557	6.42881	4.99622	0.0254028	0.130548
PRK1	YIL095W	1.03546	4.96532	4.9862	0.0255502	0.131061
NOP53	YPL146C	0.888873	5.25143	4.98022	0.0256387	0.131393
ARP9	YMR033W	0.916206	6.05822	4.97541	0.0257102	0.131585
STE6	YKL209C	0.866888	7.21082	4.95679	0.0259884	0.132606
COG3	YER157W	0.844037	5.55624	4.95394	0.0260313	0.132606
DBP9	YLR276C	0.903382	6.39443	4.95149	0.0260682	0.132606
PUT3	YKL015W	0.999776	6.15077	4.94757	0.0261274	0.132784
CTS2	YDR371W	1.02051	4.15423	4.94264	0.026202	0.132918
CDC6	YJL194W	0.926147	4.641	4.94059	0.026233	0.132953
FIR1	YER032W	1.1354	4.35552	4.92571	0.0264599	0.133703
REG1	YDR028C	0.973309	6.88677	4.92444	0.0264794	0.133703
BUL2	YML111W	0.883878	5.55162	4.92294	0.0265025	0.133703
YKR005C	YKR005C	1.43305	2.86646	4.91604	0.0266084	0.133992
VRG4	YGL225W	0.807509	7.33205	4.90763	0.0267382	0.134127
BUD27	YFL023W	1.00643	4.83274	4.90665	0.0267535	0.134127
YTA6	YPL074W	0.928634	4.98872	4.90484	0.0267815	0.134127
SMC6	YLR383W	0.974764	4.78081	4.90081	0.0268441	0.134193
STO1	YMR125W	0.919587	7.1474	4.90019	0.0268537	0.134193
SSK2	YNR031C	1.00828	5.97107	4.88122	0.0271504	0.135051
BIT61	YJL058C	1.11203	3.9426	4.88047	0.0271623	0.135051
KEL3	YPL263C	0.843914	6.56256	4.87018	0.0273247	0.135613
TMA23	YMR269W	1.76586	2.25939	4.8651	0.0274052	0.135889
RKM4	YDR257C	0.90635	5.19722	4.86118	0.0274676	0.135889
NOC2	YOR206W	0.887619	6.88729	4.86046	0.0274791	0.135889
LAS17	YOR181W	0.906354	4.54177	4.81621	0.0281932	0.138673
SAK1	YER129W	0.819623	5.88238	4.81175	0.0282664	0.138784
STE20	YHL007C	0.85925	6.4408	4.79729	0.0285046	0.139581
SWI5	YDR146C	0.881203	5.06888	4.79429	0.0285542	0.139634
PRP39	YML046W	0.878823	5.35399	4.79204	0.0285916	0.139634
PRP24	YMR268C	1.39149	2.88349	4.7877	0.0286637	0.139863
TAF1	YGR274C	0.834025	5.65993	4.78458	0.0287157	0.139992
THR4	YCR053W	0.866043	8.66348	4.78168	0.0287641	0.140104
PEP1	YBL017C	0.899765	7.28124	4.76572	0.0290319	0.140581
APC4	YDR118W	1.06164	4.02489	4.76539	0.0290375	0.140581
RRP36	YOR287C	1.13032	3.86249	4.7651	0.0290423	0.140581
IST2	YBR086C	0.933635	6.95943	4.75127	0.0292767	0.14135
SWR1	YDR334W	0.870621	6.4515	4.74653	0.0293574	0.141507
RED1	YLR263W	1.72542	2.57311	4.73462	0.0295614	0.141837
PAF1	YBR279W	0.876741	5.00272	4.73217	0.0296035	0.141837
GYP7	YDL234C	0.820816	5.83633	4.72928	0.0296534	0.141924
INP53	YOR109W	0.841454	6.97626	4.7161	0.0298814	0.142643
ATR1	YML116W	0.905859	4.73773	4.7136	0.029925	0.142727
VPS16	YPL045W	1.0238	4.96191	4.71081	0.0299736	0.142762
MGA2	YIR033W	0.891623	6.49243	4.71019	0.0299843	0.142762
PGM3	YMR278W	0.863039	5.84816	4.69683	0.0302184	0.143381
YFL034W	YFL034W	0.848199	5.74434	4.67824	0.030547	0.144134
HIR3	YJR140C	0.982342	5.92186	4.67636	0.0305804	0.144134
POL3	YDL102W	0.82562	6.17871	4.67602	0.0305865	0.144134
DRS2	YAL026C	0.837335	5.87177	4.6583	0.0309037	0.145418
MSL5	YLR116W	1.07309	4.1487	4.65227	0.0310126	0.145643
GIS4	YML006C	0.893343	5.15484	4.64455	0.0311524	0.14605
UPC2	YDR213W	0.8071	5.90602	4.63489	0.0313281	0.146534
TRE1	YPL176C	0.8206	5.21532	4.63051	0.0314082	0.146534
APL6	YGR261C	0.855111	6.64749	4.62617	0.0314878	0.146747
DSE2	YHR143W	0.830381	7.19554	4.62128	0.0315777	0.146824
FLO8	YER109C	0.855729	5.19958	4.62092	0.0315843	0.146824
HAL9	YOL089C	0.872567	4.83679	4.61305	0.0317296	0.147009
ATG26	YLR189C	0.90401	6.13383	4.61298	0.0317308	0.147009
NRP1	YDL167C	0.832576	6.16411	4.61071	0.0317729	0.14708
YBT1	YLL048C	0.812492	7.47014	4.60305	0.0319151	0.147304
TRS130	YMR218C	1.01593	4.89821	4.60175	0.0319392	0.147304
DSL1	YNL258C	0.820881	5.67112	4.59726	0.032023	0.147445
AVT2	YEL064C	1.16467	3.50003	4.59457	0.0320734	0.147479
SPS1	YDR523C	2.37908	1.3487	4.59123	0.0321359	0.147643
ATG11	YPR049C	0.876351	4.94926	4.58624	0.0322297	0.14778
YJL049W	YJL049W	1.42875	3.85069	4.58034	0.0323408	0.147879
YLR049C	YLR049C	0.909925	4.96803	4.579	0.032366	0.147879
ASE1	YOR058C	1.06924	4.79432	4.5785	0.0323755	0.147879
LTE1	YAL024C	1.11929	4.85394	4.57479	0.0324457	0.148077
YLR271W	YLR271W	1.28842	3.04184	4.55772	0.0327706	0.148971
CHC1	YGL206C	0.916417	9.32435	4.55656	0.0327929	0.148971
SGV1	YPR161C	0.923802	5.41996	4.55599	0.0328039	0.148971
SIZ1	YDR409W	0.922694	4.78273	4.55196	0.0328811	0.149176
NSE3	YDR288W	0.906344	5.09307	4.5508	0.0329033	0.149176
SED4	YCR067C	0.865246	6.0744	4.5459	0.0329977	0.149256
SYT1	YPR095C	0.804796	5.72468	4.54566	0.0330023	0.149256
YPR084W	YPR084W	0.899962	4.42452	4.54298	0.0330541	0.149368
SNT1	YCR033W	0.890128	6.09534	4.52619	0.0333799	0.150469
NUP85	YJR042W	0.866045	6.48265	4.51665	0.0335665	0.151063
YJR141W	YJR141W	0.888814	4.5902	4.51426	0.0336133	0.15115
RPO31	YOR116C	0.8031	7.79451	4.51169	0.0336639	0.151254
DSE4	YNR067C	0.811036	7.28613	4.49884	0.033918	0.152187
UBP6	YFR010W	0.804256	6.65189	4.497	0.0339544	0.152187
LYS2	YBR115C	0.824343	8.55197	4.49338	0.0340263	0.152261
RGA1	YOR127W	0.822637	5.62226	4.49115	0.0340707	0.152335
YGL117W	YGL117W	1.30408	3.7841	4.48484	0.0341967	0.15255
YOX1	YML027W	0.969679	4.28636	4.47897	0.0343144	0.152681
MCM6	YGL201C	0.806133	6.60141	4.47362	0.0344221	0.153036
TRE2	YOR256C	0.933055	4.92415	4.47024	0.0344901	0.153215
RKR1	YMR247C	0.907935	6.45175	4.45861	0.0347258	0.153933
MPS1	YDL028C	0.853713	4.94236	4.45812	0.0347357	0.153933
PAN2	YGL094C	0.815896	5.95685	4.45477	0.0348038	0.153942
NUR1	YDL089W	1.07043	3.77766	4.44985	0.0349044	0.153942
YMR144W	YMR144W	1.16585	3.37421	4.44831	0.0349358	0.153942
MAF1	YDR005C	0.873282	5.01412	4.44418	0.0350204	0.153942
BBC1	YJL020C	0.949717	6.42786	4.4435	0.0350343	0.153942
PMC1	YGL006W	0.950636	5.98239	4.44345	0.0350354	0.153942
APL1	YJR005W	0.854067	5.99232	4.44297	0.0350453	0.153942
SYP1	YCR030C	0.804232	5.99211	4.4308	0.0352959	0.154673
SRB8	YCR081W	1.00336	5.08365	4.41809	0.0355598	0.15534
YNL247W	YNL247W	0.845486	7.7991	4.41438	0.0356373	0.155549
GPI1	YGR216C	0.865675	5.12316	4.4059	0.0358148	0.155813
PAN3	YKL025C	0.79648	5.39743	4.40555	0.0358223	0.155813
MFT1	YML062C	1.21336	3.78245	4.39683	0.0360058	0.156414
ECM33	YBR078W	0.831619	9.49579	4.39483	0.036048	0.15645
CDC24	YAL041W	0.861157	5.86291	4.39011	0.036148	0.15666
GPB1	YOR371C	0.924281	5.45294	4.38654	0.0362237	0.156797
DSS1	YMR287C	0.973377	5.0868	4.37785	0.036409	0.157151
RAD3	YER171W	0.787516	5.93663	4.37664	0.0364347	0.157151
BDP1	YNL039W	1.0317	4.76769	4.376	0.0364484	0.157151
SEC26	YDR238C	0.824908	8.27247	4.37351	0.0365017	0.157151
CKA1	YIL035C	0.824296	5.34662	4.37315	0.0365094	0.157151
AGC1	YPR021C	0.927678	4.73117	4.37046	0.0365671	0.157151
CTF3	YLR381W	0.886329	4.50601	4.36542	0.0366755	0.157151
MDM20	YOL076W	0.937724	6.03996	4.36379	0.0367106	0.157151
MID2	YLR332W	0.911251	4.4249	4.36212	0.0367465	0.157151
SSY1	YDR160W	0.857488	5.06244	4.35125	0.0369817	0.157921
HPR1	YDR138W	0.908613	4.46527	4.34851	0.0370413	0.157921
MDM10	YAL010C	0.924034	4.13996	4.34144	0.0371953	0.158332
BUD3	YCL014W	0.849166	6.0232	4.32838	0.037482	0.159188
TSC11	YER093C	0.846274	5.19502	4.32701	0.037512	0.159188
YMR317W	YMR317W	1.88305	1.48139	4.32366	0.0375861	0.159379
REB1	YBR049C	0.876423	6.13483	4.32083	0.0376486	0.159398
SRO9	YCL037C	0.800707	7.23236	4.31575	0.0377611	0.159752
TOF1	YNL273W	0.87088	5.02373	4.3092	0.0379069	0.160122
SWT1	YOR166C	0.995406	4.81844	4.30497	0.0380011	0.160397
CLU1	YMR012W	0.909442	9.08484	4.28455	0.0384602	0.161583
YLR413W	YLR413W	0.793903	6.77834	4.28329	0.0384887	0.161583
TRK1	YJL129C	1.01912	5.57399	4.28235	0.0385101	0.161583
DMA2	YNL116W	0.84972	5.05398	4.28076	0.0385462	0.161583
NOP6	YDL213C	0.926594	4.06526	4.27512	0.0386743	0.161873
YEA4	YEL004W	1.38207	2.82863	4.26261	0.0389599	0.162821
DUG3	YNL191W	0.929316	4.55911	4.25971	0.0390267	0.162855
KRE28	YDR532C	1.34232	2.76026	4.25969	0.0390271	0.162855
APL4	YPR029C	0.844333	6.03122	4.25237	0.0391955	0.163089
GRS2	YPR081C	0.852005	4.67525	4.25211	0.0392017	0.163089
RSC1	YGR056W	0.820725	5.12455	4.24809	0.0392946	0.163351
SPT21	YMR179W	0.909788	4.22172	4.24366	0.0393972	0.163655
SXM1	YDR395W	0.770402	7.87164	4.23898	0.0395059	0.163982
MRPL22	YNL177C	0.853391	4.88513	4.23167	0.0396763	0.164565
BUB1	YGR188C	0.944024	3.94918	4.22622	0.0398041	0.164641
CYM1	YDR430C	0.793754	6.5266	4.21903	0.039973	0.164924
STE11	YLR362W	0.883593	4.95587	4.21867	0.0399814	0.164924
MNL1	YHR204W	0.796906	5.49455	4.21551	0.0400561	0.164924
ESC8	YOL017W	0.952235	4.00808	4.2143	0.0400847	0.164924
ADR1	YDR216W	0.883374	6.93466	4.21338	0.0401063	0.164924
FYV1	YDR024W	1.74106	1.44313	4.2127	0.0401224	0.164924
MHP1	YJL042W	0.758817	7.05666	4.21017	0.0401823	0.165047
RTT103	YDR289C	1.13746	3.49149	4.2033	0.0403454	0.165504
UFD4	YKL010C	0.805919	6.5693	4.19987	0.0404272	0.165682
SEC6	YIL068C	0.903009	5.56917	4.18307	0.0408297	0.166959
YBL071C-B	YBL071C-B	2.05083	0.687822	4.161	0.0413649	0.168771
YKR096W	YKR096W	0.908396	5.23072	4.15704	0.0414617	0.168782
BUD31	YCR063W	1.22695	3.07519	4.15615	0.0414835	0.168782
SEC21	YNL287W	0.819754	8.40448	4.14134	0.0418481	0.168896
NOP58	YOR310C	0.792463	8.31954	4.1413	0.041849	0.168896
LRG1	YDL240W	0.775798	5.70102	4.10696	0.042707	0.171769
YDL016C	YDL016C	1.13509	3.26332	4.10022	0.0428775	0.171769
YOL087C	YOL087C	0.79667	6.3118	4.06944	0.0436656	0.173459
SRB4	YER022W	0.882648	4.77041	4.0689	0.0436798	0.173459
ROK1	YGL171W	0.807717	5.84915	4.06476	0.0437869	0.173759
YPR089W	YPR089W	0.822825	5.74059	4.05912	0.0439335	0.173964
PHD1	YKL043W	0.841752	5.1943	4.05111	0.0441423	0.174665
HSP78	YDR258C	0.808756	8.23848	4.04959	0.044182	0.174697
EFR3	YMR212C	0.764573	6.63071	4.04037	0.044424	0.175528
MDM32	YOR147W	0.859016	4.78854	4.03624	0.0445328	0.175705
BRO1	YPL084W	0.80778	5.92246	4.03013	0.0446944	0.17609
RNR3	YIL066C	1.08003	3.44989	4.02009	0.0449613	0.176889
SRP72	YPL210C	0.763865	6.83969	4.01358	0.0451351	0.177445
CTR86	YCR054C	0.796088	4.87874	3.99696	0.0455824	0.179076
TMN3	YER113C	0.833305	4.99476	3.99466	0.0456446	0.179193
NGR1	YBR212W	0.889775	5.03777	3.99225	0.0457101	0.179322
SPN1	YPR133C	0.748715	5.77351	3.98042	0.0460322	0.180328
SEC39	YLR440C	0.810039	5.47431	3.97331	0.0462267	0.180658
TFC4	YGR047C	0.844262	5.22342	3.97206	0.0462611	0.180658
FIG4	YNL325C	0.927557	4.65382	3.96656	0.0464126	0.181045
YFR006W	YFR006W	0.747043	6.62694	3.94617	0.046978	0.182733
MSS4	YDR208W	0.741643	6.39707	3.94172	0.0471026	0.183088
STE12	YHR084W	0.802287	5.1131	3.93131	0.047395	0.183678
RDS1	YCR106W	0.844656	4.53064	3.92828	0.0474804	0.183678
GAA1	YLR088W	0.801504	5.18951	3.92718	0.0475117	0.183678
PCI8	YIL071C	1.10872	3.73809	3.92701	0.0475162	0.183678
PMP1	YCR024C-A	0.755649	6.65645	3.92598	0.0475455	0.183678
ACC1	YNR016C	0.909936	11.3073	3.92296	0.0476309	0.183678
TRM82	YDR165W	0.764653	6.38563	3.92244	0.0476457	0.183678
PXA2	YKL188C	1.44675	3.29172	3.92195	0.0476594	0.183678
DOA4	YDR069C	0.933065	4.96029	3.91905	0.047742	0.183726
PET127	YOR017W	0.968274	4.19709	3.91705	0.0477987	0.183726
SGF73	YGL066W	0.928461	4.28962	3.91698	0.0478008	0.183726
CRT10	YOL063C	0.729507	5.96608	3.90536	0.0481322	0.184613
CDC13	YDL220C	0.820664	4.57947	3.89903	0.0483141	0.185053
FKH2	YNL068C	0.738707	5.38802	3.88996	0.0485755	0.185666
PTM1	YKL039W	0.751897	6.04044	3.8825	0.0487919	0.186364
YPP1	YGR198W	0.751847	6.11095	3.88116	0.0488308	0.186383
AKR2	YOR034C	0.727908	5.38702	3.87126	0.0491196	0.187097
AVO1	YOL078W	0.828683	4.86049	3.86555	0.0492872	0.187605
HSP82	YPL240C	0.83249	9.61004	3.86218	0.049386	0.187788
MCM10	YIL150C	0.94413	3.86108	3.86043	0.0494377	0.187788
HSC82	YMR186W	0.870273	11.0853	3.85368	0.0496368	0.188415
LIF1	YGL090W	1.13334	3.59095	3.84978	0.0497525	0.188601
LST7	YGR057C	0.900395	3.94778	3.84517	0.0498895	0.188863
ECM32	YER176W	0.779109	6.21815	3.83408	0.0502206	0.189975
EIS1	YMR031C	0.851465	6.48474	3.80674	0.0510468	0.191666
YPR170W-B	YPR170W-B	0.955733	3.77374	3.80661	0.0510505	0.191666
SWI3	YJL176C	0.740763	5.51288	3.80236	0.0511803	0.191856
PIN4	YBL051C	0.808187	6.57011	3.80095	0.0512236	0.191856
SLX9	YGR081C	0.851046	4.6703	3.79847	0.0512995	0.191856
PTR2	YKR093W	0.723766	5.56418	3.79706	0.0513425	0.191856
RTN1	YDR233C	0.744006	7.0921	3.79647	0.0513608	0.191856
CNA1	YLR433C	0.730386	6.04645	3.77988	0.0518725	0.193171
SPC105	YGL093W	0.76903	5.74065	3.77319	0.0520802	0.193739
SPC110	YDR356W	0.811792	4.78543	3.76728	0.0522647	0.193822
AUR1	YKL004W	0.736868	6.31659	3.76634	0.0522939	0.193822
SNO1	YMR095C	1.7066	1.51092	3.7631	0.0523952	0.194067
GCR1	YPL075W	0.817892	6.46141	3.75454	0.0526643	0.194801
RRP9	YPR137W	0.714947	5.67323	3.75294	0.0527146	0.194856
NHA1	YLR138W	0.797842	5.67278	3.74861	0.0528516	0.195232
SYF1	YDR416W	0.924034	4.55947	3.74657	0.0529161	0.195339
STU2	YLR045C	0.779425	5.72611	3.73972	0.0531334	0.195815
PTI1	YGR156W	0.839539	4.1817	3.73914	0.0531518	0.195815
VAM6	YDL077C	0.932454	4.94096	3.73182	0.0533852	0.196305
ZRT2	YLR130C	0.748442	6.1287	3.73071	0.0534206	0.196305
RMD5	YDR255C	1.35533	3.68352	3.7256	0.0535843	0.196619
RSC30	YHR056C	0.803389	5.14297	3.71419	0.0539516	0.19754
TIM50	YPL063W	0.732325	6.41727	3.71335	0.053979	0.19754
NOP8	YOL144W	0.86521	4.24864	3.70761	0.0541648	0.198007
HBT1	YDL223C	0.8963	4.15386	3.70578	0.0542243	0.198007
SLK19	YOR195W	1.097	4.8408	3.69918	0.0544393	0.198565
RPB2	YOR151C	0.761407	8.44289	3.6886	0.0547854	0.199563
YMR304C-A	YMR304C-A	0.863618	4.18727	3.67843	0.0551207	0.200108
INP1	YMR204C	1.2931	2.87948	3.67105	0.0553653	0.200613
RAV1	YJR033C	0.792702	6.03296	3.66575	0.0555415	0.200683
PPN1	YDR452W	0.80033	5.6205	3.66487	0.0555709	0.200683
GDE1	YPL110C	0.868243	5.11024	3.66215	0.0556617	0.200683
YNR066C	YNR066C	1.0758	3.24477	3.65899	0.0557676	0.200683
PHS1	YJL097W	0.766251	4.91967	3.64652	0.0561864	0.20186
TRM11	YOL124C	0.714109	5.86482	3.63683	0.0565143	0.202654
SPS18	YNL204C	1.64925	1.81407	3.63367	0.0566219	0.202654
ELM1	YKL048C	0.831523	4.33696	3.63215	0.0566737	0.202685
IME2	YJL106W	0.905581	4.32592	3.62747	0.0568332	0.203015
NMD5	YJR132W	0.717307	7.02289	3.61946	0.0571073	0.203586
VPS64	YDR200C	0.812547	4.60889	3.61937	0.0571106	0.203586
HMS2	YJR147W	0.691731	5.83739	3.61174	0.0573729	0.204389
RAD2	YGR258C	0.742278	5.12541	3.60921	0.0574605	0.204568
MNN9	YPL050C	0.782339	5.27653	3.60612	0.0575674	0.204707
TOR2	YKL203C	0.817254	6.90863	3.60326	0.0576662	0.204903
KIN1	YDR122W	0.715594	6.62036	3.59997	0.0577807	0.205177
APC5	YOR249C	0.937352	3.84007	3.58987	0.0581327	0.206139
DUR1,2	YBR208C	0.727135	6.61315	3.5882	0.0581912	0.206139
SEC23	YPR181C	0.708481	8.61779	3.58697	0.0582342	0.206139
PSP1	YDR505C	0.741173	5.98072	3.58428	0.0583286	0.206139
CFT1	YDR301W	0.730646	6.74041	3.58333	0.058362	0.206139
HOM3	YER052C	0.702509	7.63525	3.58105	0.0584423	0.206139
CHS6	YJL099W	0.741596	5.14751	3.58093	0.0584464	0.206139
ECM16	YMR128W	0.803445	6.68846	3.57637	0.0586072	0.206139
MFB1	YDR219C	0.78772	4.42278	3.57594	0.0586222	0.206139
PSE1	YMR308C	0.742837	8.58653	3.57298	0.0587268	0.206139
KAP122	YGL016W	0.708559	7.54612	3.5722	0.0587543	0.206139
MEF1	YLR069C	0.718455	5.86051	3.57177	0.0587697	0.206139
CLB2	YPR119W	0.762353	5.3266	3.56112	0.0591478	0.207022
SAP155	YFR040W	0.752336	6.45475	3.5551	0.0593627	0.207364
AKR1	YDR264C	0.710213	7.59057	3.55098	0.0595104	0.207373
OSH2	YDL019C	0.748296	6.73165	3.55062	0.0595231	0.207373
ATG17	YLR423C	1.10027	3.06739	3.54812	0.059613	0.207491
UTP4	YDR324C	0.714969	6.71977	3.54692	0.0596559	0.207491
EAF1	YDR359C	0.791702	5.56968	3.54421	0.0597538	0.207529
YLR202C	YLR202C	1.4561	2.14521	3.52256	0.060539	0.209956
FPK1	YNR047W	0.728304	6.35952	3.52154	0.0605761	0.209956
KIC1	YHR102W	0.755216	5.82513	3.5189	0.0606725	0.210158
URA2	YJL130C	0.811373	10.4477	3.51574	0.0607887	0.210296
MED2	YDL005C	0.789113	4.32952	3.51024	0.0609905	0.210729
YEL025C	YEL025C	0.740786	6.03668	3.50134	0.061319	0.211599
NFT1	YKR103W	1.36176	2.94545	3.47837	0.0621758	0.213299
YDR307W	YDR307W	0.815584	4.09505	3.46261	0.062771	0.214858
BRN1	YBL097W	0.912376	3.74119	3.46099	0.0628328	0.214873
AFT1	YGL071W	1.05355	4.43218	3.45942	0.0628926	0.214873
BST1	YFL025C	0.759368	4.5546	3.45022	0.0632434	0.21567
YDL063C	YDL063C	0.816524	6.55239	3.44591	0.0634084	0.215815
RAD5	YLR032W	0.71812	5.36487	3.44502	0.0634428	0.215815
CWC2	YDL209C	0.914063	3.67279	3.4416	0.0635743	0.215995
YBL104C	YBL104C	0.68532	5.77365	3.43945	0.0636567	0.215995
BPT1	YLL015W	0.774549	5.88949	3.43942	0.0636581	0.215995
VPH1	YOR270C	0.738968	8.72221	3.43348	0.0638874	0.216525
CBK1	YNL161W	0.718333	5.68802	3.42285	0.0642997	0.21742
CDC37	YDR168W	0.705746	6.22688	3.42186	0.0643385	0.21742
NIC96	YFR002W	0.726715	6.71503	3.42159	0.0643491	0.21742
PSY3	YLR376C	1.17269	2.92771	3.4124	0.0647084	0.218427
PHO81	YGR233C	0.784596	4.74544	3.41193	0.0647265	0.218427
YOL098C	YOL098C	0.68273	7.87149	3.39325	0.0654638	0.219955
GPR1	YDL035C	0.800094	4.76733	3.39232	0.0655006	0.219955
PSR1	YLL010C	0.690226	5.4234	3.39136	0.065539	0.219955
SMY1	YKL079W	0.778101	4.91894	3.38152	0.0659312	0.221002
CHZ1	YER030W	0.855526	3.89366	3.38052	0.0659713	0.221002
PDI1	YCL043C	0.68354	8.56869	3.37607	0.0661496	0.22115
SEC8	YPR055W	0.824865	5.32151	3.37583	0.0661594	0.22115
EUG1	YDR518W	0.761342	4.99429	3.36844	0.0664566	0.22141
EMW1	YNL313C	0.697802	6.91749	3.36831	0.0664618	0.22141
FPR4	YLR449W	0.702764	6.875	3.36748	0.0664955	0.22141
FPR3	YML074C	0.746168	6.12081	3.35667	0.0669334	0.222465
PRY1	YJL079C	0.745117	5.07841	3.35138	0.0671488	0.222878
SSM4	YIL030C	0.72201	6.5829	3.35063	0.0671792	0.222878
UBA2	YDR390C	0.707979	5.78637	3.34822	0.0672777	0.222936
GIN4	YDR507C	0.710271	6.09888	3.34262	0.0675071	0.223427
MSM1	YGR171C	0.79404	4.45014	3.34139	0.0675574	0.223459
MNN2	YBR015C	0.685111	6.14714	3.33472	0.0678318	0.224232
ILM1	YJR118C	0.847717	4.15525	3.3331	0.0678989	0.224309
ISW1	YBR245C	0.754978	7.0383	3.33218	0.0679367	0.224309
MRD1	YPR112C	0.805273	6.24323	3.32487	0.0682393	0.224898
YBL081W	YBL081W	1.17083	3.21061	3.32375	0.0682858	0.224898
DNF1	YER166W	0.786882	6.66258	3.32295	0.0683192	0.224898
HSF1	YGL073W	0.744161	5.11607	3.3215	0.0683793	0.224961
POB3	YML069W	0.687462	6.47123	3.3205	0.0684208	0.224963
MIF2	YKL089W	1.25028	3.5226	3.31751	0.0685455	0.225238
CIS3	YJL158C	0.704481	9.03572	3.31017	0.0688524	0.226112
TFC3	YAL001C	0.730843	5.76774	3.30893	0.0689043	0.226147
ARP8	YOR141C	0.674677	5.83736	3.30575	0.069038	0.226316
TFB1	YDR311W	0.819646	4.60718	3.30475	0.06908	0.226319
WSC4	YHL028W	0.728754	5.09408	3.3	0.0692799	0.226839
MUM3	YOR298W	1.83616	1.74554	3.29628	0.0694368	0.227175
SSD1	YDR293C	0.726861	8.00584	3.2869	0.0698346	0.227707
YOL019W	YOL019W	0.772964	4.5471	3.28128	0.0700743	0.228125
TID3	YIL144W	1.01039	4.49505	3.27744	0.0702386	0.228125
PHO87	YCR037C	0.68304	5.77736	3.27688	0.0702622	0.228125
YCR100C	YCR100C	1.16964	2.89414	3.27534	0.0703283	0.228125
OCA5	YHL029C	0.690079	5.62528	3.27252	0.0704493	0.228125
SRO7	YPR032W	0.663285	5.67463	3.2634	0.0708422	0.228573
PPM2	YOL141W	0.760883	4.55193	3.2572	0.0711103	0.229152
ERG3	YLR056W	0.664662	6.99749	3.2513	0.0713667	0.229443
PSD2	YGR170W	0.80154	5.87489	3.25048	0.0714024	0.229443
YAP1	YML007W	0.670881	6.94985	3.2429	0.0717337	0.230217
YDR319C	YDR319C	0.821089	4.4792	3.23632	0.0720222	0.230874
BOI1	YBL085W	0.736594	5.58685	3.23101	0.0722563	0.231355
CCE1	YKL011C	0.978744	3.87081	3.22937	0.0723283	0.231451
BUR2	YLR226W	0.776705	4.40906	3.22397	0.0725674	0.231946
PRY3	YJL078C	0.712557	5.8967	3.20928	0.0732217	0.23363
YML116W-A	YML116W-A	1.41103	2.77459	3.20331	0.0734892	0.234051
LYS14	YDR034C	0.650933	5.6024	3.20255	0.0735235	0.234051
FAS1	YKL182W	0.820771	11.928	3.19509	0.0738599	0.234714
MKK2	YPL140C	0.757464	4.81593	3.19219	0.0739909	0.234801
DPB11	YJL090C	0.795856	4.31772	3.19172	0.0740121	0.234801
RET2	YFR051C	0.640276	7.36586	3.18977	0.0741005	0.234801
HBS1	YKR084C	0.697963	6.23075	3.17938	0.074573	0.235843
RSA1	YPL193W	0.804017	3.99406	3.17877	0.0746009	0.235843
RPA190	YOR341W	0.769994	9.64835	3.17567	0.0747423	0.236019
YOR296W	YOR296W	0.706468	5.4255	3.17327	0.0748523	0.236096
RCO1	YMR075W	0.839089	4.02654	3.17124	0.0749455	0.236254
MCM5	YLR274W	0.707853	6.10677	3.16835	0.0750784	0.236538
RAD57	YDR004W	0.817419	5.05521	3.16071	0.0754304	0.237104
BDF2	YDL070W	0.71413	7.43975	3.15654	0.0756234	0.237105
NUP84	YDL116W	0.695217	6.41462	3.15155	0.0758548	0.237105
YKR104W	YKR104W	1.82263	0.764199	3.14722	0.0760564	0.237579
FZO1	YBR179C	0.728036	4.90571	3.13118	0.0768081	0.239172
LYS1	YIR034C	0.664899	5.4788	3.1267	0.0770194	0.239635
NCA2	YPR155C	0.721547	4.73447	3.12332	0.0771796	0.239998
SHE10	YGL228W	0.73092	5.22338	3.12132	0.0772742	0.24015
AFT2	YPL202C	1.00221	3.69712	3.11942	0.0773642	0.24015
SQS1	YNL224C	0.695358	5.01312	3.11861	0.0774029	0.24015
CYC8	YBR112C	0.779858	6.06915	3.1147	0.0775887	0.24032
YPL191C	YPL191C	1.17779	2.99938	3.11362	0.0776404	0.240345
SPF1	YEL031W	0.644899	7.96883	3.11182	0.0777261	0.240475
CHS1	YNL192W	0.742727	7.85096	3.10417	0.0780922	0.241472
IRC23	YOR044W	1.20465	2.88488	3.09673	0.0784495	0.24244
PET111	YMR257C	1.00376	4.96739	3.08833	0.0788556	0.243061
VPS34	YLR240W	0.654872	5.73374	3.08801	0.0788712	0.243061
SSQ1	YLR369W	0.67909	5.30855	3.08276	0.0791259	0.243573
REX4	YOL080C	0.969308	3.40166	3.07081	0.0797096	0.244959
UTP13	YLR222C	0.669634	7.05577	3.06259	0.080114	0.24579
ZRT1	YGL255W	0.934487	5.26662	3.05916	0.0802834	0.246066
TCB3	YML072C	0.77103	7.72251	3.05895	0.0802934	0.246066
EBS1	YDR206W	0.64508	6.71243	3.0567	0.0804047	0.246197
YIL096C	YIL096C	0.804907	3.91794	3.05138	0.0806687	0.246804
YRR1	YOR162C	0.850491	5.00454	3.0481	0.0808316	0.247165
ALG8	YOR067C	0.67658	5.14136	3.04366	0.0810527	0.247612
GIP3	YPL137C	0.697493	7.10837	3.04336	0.0810677	0.247612
PIP2	YOR363C	0.793071	4.63447	3.04011	0.0812305	0.247971
MNE1	YOR350C	0.780363	4.86377	3.03915	0.0812783	0.24798
CIN1	YOR349W	0.805903	4.16717	3.03719	0.0813765	0.248005
NTO1	YPR031W	0.752608	4.27493	3.03405	0.0815344	0.248127
RPC82	YPR190C	0.67361	6.02379	3.0337	0.0815519	0.248127
MSH4	YFL003C	1.34808	1.83045	3.02442	0.0820195	0.249412
MMM1	YLL006W	0.720125	4.57163	3.02337	0.0820728	0.249436
ROM2	YLR371W	0.822937	6.01216	3.01837	0.0823262	0.249608
NOC4	YPR144C	0.651216	5.98525	3.01629	0.0824321	0.249608
PEX19	YDL065C	0.787724	4.38634	3.00842	0.0828332	0.250502
MTC4	YBR255W	0.753369	4.28612	2.99962	0.083284	0.251274
YDR333C	YDR333C	0.721225	5.91132	2.99898	0.0833168	0.251274
URC2	YDR520C	0.737608	4.86635	2.99265	0.0836433	0.251983
YPR114W	YPR114W	0.64872	5.77938	2.98923	0.0838198	0.252377
DIA2	YOR080W	0.818098	4.54683	2.98828	0.0838692	0.252387
POM33	YLL023C	0.682992	5.2303	2.9782	0.0843933	0.253687
NUP145	YGL092W	0.677232	7.60131	2.97178	0.0847286	0.254278
RTC1	YOL138C	0.688193	4.97975	2.97071	0.0847845	0.254307
RAD34	YDR314C	1.00709	3.85023	2.96849	0.0849012	0.254431
BUG1	YDL099W	0.742142	4.40104	2.96511	0.0850785	0.254773
YSP1	YHR155W	0.726723	5.57938	2.96085	0.0853029	0.255028
YME2	YMR302C	0.721094	6.08172	2.95489	0.0856182	0.255693
END3	YNL084C	0.639423	5.60536	2.95181	0.0857814	0.255903
NCR1	YPL006W	0.719988	5.56199	2.94754	0.0860086	0.256353
MON1	YGL124C	0.743781	4.27174	2.94722	0.0860254	0.256353
PWP2	YCR057C	0.623313	7.57144	2.94534	0.0861257	0.25639
MES1	YGR264C	0.704149	8.85928	2.94415	0.0861892	0.256424
TRS85	YDR108W	0.678024	5.00967	2.94207	0.0862998	0.256615
HUL5	YGL141W	0.782489	5.77144	2.93997	0.0864124	0.256811
YNR065C	YNR065C	0.806304	3.91356	2.91035	0.0880126	0.260726
COG4	YPR105C	0.651674	6.06559	2.90841	0.088119	0.260726
RTT10	YPL183C	0.655784	6.91197	2.90575	0.0882644	0.260726
YLR346C	YLR346C	1.04979	3.55752	2.9053	0.0882887	0.260726
DUG2	YBR281C	0.646434	6.18409	2.90472	0.0883206	0.260726
YHR078W	YHR078W	0.654481	5.21734	2.90089	0.0885304	0.260868
MCM4	YPR019W	0.657202	6.70907	2.8953	0.0888384	0.261544
ITR2	YOL103W	0.664994	6.47967	2.89113	0.0890683	0.262016
KES1	YPL145C	0.645228	7.56701	2.8778	0.0898086	0.263812
DBF4	YDR052C	0.826105	4.31628	2.86967	0.0902631	0.264823
YKL105C	YKL105C	0.796154	4.28158	2.86832	0.0903389	0.264904
YKL091C	YKL091C	1.18095	3.48857	2.85796	0.0909229	0.266333
PIK1	YNL267W	0.721601	5.89382	2.84657	0.0915692	0.26761
MAK21	YDR060W	0.677253	7.53029	2.84599	0.0916021	0.26761
BBP1	YPL255W	0.799025	3.82421	2.8444	0.0916929	0.267633
MPP10	YJR002W	0.688163	6.82821	2.83985	0.0919529	0.267687
YJR061W	YJR061W	0.893155	3.48329	2.83974	0.0919593	0.267687
ICY2	YPL250C	0.631724	5.60122	2.8376	0.0920816	0.267687
CLN1	YMR199W	0.657465	5.55213	2.83747	0.0920889	0.267687
ERB1	YMR049C	0.625864	7.13408	2.83603	0.0921715	0.267711
LAS21	YJL062W	0.704061	4.75909	2.834	0.092288	0.267908
NCS2	YNL119W	0.712244	5.06589	2.83226	0.0923884	0.268058
YER077C	YER077C	0.74023	4.17613	2.8273	0.0926743	0.268181
INP52	YNL106C	0.707663	5.50835	2.82575	0.0927637	0.268298
AXL1	YPR122W	0.726217	5.95835	2.82456	0.0928322	0.268355
SYH1	YPL105C	0.676592	6.0908	2.81083	0.0936296	0.270376
MNN4	YKL201C	0.727184	4.27629	2.80431	0.0940115	0.270911
ALR2	YFL050C	0.867034	3.63514	2.798	0.094382	0.27158
MNT2	YGL257C	0.70454	5.2455	2.79783	0.0943918	0.27158
GGC1	YDL198C	0.642348	6.88813	2.79507	0.0945544	0.271906
MSB1	YOR188W	0.701484	6.0015	2.79329	0.0946597	0.272009
YDL206W	YDL206W	0.814654	3.72757	2.79279	0.0946891	0.272009
CAT8	YMR280C	1.15146	2.84975	2.78516	0.0951413	0.273023
KIP3	YGL216W	0.618967	5.69402	2.78425	0.0951954	0.273036
SED1	YDR077W	0.614392	7.4592	2.78252	0.095298	0.273188
PPQ1	YPL179W	0.612265	6.75583	2.77744	0.095601	0.273914
STB4	YMR019W	0.696074	5.21573	2.75784	0.0967791	0.276569
FIG2	YCR089W	1.04991	4.37698	2.75429	0.0969936	0.276895
SMY2	YBR172C	0.677836	5.63063	2.74792	0.097381	0.277856
MPP6	YNR024W	0.993881	3.2622	2.74671	0.097455	0.277923
BUD6	YLR319C	0.618531	5.43586	2.73179	0.0983691	0.279805
UBP13	YBL067C	0.678453	6.07188	2.72809	0.098597	0.280309
NOT5	YPR072W	0.693328	5.73254	2.72718	0.0986534	0.280324
LYS4	YDR234W	0.59722	7.33161	2.72519	0.0987766	0.28053
PHO2	YDL106C	0.778202	4.29106	2.71841	0.0991971	0.281088
CTF4	YPR135W	0.66604	5.4652	2.7179	0.0992284	0.281088
VAC8	YEL013W	0.59976	6.91343	2.71542	0.0993829	0.281105
ORC3	YLL004W	0.784928	4.15444	2.71521	0.099396	0.281105
BCH1	YMR237W	0.642547	6.69502	2.71439	0.0994467	0.281105
SLY41	YOR307C	0.705348	4.73031	2.71282	0.0995451	0.281105
HSL7	YBR133C	0.629577	6.29474	2.71168	0.099616	0.281105
RTT101	YJL047C	0.83715	4.53834	2.71083	0.0996692	0.281105
APN2	YBL019W	0.930616	3.11923	2.71043	0.0996942	0.281105
ACE2	YLR131C	0.726668	4.83271	2.70857	0.0998107	0.281289
PFK27	YOL136C	0.609775	5.43649	2.70563	0.0999943	0.281518
RLP7	YNL002C	0.623431	6.36771	2.70478	0.100048	0.281525
SLX8	YER116C	0.800348	3.71823	2.69896	0.100414	0.282133
NDJ1	YOL104C	0.721142	4.43282	2.6989	0.100418	0.282133
FUS2	YMR232W	1.41805	2.17871	2.69711	0.10053	0.282306
CTF18	YMR078C	0.663116	4.95749	2.69051	0.100947	0.283043
NPR2	YEL062W	0.689275	4.56987	2.67896	0.101682	0.284288
UTP7	YER082C	0.643982	6.29533	2.67866	0.101701	0.284288
SOV1	YMR066W	0.846626	4.12861	2.67666	0.101829	0.284501
YCR095W-A	YCR095W-A	1.75508	0.808946	2.66881	0.102333	0.285474
YNL176C	YNL176C	0.624378	5.15095	2.66464	0.102601	0.285932
DHH1	YDL160C	0.62044	7.28254	2.663	0.102707	0.286082
MUC1	YIR019C	2.08748	0.211193	2.65954	0.102931	0.286381
SLI1	YGR212W	1.06971	3.24302	2.65673	0.103113	0.286381
TIF4632	YGL049C	0.65997	6.39459	2.65198	0.103421	0.286721
PIM1	YBL022C	0.632848	7.88288	2.64558	0.103838	0.286767
TRM44	YPL030W	0.626664	5.64484	2.64474	0.103893	0.286775
PBY1	YBR094W	0.603485	5.80359	2.64238	0.104047	0.287056
ENT1	YDL161W	0.667314	5.37462	2.64067	0.10416	0.287153
ALG5	YPL227C	0.713526	4.25077	2.63357	0.104626	0.288075
IRR1	YIL026C	0.760072	5.08922	2.62844	0.104965	0.288719
MAK11	YKL021C	0.620876	5.9407	2.62557	0.105155	0.288952
ITT1	YML068W	0.738631	4.00918	2.62416	0.105248	0.28896
CCW14	YLR390W-A	0.613275	6.86871	2.62315	0.105315	0.28896
RET1	YOR207C	0.608323	7.29655	2.62063	0.105483	0.28896
FRK1	YPL141C	0.948679	4.73178	2.61803	0.105655	0.28896
MSN2	YMR037C	0.606325	5.28697	2.61796	0.10566	0.28896
YNL095C	YNL095C	0.788798	3.6944	2.61782	0.10567	0.28896
SPP382	YLR424W	0.841895	4.11627	2.61763	0.105682	0.28896
NEJ1	YLR265C	0.868653	3.58708	2.61235	0.106034	0.289449
MSS11	YMR164C	0.838432	3.84287	2.61179	0.106072	0.289449
YCK3	YER123W	0.763396	4.35773	2.60676	0.106409	0.290095
PBP2	YBR233W	0.755961	4.11225	2.59986	0.106873	0.290806
NPL6	YMR091C	0.621032	6.20833	2.59928	0.106913	0.290806
TYE7	YOR344C	0.716911	6.48828	2.59469	0.107223	0.29129
FYV8	YGR196C	0.749669	5.02201	2.59261	0.107363	0.291474
SCY1	YGL083W	0.688541	4.37741	2.59212	0.107396	0.291474
SPP41	YDR464W	0.670896	5.45641	2.58825	0.107659	0.291772
YDR348C	YDR348C	0.587886	5.75974	2.58816	0.107665	0.291772
BUL1	YMR275C	0.62371	5.77475	2.58585	0.107823	0.292007
DPH1	YIL103W	0.643487	4.86125	2.58533	0.107858	0.292007
EXO5	YBR163W	0.684625	4.89526	2.58092	0.108158	0.292668
SKT5	YBL061C	0.620458	5.63142	2.57141	0.108811	0.293546
PEX1	YKL197C	0.637357	5.28549	2.57002	0.108907	0.293546
YMR1	YJR110W	0.618563	5.08948	2.55998	0.1096	0.294599
YDR026C	YDR026C	0.641913	4.89778	2.55912	0.109659	0.294599
RPF1	YHR088W	0.661756	4.55569	2.55894	0.109672	0.294599
CAF130	YGR134W	0.605606	5.42139	2.55039	0.110267	0.295622
YMR155W	YMR155W	0.77622	4.12512	2.53624	0.11126	0.297651
MSH1	YHR120W	0.805663	4.22	2.53499	0.111347	0.297651
YHR080C	YHR080C	0.7948	5.23324	2.5322	0.111545	0.297885
HAP4	YKL109W	0.603782	5.5231	2.52642	0.111954	0.298687
BEM4	YPL161C	0.748888	4.03028	2.51978	0.112426	0.298996
SKG6	YHR149C	0.702954	4.39112	2.51871	0.112502	0.298996
ALE1	YOR175C	0.647139	6.00792	2.51787	0.112563	0.298996
YJR107W	YJR107W	0.922183	3.04997	2.51573	0.112716	0.299125
UTP18	YJL069C	0.599544	5.96541	2.51276	0.112928	0.299401
ATG9	YDL149W	0.793375	4.01709	2.51071	0.113075	0.299646
PRP2	YNR011C	0.667547	4.97328	2.50034	0.113821	0.301044
DAL5	YJR152W	1.28715	2.80808	2.49807	0.113986	0.301335
YDR179W-A	YDR179W-A	0.698137	4.12359	2.49619	0.114122	0.301549
YMR124W	YMR124W	0.712624	4.72019	2.49342	0.114323	0.301936
CUE3	YGL110C	0.671997	4.5024	2.49026	0.114553	0.302397
VPS74	YDR372C	0.59446	6.57276	2.48875	0.114663	0.302397
BET4	YJL031C	0.68084	4.60438	2.48654	0.114824	0.302533
SSK22	YCR073C	0.662757	4.782	2.48551	0.114899	0.302586
MOT2	YER068W	0.583962	5.51277	2.48045	0.115269	0.303271
CMP2	YML057W	0.590454	6.19073	2.47619	0.115582	0.303369
TAF5	YBR198C	0.583682	6.46784	2.47163	0.115918	0.303856
PIR1	YKL164C	0.59512	8.27635	2.46561	0.116362	0.304181
STE5	YDR103W	0.720745	5.7956	2.46525	0.116389	0.304181
PSF1	YDR013W	0.680242	4.35053	2.46123	0.116687	0.304671
CYR1	YJL005W	0.682776	7.27095	2.45753	0.116963	0.305101
GPI13	YLL031C	0.573412	5.60256	2.455	0.117151	0.305302
SRP101	YDR292C	0.59114	6.50073	2.45354	0.11726	0.305442
ARG5,6	YER069W	0.596286	6.57094	2.44643	0.117792	0.306394
ATG20	YDL113C	0.778074	4.57001	2.42796	0.119188	0.308856
CNM67	YNL225C	0.810157	3.61078	2.42526	0.119393	0.309243
GAS2	YLR343W	1.37538	1.50282	2.42197	0.119644	0.309457
VID30	YGL227W	0.680803	4.71253	2.41471	0.1202	0.310748
YBR071W	YBR071W	0.613317	5.18292	2.41017	0.120549	0.310785
TYW1	YPL207W	0.601153	5.19912	2.40939	0.12061	0.310785
TIR3	YIL011W	1.30554	1.48545	2.40242	0.121148	0.312026
BNA4	YBL098W	0.56817	5.54772	2.39813	0.12148	0.312266
ARX1	YDR101C	0.579858	7.33264	2.398	0.12149	0.312266
NAM2	YLR382C	0.665633	5.15995	2.3961	0.121638	0.312266
RGP1	YDR137W	0.694521	4.91666	2.39275	0.121899	0.312643
FET3	YMR058W	0.58595	8.17251	2.39069	0.12206	0.312872
PEP7	YDR323C	0.81577	3.81583	2.39015	0.122102	0.312872
VPS54	YDR027C	0.595766	5.87118	2.38783	0.122283	0.312993
SRC1	YML034W	0.649001	4.93956	2.38737	0.12232	0.312993
HRR25	YPL204W	0.598354	6.67364	2.38318	0.122647	0.313075
BFR2	YDR299W	0.61774	5.61132	2.3815	0.12278	0.313113
KRE5	YOR336W	0.685295	5.35075	2.38097	0.122822	0.313113
ISM1	YPL040C	0.671683	4.51873	2.37533	0.123265	0.313953
NUD1	YOR373W	0.58046	5.21602	2.37386	0.123382	0.314105
PHO90	YJL198W	0.591404	6.61755	2.3731	0.123441	0.314111
BFR1	YOR198C	0.6464	7.74018	2.36829	0.123822	0.314846
LCB2	YDR062W	0.586965	6.85938	2.36801	0.123845	0.314846
YPS7	YDR349C	0.610661	5.81428	2.35787	0.124652	0.31582
PSK1	YAL017W	0.618211	6.87352	2.35681	0.124737	0.31582
YGR093W	YGR093W	0.635777	4.98908	2.35602	0.124801	0.31582
ARG8	YOL140W	0.588471	6.06141	2.356	0.124802	0.31582
YLR287C	YLR287C	0.584231	5.39241	2.35133	0.125176	0.316476
SHR3	YDL212W	0.587728	6.68983	2.34782	0.125459	0.316985
ARN1	YHL040C	0.570278	5.73677	2.34736	0.125495	0.316985
MSC3	YLR219W	0.581244	5.87225	2.34668	0.12555	0.316985
SAG1	YJR004C	0.912577	3.20318	2.34419	0.125751	0.317347
CCZ1	YBR131W	0.635816	4.65723	2.34339	0.125816	0.317364
MSC6	YOR354C	0.604126	5.94801	2.3346	0.126528	0.31814
UME6	YDR207C	0.660813	4.78944	2.33377	0.126595	0.318165
NOP12	YOL041C	0.576781	6.03307	2.33174	0.12676	0.318433
CDC53	YDL132W	0.655615	6.54211	2.33089	0.126829	0.318462
TIF4631	YGR162W	0.602981	8.82959	2.32633	0.127202	0.319013
PER33	YLR064W	0.686946	4.37081	2.32465	0.127339	0.319013
ZRG17	YNR039C	0.699106	4.60855	2.32354	0.12743	0.319096
TVP23	YDR084C	0.751569	3.78351	2.31754	0.127922	0.319747
PRP3	YDR473C	0.996176	3.39862	2.31447	0.128175	0.320088
RDH54	YBR073W	0.582306	6.72426	2.31016	0.128531	0.320409
RIX7	YLL034C	0.580951	6.46406	2.30915	0.128614	0.320459
UPF3	YGR072W	0.714101	4.1205	2.30773	0.128732	0.320512
PKH2	YOL100W	0.709365	4.74713	2.30645	0.128838	0.320512
SPC97	YHR172W	0.804424	3.89144	2.3056	0.128908	0.320512
SEC9	YGR009C	0.569571	5.35684	2.30275	0.129145	0.32091
EMC1	YCL045C	0.603666	6.47186	2.29657	0.12966	0.321087
ARG81	YML099C	0.60736	4.97746	2.29622	0.129689	0.321087
PPR1	YLR014C	0.670947	4.5385	2.29489	0.1298	0.321087
YHR045W	YHR045W	0.62384	4.61883	2.29167	0.13007	0.321467
TRZ1	YKR079C	0.618845	5.66874	2.28965	0.130239	0.321739
NSL1	YPL233W	0.751612	3.87901	2.28846	0.130339	0.321842
PEP12	YOR036W	0.646109	4.56968	2.28647	0.130507	0.322111
CDC60	YPL160W	0.626019	9.63989	2.28568	0.130573	0.322131
YBR184W	YBR184W	1.29625	1.51087	2.28399	0.130716	0.322194
VBA2	YBR293W	0.637051	4.8167	2.28081	0.130984	0.32234
YMR086W	YMR086W	0.594046	6.03328	2.26207	0.132577	0.325126
TIS11	YLR136C	0.615143	5.24434	2.25763	0.132958	0.325329
CDC55	YGL190C	0.593666	5.70942	2.25607	0.133091	0.325329
SEC15	YGL233W	0.650996	6.06647	2.25585	0.133111	0.325329
KAR3	YPR141C	0.793375	3.40416	2.254	0.133269	0.325572
RSB1	YOR049C	1.25732	2.76863	2.25001	0.133614	0.326269
NHX1	YDR456W	0.550981	5.81762	2.24923	0.133681	0.326288
OAF1	YAL051W	0.579762	5.41607	2.24755	0.133826	0.326499
PRP11	YDL043C	0.693752	4.35494	2.24494	0.134052	0.326815
RLP24	YLR009W	0.577616	6.02329	2.24468	0.134075	0.326815
MEF2	YJL102W	0.696884	3.99669	2.23755	0.134695	0.328035
YMR160W	YMR160W	0.666887	4.48131	2.2339	0.135013	0.32852
YHR131C	YHR131C	0.563921	6.09218	2.23063	0.135299	0.32907
WSC2	YNL283C	0.583305	6.08186	2.22971	0.135379	0.329119
SCW11	YGL028C	0.604427	6.3586	2.22607	0.135699	0.32973
BUR6	YER159C	0.650001	4.6144	2.22549	0.13575	0.32973
YER087C-A	YER087C-A	1.56927	0.611459	2.22301	0.135968	0.330113
MSC7	YHR039C	0.544147	5.81134	2.22079	0.136164	0.330443
RMD8	YFR048W	0.560445	5.3688	2.21868	0.136349	0.330748
WAR1	YML076C	0.734518	4.88539	2.20119	0.137905	0.333345
CHS5	YLR330W	0.55131	6.73408	2.19287	0.13865	0.334413
YOS9	YDR057W	0.773632	4.09604	2.19144	0.13878	0.334564
RGC1	YPR115W	0.61356	6.27654	2.18527	0.139337	0.335499
YDR220C	YDR220C	1.60243	0.523294	2.18519	0.139344	0.335499
VID22	YLR373C	0.561669	5.60431	2.18166	0.139664	0.335987
TFC6	YDR362C	0.601206	4.81783	2.17903	0.139902	0.336401
FRE6	YLL051C	0.552152	5.83172	2.17662	0.140122	0.336674
SRP40	YKR092C	0.538728	6.73321	2.17644	0.140138	0.336674
RPN2	YIL075C	0.570382	8.38972	2.1743	0.140334	0.336855
YPL229W	YPL229W	1.21536	2.23481	2.17427	0.140336	0.336855
STB6	YKL072W	0.702691	4.32402	2.17212	0.140532	0.337179
FRE8	YLR047C	0.671133	4.32634	2.1639	0.141286	0.338353
VID28	YIL017C	0.599999	4.88815	2.16281	0.141386	0.338353
YNL115C	YNL115C	0.674639	4.22827	2.15943	0.141697	0.33894
MON2	YNL297C	0.656669	6.73043	2.15757	0.141869	0.339204
PTR3	YFR029W	0.643566	4.94705	2.15446	0.142156	0.339743
GPI18	YBR004C	0.618536	4.53572	2.15283	0.142307	0.339956
SWC3	YAL011W	0.725466	4.19663	2.14652	0.142893	0.340819
SRV2	YNL138W	0.537103	8.13328	2.14628	0.142916	0.340819
RPN5	YDL147W	0.546159	7.36456	2.13415	0.14405	0.342337
YBR012C	YBR012C	1.35456	1.30565	2.13051	0.144392	0.342793
YJR011C	YJR011C	0.711027	3.81338	2.13012	0.144429	0.342793
RIA1	YNL163C	0.553623	6.81222	2.12745	0.144681	0.343242
VPS24	YKL041W	0.812797	3.67068	2.12487	0.144925	0.343242
HSH155	YMR288W	0.559023	5.28679	2.12286	0.145115	0.343242
YOL057W	YOL057W	0.526411	6.97152	2.12284	0.145117	0.343242
ALG11	YNL048W	0.59948	4.82378	2.11598	0.145769	0.344418
RSM23	YGL129C	0.635941	5.16775	2.11563	0.145802	0.344418
KEX1	YGL203C	0.562443	5.34428	2.11361	0.145995	0.344675
STE13	YOR219C	0.574114	5.25716	2.11276	0.146076	0.344675
YKU80	YMR106C	0.704126	3.82902	2.11252	0.146099	0.344675
UBX3	YDL091C	0.671592	3.9138	2.1113	0.146215	0.344801
PKH3	YDR466W	0.63244	5.12493	2.08926	0.148338	0.3488
LOC1	YFR001W	0.595432	4.59958	2.08505	0.148747	0.349426
GPD2	YOL059W	0.534135	8.23749	2.07995	0.149245	0.349905
RSP5	YER125W	0.546369	7.96893	2.07985	0.149255	0.349905
PAT1	YCR077C	0.532099	8.14345	2.07971	0.149269	0.349905
YRB2	YIL063C	0.557343	5.74318	2.07787	0.149449	0.349987
RSM27	YGR215W	0.806291	3.47198	2.07589	0.149642	0.350161
MSD1	YPL104W	0.560589	4.95776	2.07385	0.149843	0.350206
PRM8	YGL053W	0.843363	4.16207	2.07024	0.150198	0.350663
ETP1	YHL010C	0.684502	3.95373	2.06992	0.15023	0.350663
MNT3	YIL014W	0.631801	4.54868	2.05368	0.151839	0.353073
PRT1	YOR361C	0.542712	8.90122	2.05163	0.152043	0.353249
ARO1	YDR127W	0.569529	9.78877	2.05022	0.152184	0.353426
DOS2	YDR068W	0.656716	4.32585	2.04548	0.152659	0.35438
KIN3	YAR018C	0.595082	4.85789	2.04317	0.152891	0.354522
TOM70	YNL121C	0.547974	6.66153	2.04148	0.15306	0.354703
SKI8	YGL213C	0.545701	5.95751	2.03915	0.153296	0.354703
PYC2	YBR218C	0.545364	8.87637	2.0315	0.154068	0.355887
VOA1	YGR106C	0.528428	7.21241	2.02815	0.154409	0.356338
ASK10	YGR097W	0.552195	6.1902	2.02313	0.154919	0.356941
PUF2	YPR042C	0.555939	5.95119	2.01934	0.155307	0.357511
CTM1	YHR109W	0.60724	4.203	2.01739	0.155506	0.357671
SRL1	YOR247W	0.762912	4.71943	2.01404	0.15585	0.358012
SUR4	YLR372W	0.520882	6.81811	2.01335	0.15592	0.358025
KAP123	YER110C	0.586027	9.89495	2.00465	0.156818	0.359636
PRM5	YIL117C	0.583544	5.29914	2.00127	0.157168	0.36018
SWA2	YDR320C	0.61953	5.06005	1.99954	0.157347	0.360235
NUP100	YKL068W	0.561624	6.56375	1.99897	0.157407	0.360235
CTK1	YKL139W	0.646297	4.30446	1.99163	0.158171	0.361834
GCN5	YGR252W	0.77716	3.93048	1.98945	0.158398	0.362203
SKI7	YOR076C	0.679779	4.59554	1.98591	0.15877	0.362595
YEN1	YER041W	0.643336	4.0822	1.9853	0.158833	0.362595
SWP82	YFL049W	0.65325	4.66	1.98419	0.15895	0.362689
MUK1	YPL070W	0.639377	4.76484	1.98366	0.159006	0.362689
SLG1	YOR008C	0.572402	5.32335	1.98012	0.159378	0.362739
YML081W	YML081W	0.549755	6.2866	1.97998	0.159393	0.362739
SKO1	YNL167C	0.570865	4.71844	1.97928	0.159466	0.362739
COG6	YNL041C	0.618863	4.94102	1.97824	0.159576	0.362739
RPN9	YDR427W	0.549354	6.77783	1.97722	0.159683	0.362739
GZF3	YJL110C	0.546087	5.0948	1.97719	0.159687	0.362739
GDS1	YOR355W	0.543247	6.93942	1.97592	0.159821	0.362754
YKL047W	YKL047W	0.513949	5.54189	1.97588	0.159825	0.362754
IRC3	YDR332W	0.595518	4.4283	1.97214	0.160221	0.36297
TAP42	YMR028W	0.59007	4.43464	1.97124	0.160316	0.36297
GUP1	YGL084C	0.557423	4.92082	1.9684	0.160617	0.363353
BSC1	YDL037C	0.620269	4.2985	1.96687	0.16078	0.363391
YEH2	YLR020C	0.602784	4.96841	1.96627	0.160844	0.363391
CHO2	YGR157W	0.541079	8.29658	1.96581	0.160893	0.363391
RNT1	YMR239C	0.555223	5.25462	1.95893	0.161627	0.36444
IOC2	YLR095C	0.636385	5.07928	1.95675	0.161861	0.364818
YNL198C	YNL198C	1.34989	0.822662	1.95311	0.162252	0.365251
MAG1	YER142C	0.643954	4.01944	1.95232	0.162337	0.365291
RPT2	YDL007W	0.51309	7.96191	1.95161	0.162414	0.365315
YGR122W	YGR122W	0.58185	4.98635	1.94693	0.162918	0.366
RUD3	YOR216C	0.670517	5.15388	1.94465	0.163165	0.366397
FKS1	YLR342W	0.580703	10.4877	1.94407	0.163228	0.366397
SGE1	YPR198W	0.623414	4.49406	1.9372	0.163973	0.367504
YOR034C-A	YOR034C-A	1.48589	1.45761	1.93434	0.164285	0.367504
MLH1	YMR167W	0.580411	4.52634	1.92195	0.165641	0.369404
RAT1	YOR048C	0.535894	7.07776	1.91676	0.166215	0.370533
AEP1	YMR064W	0.558722	4.69497	1.91604	0.166293	0.370558
RPA135	YPR010C	0.54537	9.69773	1.91426	0.166491	0.370848
PPZ1	YML016C	0.538792	5.39389	1.91241	0.166695	0.371153
ASF1	YJL115W	0.653396	3.7698	1.90947	0.167023	0.37166
HOS4	YIL112W	0.641519	5.40682	1.90915	0.167058	0.37166
CDC1	YDR182W	0.543234	5.15685	1.90147	0.167914	0.372961
YRM1	YOR172W	0.534148	5.20227	1.90023	0.168053	0.373119
MVP1	YMR004W	0.588599	5.50354	1.89695	0.16842	0.373784
SRM1	YGL097W	0.51156	6.66617	1.89435	0.168712	0.374281
AMD1	YML035C	0.502929	7.00618	1.88324	0.169966	0.375851
SUV3	YPL029W	0.566072	4.68509	1.87944	0.170397	0.376653
OAZ1	YPL052W	0.56075	4.60034	1.87422	0.170993	0.377582
RPG1	YBR079C	0.530873	8.44976	1.87298	0.171135	0.377594
MTC6	YHR151C	0.581414	4.86871	1.8727	0.171166	0.377594
YHR130C	YHR130C	1.83655	1.47945	1.86711	0.171806	0.378854
CLB6	YGR109C	0.78826	3.07516	1.86394	0.172171	0.37897
SES1	YDR023W	0.528488	8.72985	1.86306	0.172272	0.37897
POL4	YCR014C	1.10697	3.30135	1.85571	0.17312	0.380077
APL3	YBL037W	0.561002	5.34983	1.84904	0.173896	0.381171
ZRT3	YKL175W	0.538106	5.44675	1.84476	0.174394	0.381894
YBL107C	YBL107C	1.10768	2.47883	1.83638	0.175376	0.383058
LTV1	YKL143W	0.500024	5.75869	1.83365	0.175697	0.383322
SKN1	YGR143W	0.573757	6.02573	1.83353	0.175711	0.383322
SNU56	YDR240C	0.556257	4.80345	1.83298	0.175776	0.383322
HRK1	YOR267C	0.551502	6.25263	1.82777	0.176392	0.384195
SUR1	YPL057C	0.560304	5.04308	1.81965	0.177355	0.385834
STV1	YMR054W	0.508951	6.77829	1.8164	0.177742	0.386321
RGT1	YKL038W	0.562086	5.98341	1.81615	0.177772	0.386321
YCT1	YLL055W	0.571183	4.44344	1.81601	0.177789	0.386321
SPT16	YGL207W	0.520342	8.01685	1.80744	0.178816	0.38794
YLR057W	YLR057W	0.684196	3.54888	1.7938	0.180463	0.391051
PTP3	YER075C	0.689037	5.10019	1.78493	0.181546	0.392778
CHA4	YLR098C	0.614508	4.51375	1.78415	0.18164	0.392789
SLA1	YBL007C	0.516163	8.18855	1.78372	0.181694	0.392789
ADE6	YGR061C	0.529673	9.75563	1.78146	0.18197	0.393214
DNF2	YDR093W	0.497647	6.71503	1.77978	0.182176	0.393214
IPI3	YNL182C	0.527599	5.93083	1.77795	0.182402	0.393412
YNL190W	YNL190W	0.509467	6.06897	1.77783	0.182416	0.393412
VHS3	YOR054C	0.555842	5.05958	1.77201	0.183134	0.394508
YMR173W-A	YMR173W-A	1.22277	2.36004	1.77029	0.183347	0.394658
FAL1	YDR021W	0.767817	3.86133	1.76918	0.183484	0.394799
GDA1	YEL042W	0.50235	6.47611	1.76689	0.183768	0.395255
YOR015W	YOR015W	0.791495	3.31792	1.761	0.184499	0.395894
YLR036C	YLR036C	0.786912	3.19793	1.76084	0.18452	0.395894
YHR192W	YHR192W	0.561509	4.23427	1.76045	0.184568	0.395894
TAF2	YCR042C	0.621444	5.71931	1.75602	0.185122	0.396538
MTW1	YAL034W-A	0.783071	3.01871	1.75569	0.185164	0.396538
KIN82	YCR091W	0.817437	2.9052	1.75501	0.185249	0.396538
ERD2	YBL040C	0.501234	5.28139	1.75459	0.185301	0.396538
KHA1	YJL094C	0.489172	5.68233	1.75196	0.185631	0.39677
INP2	YMR163C	0.576182	4.52384	1.75176	0.185655	0.39677
CPR4	YCR069W	0.481565	5.70874	1.751	0.185751	0.39677
THS1	YIL078W	0.536219	10.3003	1.75085	0.185769	0.39677
TED1	YIL039W	0.484759	5.5414	1.74083	0.187033	0.399005
YDR132C	YDR132C	0.715359	3.51962	1.74003	0.187135	0.399067
BRF1	YGR246C	0.523598	5.02939	1.73934	0.187223	0.399099
CEX1	YOR112W	0.487963	5.49927	1.73842	0.18734	0.399194
VAS1	YGR094W	0.531475	9.85146	1.73315	0.188009	0.400311
POL12	YBL035C	0.52188	5.05699	1.73143	0.188229	0.40033
SFB3	YHR098C	0.488687	7.73506	1.72912	0.188524	0.40033
MGA1	YGR249W	0.671085	4.64986	1.72775	0.188699	0.400384
SAC7	YDR389W	0.532956	5.68405	1.72415	0.189159	0.401053
AQY2	YLL052C	0.740025	3.16513	1.72041	0.18964	0.401763
ORM1	YGR038W	0.514033	5.09031	1.71383	0.190489	0.402937
YHR182W	YHR182W	0.614149	3.86937	1.71328	0.19056	0.402937
PHO91	YNR013C	0.549704	5.91412	1.71266	0.190641	0.402952
UBP10	YNL186W	0.528214	6.29612	1.71113	0.190839	0.402979
AIM3	YBR108W	0.569787	4.6324	1.70859	0.191169	0.403139
FAR8	YMR029C	0.488724	5.38283	1.70543	0.19158	0.403851
BUD5	YCR038C	0.893242	2.9721	1.70379	0.191793	0.403991
YMR102C	YMR102C	0.489521	6.83702	1.70039	0.192237	0.404674
SRO77	YBL106C	0.506659	5.28125	1.70018	0.192264	0.404674
RRG8	YPR116W	0.6253	3.66765	1.69797	0.192554	0.405128
YLL007C	YLL007C	0.640454	3.91363	1.69634	0.192767	0.405177
TAF3	YPL011C	0.544666	4.49916	1.69614	0.192793	0.405177
FCJ1	YKR016W	0.556377	4.40292	1.69611	0.192798	0.405177
SSH1	YBR283C	0.470586	7.33347	1.69375	0.193107	0.405364
UTP21	YLR409C	0.496025	7.49689	1.69201	0.193336	0.405535
ATG2	YNL242W	0.540034	5.35347	1.68642	0.194074	0.406474
YCF1	YDR135C	0.488003	7.07106	1.68624	0.194098	0.406474
NAM7	YMR080C	0.485853	7.45024	1.68359	0.194448	0.406626
CAF120	YNL278W	0.512615	5.4333	1.68278	0.194556	0.406698
VPS5	YOR069W	0.48012	5.8314	1.67944	0.194999	0.407081
PMT6	YGR199W	0.569979	4.63969	1.67772	0.195228	0.407081
SAT4	YCR008W	0.472493	6.91041	1.67769	0.195231	0.407081
GIP1	YBR045C	1.02048	2.34832	1.67401	0.195722	0.407742
YCR101C	YCR101C	1.19698	2.4107	1.67188	0.196007	0.408182
MGT1	YDL200C	0.594789	4.24939	1.67016	0.196238	0.408188
PFK1	YGR240C	0.556373	10.8245	1.67009	0.196246	0.408188
HGH1	YGR187C	0.492827	5.14343	1.66007	0.197593	0.410243
EMP70	YLR083C	0.472649	6.77176	1.65672	0.198047	0.410797
RAD53	YPL153C	0.597654	3.90501	1.65164	0.198735	0.411682
RGR1	YLR071C	0.582615	5.8441	1.65093	0.198832	0.411728
GLT1	YDL171C	0.537334	9.80307	1.64768	0.199274	0.411951
ALG12	YNR030W	0.509356	4.92117	1.64702	0.199364	0.411951
YPR059C	YPR059C	1.38563	1.1773	1.64651	0.199434	0.411951
YBR235W	YBR235W	0.49368	5.85339	1.64619	0.199479	0.411951
YJL077W-B	YJL077W-B	1.03776	2.09362	1.64154	0.200115	0.412676
KAR9	YPL269W	0.64628	3.66634	1.64017	0.200303	0.412754
HPC2	YBR215W	0.559141	4.1424	1.63635	0.200827	0.413524
NGG1	YDR176W	0.506898	5.11227	1.63279	0.201317	0.414379
YPR146C	YPR146C	0.675465	3.60115	1.63083	0.201589	0.414783
ATG13	YPR185W	0.591769	4.97771	1.62898	0.201845	0.414999
EST2	YLR318W	0.770612	2.94773	1.6158	0.203679	0.41799
ELG1	YOR144C	0.682252	3.79233	1.61385	0.203952	0.418238
GLG1	YKR058W	0.663404	3.4401	1.61245	0.204148	0.418485
TCB1	YOR086C	0.488669	7.08108	1.60802	0.20477	0.419447
ECM21	YBL101C	0.556592	5.48835	1.60586	0.205075	0.41976
RCK2	YLR248W	0.480438	7.45878	1.60464	0.205247	0.419808
YMR153C-A	YMR153C-A	1.49531	0.263983	1.60006	0.205895	0.420656
YCL021W-A	YCL021W-A	0.829681	2.88759	1.59747	0.206263	0.421094
YER140W	YER140W	0.53841	4.34647	1.59341	0.20684	0.421647
RSC2	YLR357W	0.502271	5.90052	1.59034	0.207278	0.421708
MSA2	YKR077W	0.815416	2.84302	1.59015	0.207304	0.421708
RAD61	YDR014W	0.802029	3.12392	1.5893	0.207426	0.421708
RPA43	YOR340C	0.507194	6.25786	1.58913	0.207451	0.421708
NCP1	YHR042W	0.471398	7.14041	1.58837	0.207559	0.421708
DAS1	YJL149W	0.609076	4.11351	1.58543	0.207981	0.422013
CRS5	YOR031W	1.1355	2.23086	1.58518	0.208016	0.422013
KRE1	YNL322C	0.467273	6.50881	1.58362	0.20824	0.422155
CIK1	YMR198W	0.678592	3.7765	1.58067	0.208664	0.422859
AZF1	YOR113W	0.605836	4.30819	1.57985	0.208782	0.422943
FUN30	YAL019W	0.494035	6.46832	1.57549	0.209412	0.424043
TIP41	YPR040W	0.549058	4.39412	1.57449	0.209556	0.424043
POP1	YNL221C	0.497398	6.49122	1.57219	0.209889	0.424404
ACO1	YLR304C	0.52847	10.5422	1.55992	0.211676	0.42697
CAX4	YGR036C	0.608917	4.14715	1.55976	0.211701	0.42697
IFM1	YOL023W	0.621332	4.08348	1.55472	0.21244	0.427834
YSH1	YLR277C	0.464246	5.46809	1.54722	0.213546	0.429433
JHD2	YJR119C	0.683373	3.32367	1.5435	0.214098	0.430228
SKM1	YOL113W	0.540749	4.57885	1.541	0.214469	0.430816
FTH1	YBR207W	0.462514	5.3811	1.53818	0.214888	0.431149
MIP1	YOR330C	0.472712	6.28833	1.53593	0.215224	0.431149
YAT2	YER024W	0.546453	4.17718	1.53571	0.215257	0.431149
AHC1	YOR023C	0.537188	4.38472	1.53568	0.215261	0.431149
SLX4	YLR135W	0.790698	3.50092	1.53462	0.21542	0.431153
EFT1	YOR133W	0.4751	9.18362	1.53278	0.215696	0.431494
UBP5	YER144C	0.46467	5.46161	1.53212	0.215794	0.431494
SKP2	YNL311C	0.569974	4.54546	1.53074	0.216002	0.43169
PEX6	YNL329C	0.470056	5.95831	1.52883	0.216288	0.432105
YGL177W	YGL177W	1.16997	1.852	1.52544	0.216798	0.432599
RLI1	YDR091C	0.451138	7.74011	1.5251	0.21685	0.432599
MDM36	YPR083W	0.571675	3.921	1.51826	0.217884	0.434033
UIP5	YKR044W	0.515678	4.34355	1.51577	0.218261	0.434107
PSO2	YMR137C	0.891071	3.154	1.51559	0.218288	0.434107
SSN2	YDR443C	0.487327	5.61625	1.51405	0.218522	0.434362
HO	YDL227C	0.466164	6.80324	1.51145	0.218917	0.434761
ABP140	YOR239W	0.449413	6.90999	1.51117	0.21896	0.434761
NMT1	YLR195C	0.457249	6.55248	1.50672	0.21964	0.435639
YPL150W	YPL150W	0.498799	4.95523	1.50487	0.219924	0.436045
NPP1	YCR026C	0.484008	5.36564	1.49702	0.221131	0.43765
YBR259W	YBR259W	0.503798	4.59604	1.49238	0.221847	0.438752
SPR1	YOR190W	1.02614	1.58679	1.48105	0.22361	0.441445
DBP5	YOR046C	0.453619	7.04795	1.47862	0.223991	0.441881
FOB1	YDR110W	0.505651	4.84846	1.4748	0.224591	0.442746
SLU7	YDR088C	0.676539	3.34626	1.47263	0.224931	0.442942
SLD3	YGL113W	0.602285	3.93051	1.47188	0.225049	0.443015
TPS3	YMR261C	0.471009	7.33688	1.47127	0.225146	0.443047
JJJ2	YJL162C	0.853661	3.56721	1.4692	0.225472	0.44353
VPS17	YOR132W	0.48315	5.2726	1.46734	0.225765	0.443948
DER1	YBR201W	0.5107	4.31632	1.46474	0.226177	0.444283
ASM4	YDL088C	0.46423	5.51182	1.46319	0.226423	0.444606
CPT1	YNL130C	0.455423	6.38086	1.46082	0.2268	0.444871
GCR2	YNL199C	0.478887	4.94777	1.45687	0.22743	0.445788
VIK1	YPL253C	0.804317	3.04428	1.44736	0.228952	0.448145
YKL100C	YKL100C	0.45741	5.783	1.44733	0.228958	0.448145
PDC2	YDR081C	0.515211	4.9049	1.4429	0.229671	0.449086
BNI4	YNL233W	0.522717	4.82854	1.4401	0.230123	0.44951
MFA2	YNL145W	0.456285	7.44188	1.43895	0.230309	0.44951
BAS1	YKR099W	0.484107	5.29873	1.43593	0.230799	0.450045
STB1	YNL309W	0.532597	4.07854	1.43575	0.230828	0.450045
HAL5	YJL165C	0.492355	6.89503	1.43417	0.231084	0.450386
YGL159W	YGL159W	0.512877	4.51477	1.43323	0.231238	0.450422
TOF2	YKR010C	0.556054	4.37991	1.42919	0.231897	0.45101
RKM2	YDR198C	0.572822	3.72619	1.42777	0.232129	0.451163
UBP9	YER098W	0.703988	3.71114	1.42721	0.232221	0.451163
TOS2	YGR221C	0.681588	3.06056	1.42544	0.232509	0.451564
IES1	YFL013C	0.543313	4.9155	1.41924	0.233529	0.452639
YNL170W	YNL170W	1.23244	1.10465	1.41905	0.233561	0.452639
KEI1	YDR367W	0.475536	4.99804	1.4151	0.234212	0.45329
SSN8	YNL025C	0.649784	3.551	1.41032	0.235004	0.454165
GSF2	YML048W	0.435838	7.88373	1.40844	0.235315	0.454406
YPR053C	YPR053C	0.777562	2.84563	1.40527	0.235844	0.454649
YBR027C	YBR027C	1.41084	1.4658	1.405	0.235888	0.454649
YPR036W-A	YPR036W-A	0.439395	6.92155	1.40434	0.235998	0.454649
GPI12	YMR281W	0.581891	3.61368	1.40274	0.236266	0.455006
OST3	YOR085W	0.436601	5.7514	1.40189	0.236407	0.455118
DIP2	YLR129W	0.45299	6.94194	1.40094	0.236566	0.45517
COS1	YNL336W	1.20951	1.26007	1.40033	0.236668	0.45517
YNR061C	YNR061C	0.461763	5.0928	1.40025	0.236682	0.45517
ESF1	YDR365C	0.620093	7.01415	1.39821	0.237023	0.455589
NUT2	YPR168W	0.718995	3.06447	1.39747	0.237148	0.455589
KAE1	YKR038C	0.445365	5.46744	1.38867	0.238629	0.457636
FRE1	YLR214W	0.471383	5.06638	1.38421	0.239385	0.458607
HOC1	YJR075W	0.425513	5.64814	1.37349	0.241213	0.46134
MET5	YJR137C	0.449285	6.77505	1.37338	0.241231	0.46134
ARV1	YLR242C	0.520212	4.03721	1.36641	0.242429	0.463064
RAD54	YGL163C	0.541246	4.87582	1.36605	0.242492	0.463064
YLR225C	YLR225C	0.432188	5.76467	1.36178	0.243229	0.463834
TAX4	YJL083W	0.454393	5.0978	1.36082	0.243395	0.463866
YMR147W	YMR147W	0.788859	3.11429	1.35946	0.243632	0.463921
SBE22	YHR103W	0.447754	6.80075	1.3592	0.243677	0.463921
RRP1	YDR087C	0.439459	6.068	1.35377	0.244621	0.465558
PAP1	YKR002W	0.431848	5.6208	1.35174	0.244974	0.46587
RTC4	YNL254C	0.544997	3.92904	1.35118	0.245072	0.46587
RMD9	YGL107C	0.436225	5.45034	1.35089	0.245123	0.46587
YDR401W	YDR401W	1.25577	0.777649	1.34552	0.246062	0.466796
ECM25	YJL201W	0.481411	4.67495	1.34472	0.246203	0.466796
BIG1	YHR101C	0.638063	3.37408	1.34472	0.246204	0.466796
WHI4	YDL224C	0.441056	5.83692	1.34236	0.246619	0.467259
SCJ1	YMR214W	0.469982	5.45238	1.34067	0.246915	0.467602
MCM21	YDR318W	0.530912	3.8704	1.34037	0.246969	0.467602
ARR3	YPR201W	1.01178	1.21291	1.33788	0.247408	0.467951
YLR211C	YLR211C	0.959576	1.80272	1.33565	0.247803	0.468266
RPO41	YFL036W	0.429904	6.93564	1.33209	0.248433	0.468922
KAR2	YJL034W	0.453664	9.72255	1.31802	0.250948	0.472702
YPL260W	YPL260W	0.446628	6.23024	1.31752	0.251037	0.472702
RHO4	YKR055W	0.511551	4.08376	1.31614	0.251285	0.473008
SNF1	YDR477W	0.441616	6.2899	1.31479	0.251529	0.473181
YNL058C	YNL058C	0.487787	4.2636	1.31449	0.251584	0.473181
RVB1	YDR190C	0.418018	7.45992	1.31408	0.251656	0.473181
TIF11	YMR260C	0.42096	7.37572	1.30791	0.252773	0.474348
FAR11	YNL127W	0.431246	5.81001	1.29578	0.254986	0.477481
KGD1	YIL125W	0.419235	7.79963	1.29379	0.255351	0.47772
PSP2	YML017W	0.434001	6.37107	1.29174	0.255728	0.4781
UTP11	YKL099C	0.455533	5.14732	1.28784	0.256447	0.478631
SEC66	YBR171W	0.452027	4.98017	1.28632	0.256728	0.478831
MCD4	YKL165C	0.468046	5.20704	1.28417	0.257125	0.479225
VID27	YNL212W	0.431996	6.1611	1.2761	0.258626	0.481142
PUB1	YNL016W	0.44345	8.03007	1.27391	0.259035	0.481142
SCD5	YOR329C	0.492001	5.58355	1.27352	0.259108	0.481142
CCR4	YAL021C	0.419547	7.34764	1.27332	0.259145	0.481142
NBP1	YLR457C	0.718089	2.63184	1.27173	0.259443	0.481303
CHS3	YBR023C	0.430129	6.85588	1.26729	0.260276	0.4821
RTT105	YER104W	0.517095	3.95323	1.26552	0.260608	0.4821
GAB1	YLR459W	0.524506	4.03959	1.26539	0.260634	0.4821
YLR285C-A	YLR285C-A	0.779752	3.6002	1.26463	0.260777	0.4821
CUS1	YMR240C	0.513136	4.06121	1.26463	0.260777	0.4821
PCD1	YLR151C	0.735494	2.62851	1.26426	0.260846	0.4821
YDR089W	YDR089W	0.441119	5.3613	1.26152	0.261364	0.482735
VHS2	YIL135C	0.477388	4.9412	1.25788	0.262053	0.48367
CIC1	YHR052W	0.420279	6.54632	1.25745	0.262134	0.48367
YPL162C	YPL162C	0.550879	3.78223	1.24785	0.263964	0.486231
YCR016W	YCR016W	0.584313	4.37154	1.23674	0.2661	0.48951
YLR041W	YLR041W	1.21103	0.315938	1.23572	0.266298	0.489616
WSC3	YOL105C	0.561604	3.84294	1.23151	0.267113	0.490462
MGM1	YOR211C	0.464874	4.77631	1.23131	0.267152	0.490462
YNR021W	YNR021W	0.421074	5.73192	1.22592	0.268202	0.49115
YHR140W	YHR140W	0.913357	1.71008	1.22268	0.268835	0.491747
RAD30	YDR419W	0.45245	4.60013	1.21767	0.269818	0.493177
RRG1	YDR065W	0.616124	3.13201	1.21733	0.269885	0.493177
POP4	YBR257W	0.579157	3.67767	1.21492	0.27036	0.493716
MNR2	YKL064W	0.432457	6.14748	1.21139	0.271058	0.494826
PUG1	YER185W	0.815841	2.21579	1.20972	0.271387	0.495099
MSF1	YPR047W	0.499668	3.92666	1.20778	0.271772	0.495473
VPS52	YDR484W	0.483664	4.33738	1.20413	0.272499	0.49662
RLF2	YPR018W	0.576532	3.71919	1.20313	0.272697	0.496666
OSH3	YHR073W	0.431408	6.79475	1.2023	0.272862	0.496802
MRPL17	YNL252C	0.484054	4.59051	1.19954	0.273413	0.497477
SML1	YML058W	0.459275	6.86985	1.19831	0.27366	0.497761
SPT23	YKL020C	0.421943	6.32892	1.19696	0.27393	0.498087
ECM14	YHR132C	0.414435	5.93437	1.19077	0.275175	0.499118
SET2	YJL168C	0.422385	5.33816	1.19069	0.27519	0.499118
YBP2	YGL060W	0.41329	5.50214	1.18967	0.275397	0.49927
CTI6	YPL181W	0.41164	5.25756	1.18772	0.275791	0.499655
PEX31	YGR004W	0.460371	4.29627	1.18648	0.276042	0.499945
NAF1	YNL124W	0.446991	4.95019	1.18446	0.276449	0.500325
PCL6	YER059W	0.455787	4.75426	1.18403	0.276538	0.500325
VHT1	YGR065C	0.403572	5.35164	1.18316	0.276714	0.500325
SNA4	YDL123W	0.623883	3.09838	1.17831	0.2777	0.501628
MID1	YNL291C	0.441091	4.94561	1.17774	0.277818	0.501676
YJL193W	YJL193W	0.587747	3.49381	1.1747	0.278439	0.502176
UTP14	YML093W	0.444934	6.00623	1.17415	0.278551	0.502176
YLR143W	YLR143W	0.416478	5.15165	1.17003	0.279394	0.503255
MET10	YFR030W	0.403408	6.176	1.16522	0.280385	0.504161
HMG1	YML075C	0.455127	5.95749	1.16205	0.28104	0.504578
MSC2	YDR205W	0.468605	4.39235	1.1617	0.281114	0.504578
EST1	YLR233C	0.525407	3.65187	1.16144	0.281167	0.504578
TOS1	YBR162C	0.415258	8.96403	1.15711	0.282065	0.505861
SAP1	YER047C	0.489229	4.54136	1.15585	0.282328	0.505962
DGA1	YOR245C	0.54647	4.53607	1.15462	0.282584	0.505962
ESBP6	YNL125C	0.424452	4.90188	1.15454	0.282602	0.505962
CTF13	YMR094W	0.713865	2.84357	1.14877	0.283806	0.507495
GAT1	YFL021W	0.494385	4.11746	1.14825	0.283916	0.507526
MUM2	YBR057C	0.448477	4.34107	1.14244	0.285137	0.509037
PDR11	YIL013C	0.593161	3.30469	1.14159	0.285316	0.509037
HOS2	YGL194C	0.44009	5.02438	1.13957	0.285742	0.509533
PGS1	YCL004W	0.57723	3.366	1.1394	0.285779	0.509533
PMT3	YOR321W	0.404287	5.48019	1.13676	0.286338	0.509869
GPI2	YPL076W	0.623745	3.10166	1.13368	0.286991	0.510695
HFM1	YGL251C	0.568193	3.54216	1.13326	0.287081	0.510695
ICS3	YJL077C	0.94584	1.27028	1.13134	0.28749	0.511259
GAS5	YOL030W	0.406499	6.58979	1.12733	0.288345	0.512613
GRX7	YBR014C	0.452573	4.46195	1.1264	0.288544	0.512769
RPB5	YBR154C	0.389629	6.74245	1.12605	0.288619	0.512769
ELA1	YNL230C	0.509921	3.82884	1.12332	0.289205	0.513645
YEL1	YBL060W	0.475141	4.08635	1.12206	0.289476	0.513882
ENT2	YLR206W	0.438331	6.05502	1.11805	0.290338	0.514658
ALD2	YMR170C	0.487327	4.13431	1.11637	0.290702	0.514658
RGT2	YDL138W	0.447706	5.11205	1.11552	0.290886	0.514658
RAD4	YER162C	0.518315	3.63771	1.11545	0.290901	0.514658
ACF2	YLR144C	0.404579	5.99884	1.11445	0.291117	0.514658
NCE102	YPR149W	0.405278	7.42475	1.11365	0.291289	0.514658
RTC5	YOR118W	0.493568	5.16399	1.11295	0.291441	0.514658
ADE4	YMR300C	0.38679	6.9314	1.11251	0.291538	0.514658
NUP82	YJL061W	0.460731	5.64964	1.11244	0.291552	0.514658
SRP68	YPL243W	0.40889	7.20246	1.10585	0.292986	0.516858
FCY1	YPR062W	0.404223	6.2904	1.10449	0.293283	0.51705
FUR4	YBR021W	0.511036	3.70179	1.10108	0.294029	0.517885
YOR021C	YOR021C	0.40352	7.11456	1.09805	0.294695	0.518377
TRS65	YGR166W	0.462057	4.98579	1.09504	0.295357	0.519209
GUF1	YLR289W	0.476993	4.19049	1.09311	0.295783	0.519599
EXO70	YJL085W	0.467724	4.4072	1.0921	0.296007	0.519599
FRE3	YOR381W	0.411764	5.0466	1.0919	0.29605	0.519599
SGF29	YCL010C	0.384893	5.59745	1.08981	0.296513	0.519913
YGR237C	YGR237C	0.404497	5.05497	1.08836	0.296835	0.520312
GEF1	YJR040W	0.386187	5.34542	1.08512	0.297555	0.521076
UBA4	YHR111W	0.439332	5.18362	1.08252	0.298136	0.521853
YLR046C	YLR046C	0.625162	3.34857	1.08111	0.298449	0.522022
PZF1	YPR186C	0.643408	4.12489	1.07957	0.298793	0.522022
SRP1	YNL189W	0.384783	7.95246	1.07728	0.299306	0.522149
ERG5	YMR015C	0.408284	5.03665	1.07555	0.299696	0.522554
ROM1	YGR070W	0.413885	5.04246	1.07478	0.299869	0.522634
YCK2	YNL154C	0.382024	6.76958	1.07282	0.30031	0.523071
YDR341C	YDR341C	0.396807	8.95901	1.07007	0.30093	0.52382
SMI1	YGR229C	0.403094	6.65822	1.06885	0.301205	0.523914
PRM4	YPL156C	0.693548	3.16753	1.06815	0.301363	0.523914
DAD2	YKR083C	0.574595	3.392	1.06342	0.302436	0.524946
UBP7	YIL156W	0.481589	4.94046	1.06157	0.302857	0.525454
PWP1	YLR196W	0.377766	7.45397	1.0613	0.302919	0.525454
BTS1	YPL069C	0.428824	4.40794	1.06074	0.303048	0.525512
CDC4	YFL009W	0.389707	5.98777	1.0591	0.30342	0.525833
URK1	YNR012W	0.405533	5.05517	1.05908	0.303426	0.525833
MEX67	YPL169C	0.410541	6.44671	1.05867	0.30352	0.525833
COT1	YOR316C	0.395928	5.15828	1.05698	0.303905	0.526335
AIM7	YDR063W	0.546562	4.417	1.05387	0.304616	0.527038
SEC63	YOR254C	0.416952	6.47304	1.05354	0.304694	0.527038
LST4	YKL176C	0.374822	7.13918	1.05189	0.305073	0.527339
BRL1	YHR036W	0.518422	3.49564	1.04426	0.306833	0.529905
KRR1	YCL059C	0.380616	6.46061	1.0415	0.307472	0.530616
ORM2	YLR350W	0.385975	5.24828	1.04094	0.307603	0.530616
STR2	YJR130C	0.400226	5.17558	1.04082	0.30763	0.530616
ESA1	YOR244W	0.44749	4.36449	1.04005	0.307811	0.530762
IML2	YJL082W	0.377521	6.59277	1.03861	0.308144	0.531156
YBR013C	YBR013C	0.473576	3.82002	1.03718	0.308479	0.531156
ARG1	YOL058W	0.388225	8.39127	1.03497	0.308993	0.531302
IES2	YNL215W	0.431771	4.40369	1.03324	0.309399	0.531546
YKR078W	YKR078W	0.535385	3.64389	1.03313	0.309424	0.531546
YLR152C	YLR152C	0.397294	4.95932	1.03007	0.310143	0.532204
MRH1	YDR033W	0.400201	9.13787	1.02295	0.31182	0.534039
LRE1	YCL051W	0.398232	5.18869	1.02284	0.311846	0.534039
COG5	YNL051W	0.462529	4.33257	1.02027	0.312454	0.534761
ALG2	YGL065C	0.458244	4.25719	1.02024	0.312462	0.534761
FRA1	YLL029W	0.369744	7.30442	1.01962	0.31261	0.534848
JEM1	YJL073W	0.52805	3.43	1.01764	0.313079	0.535483
LRO1	YNR008W	0.403015	5.138	1.01604	0.313461	0.535823
YOR385W	YOR385W	0.427194	6.42482	1.01416	0.313909	0.536114
FAR10	YLR238W	0.461046	4.00425	1.01405	0.313934	0.536114
IFA38	YBR159W	0.380051	6.25604	1.00741	0.315525	0.53797
MPS3	YJL019W	0.498941	3.73718	1.0043	0.316271	0.538309
GMH1	YKR030W	0.426644	4.46842	1.00144	0.316962	0.538972
YNL097C-B	YNL097C-B	0.855868	1.97602	1.00097	0.317077	0.538972
HIS4	YCL030C	0.393231	9.17909	0.998488	0.317677	0.539099
CWH43	YCR017C	0.372492	6.36555	0.997909	0.317817	0.539099
ERP2	YAL007C	0.366951	5.70397	0.997826	0.317837	0.539099
DAT1	YML113W	0.400721	5.01948	0.99196	0.319264	0.540446
SUT1	YGL162W	0.563433	3.20777	0.991834	0.319294	0.540446
PEX13	YLR191W	0.456005	3.93318	0.989466	0.319873	0.540719
ILV1	YER086W	0.370831	8.13162	0.985541	0.320835	0.541845
GAT2	YMR136W	0.548529	5.1001	0.982667	0.321541	0.542539
SLN1	YIL147C	0.419281	5.10772	0.981049	0.32194	0.542937
IKI3	YLR384C	0.374214	8.36335	0.98091	0.321974	0.542937
SLP1	YOR154W	0.444905	4.03798	0.979016	0.322442	0.543226
AAC3	YBR085W	0.406008	4.5337	0.97316	0.323893	0.544987
VBA4	YDR119W	0.362417	6.78616	0.971708	0.324254	0.545112
SSY5	YJL156C	0.409386	5.14685	0.970007	0.324678	0.545614
SCT1	YBL011W	0.367722	6.4259	0.968254	0.325116	0.545614
PRD1	YCL057W	0.367375	7.34948	0.968126	0.325148	0.545614
MAL31	YBR298C	0.513877	3.74063	0.964585	0.326034	0.546555
YHB1	YGR234W	0.376144	8.28502	0.963535	0.326298	0.546555
TOK1	YJL093C	0.37316	6.05277	0.959737	0.327253	0.547811
RNR1	YER070W	0.376201	9.07052	0.959236	0.32738	0.547856
BFA1	YJR053W	0.757954	3.11483	0.955685	0.328277	0.54919
OCT1	YKL134C	0.528247	3.79234	0.955165	0.328408	0.549243
SPO7	YAL009W	0.683888	3.00626	0.953406	0.328854	0.549752
YPR003C	YPR003C	0.446666	3.86311	0.952151	0.329172	0.549752
MAK10	YEL053C	0.407975	5.12084	0.952055	0.329197	0.549752
ILS1	YBL076C	0.394416	10.3468	0.951996	0.329212	0.549752
PRP16	YKR086W	0.464922	4.93828	0.951393	0.329365	0.549841
MAD3	YJL013C	0.639033	3.51815	0.949029	0.329967	0.550263
BRE2	YLR015W	0.429932	4.23608	0.948827	0.330018	0.550263
IRC9	YJL142C	0.787503	1.73694	0.945941	0.330755	0.550991
BRE4	YDL231C	0.368543	5.79303	0.943261	0.33144	0.551466
YLR063W	YLR063W	0.607123	3.07954	0.938857	0.332572	0.552091
ATF1	YOR377W	0.378544	5.61829	0.937282	0.332978	0.552091
UBP16	YPL072W	0.576961	3.02777	0.936345	0.33322	0.552091
ART10	YLR392C	0.454901	3.7985	0.935404	0.333463	0.552091
YLR030W	YLR030W	0.986336	1.08423	0.934119	0.333795	0.552377
YML018C	YML018C	0.415542	4.55416	0.932607	0.334186	0.552859
ERV41	YML067C	0.360553	5.35785	0.929619	0.334962	0.553643
STP1	YDR463W	0.379395	5.38192	0.929056	0.335108	0.553718
IRC4	YDR540C	0.81116	1.40652	0.927908	0.335407	0.55388
YLR001C	YLR001C	0.473482	4.44113	0.9271	0.335618	0.554061
SSA3	YBL075C	0.397959	4.73694	0.909615	0.340216	0.560139
GDH2	YDL215C	0.382414	5.78918	0.90925	0.340314	0.560139
YHC3	YJL059W	0.501353	3.989	0.908203	0.340592	0.560423
SLY1	YDR189W	0.368503	6.69809	0.905886	0.341208	0.56065
YER088C-A	YER088C-A	0.572868	3.14901	0.90539	0.341341	0.56065
SWC4	YGR002C	0.419417	4.41078	0.902453	0.342125	0.561308
SLS1	YLR139C	0.929061	2.50746	0.901491	0.342382	0.561308
TUB4	YLR212C	0.370316	5.60243	0.900356	0.342686	0.561308
TAF11	YML015C	0.437574	4.26549	0.900328	0.342694	0.561308
AGA1	YNR044W	0.442716	4.12885	0.90012	0.34275	0.561308
UBC8	YEL012W	0.395245	4.59613	0.900076	0.342761	0.561308
ATP22	YDR350C	0.41251	4.6802	0.897759	0.343383	0.56216
TVP15	YDR100W	0.365647	5.12985	0.895877	0.34389	0.562654
USA1	YML029W	0.363807	5.74109	0.894424	0.344281	0.562657
PRR2	YDL214C	1.07855	1.18734	0.894073	0.344376	0.562657
MKS1	YNL076W	0.41481	4.76478	0.892774	0.344727	0.562657
REV3	YPL167C	0.548079	4.71882	0.892252	0.344868	0.562657
YDR133C	YDR133C	0.384644	4.71784	0.890435	0.345359	0.563145
TOD6	YBL054W	0.40198	5.38903	0.888583	0.345861	0.5635
THP3	YPR045C	0.348733	5.72158	0.887313	0.346206	0.5635
ECM18	YDR125C	0.582052	3.16353	0.887154	0.34625	0.5635
PCT1	YGR202C	0.352797	5.49351	0.883174	0.347334	0.56443
SIA1	YOR137C	0.408088	4.33459	0.88183	0.347701	0.56486
YGR045C	YGR045C	0.57156	2.85612	0.876038	0.349289	0.566567
MET14	YKL001C	0.374467	5.07896	0.874265	0.349777	0.566895
AVT4	YNL101W	0.366629	5.87654	0.871192	0.350626	0.567855
YSW1	YBR148W	0.934272	0.677531	0.864272	0.352546	0.570039
UBP11	YKR098C	0.594193	3.54678	0.861298	0.353376	0.57066
LCB1	YMR296C	0.356622	6.44703	0.861199	0.353403	0.57066
MOB2	YFL034C-B	0.443357	4.42648	0.861038	0.353448	0.57066
RIF2	YLR453C	0.58705	3.00773	0.860438	0.353616	0.570763
MUD1	YBR119W	0.390318	4.57237	0.859338	0.353924	0.571093
KIN2	YLR096W	0.351858	6.51505	0.857875	0.354334	0.571419
IPT1	YDR072C	0.344387	6.19672	0.857003	0.354579	0.571489
DCR2	YLR361C	0.404322	4.36544	0.85466	0.355237	0.572373
SSC1	YJR045C	0.37714	10.3048	0.850209	0.356493	0.573557
DLD2	YDL178W	0.351137	5.86206	0.84941	0.356719	0.573607
PEX30	YLR324W	0.379381	4.59273	0.849362	0.356733	0.573607
CSI2	YOL007C	0.411986	4.08536	0.847406	0.357287	0.574163
YLR352W	YLR352W	0.37306	4.72581	0.844178	0.358205	0.574512
SDS3	YIL084C	0.460106	3.76454	0.843476	0.358404	0.574616
CDC27	YBL084C	0.381803	4.72777	0.842152	0.358782	0.57472
RFA1	YAR007C	0.336233	6.67015	0.838212	0.359909	0.575854
GPB2	YAL056W	0.342147	6.15126	0.835209	0.360771	0.576898
YKR041W	YKR041W	0.717935	2.29966	0.832965	0.361417	0.577212
HRP1	YOL123W	0.339727	7.19475	0.832673	0.361501	0.577212
WBP1	YEL002C	0.33758	6.60014	0.831837	0.361742	0.577212
YOL075C	YOL075C	0.434707	5.02816	0.828092	0.362825	0.578643
ROD1	YOR018W	0.367807	4.96449	0.827787	0.362913	0.578643
CMS1	YLR003C	0.390651	4.93045	0.826259	0.363357	0.579046
TOM71	YHR117W	0.340053	6.44092	0.82619	0.363376	0.579046
SNX4	YJL036W	0.373433	4.59746	0.823349	0.364203	0.579401
HIR1	YBL008W	0.337343	5.46702	0.823138	0.364264	0.579401
YPL119C-A	YPL119C-A	0.939711	0.743606	0.820491	0.365037	0.579932
GAL1	YBR020W	0.567496	2.67559	0.818364	0.365659	0.580498
DIP5	YPL265W	0.342324	6.29991	0.817894	0.365797	0.580508
SVP26	YHR181W	0.404719	4.1802	0.817428	0.365933	0.580508
WHI2	YOR043W	0.338391	6.78315	0.816839	0.366106	0.580538
MSW1	YDR268W	0.357324	4.9286	0.815724	0.366433	0.58089
SPC24	YMR117C	0.686109	1.91013	0.813988	0.366944	0.581074
GPA1	YHR005C	0.339696	5.63318	0.813827	0.366991	0.581074
EPS1	YIL005W	0.423805	4.35117	0.813534	0.367078	0.581074
NTR2	YKR022C	0.451019	4.14405	0.808919	0.36844	0.581972
FLC3	YGL139W	0.398706	5.00063	0.808747	0.368491	0.581972
DML1	YMR211W	0.38305	4.3614	0.806307	0.369214	0.582781
DJP1	YIR004W	0.333029	5.61337	0.805283	0.369518	0.583093
MTL1	YGR023W	0.744004	2.80941	0.803627	0.370011	0.583409
YJR054W	YJR054W	0.423581	4.08336	0.803541	0.370037	0.583409
PXL1	YKR090W	0.340502	5.4973	0.803162	0.37015	0.583421
VNX1	YNL321W	0.336815	5.60987	0.801396	0.370676	0.583612
BUD14	YAR014C	0.334887	6.35467	0.801333	0.370695	0.583612
NNF1	YJR112W	0.373532	4.4094	0.800722	0.370878	0.583702
RPN1	YHR027C	0.351785	8.93419	0.800431	0.370965	0.583702
LHS1	YKL073W	0.358851	5.62385	0.798452	0.371557	0.584348
YPL014W	YPL014W	0.334431	5.66759	0.79425	0.372818	0.585781
SAM37	YMR060C	0.370337	4.52307	0.793889	0.372927	0.585785
OST1	YJL002C	0.328478	6.68002	0.791891	0.373529	0.586473
ERG11	YHR007C	0.328713	7.4558	0.791728	0.373578	0.586473
STE23	YLR389C	0.369573	7.03676	0.787622	0.37482	0.588058
RAD24	YER173W	0.38261	4.43974	0.784647	0.375724	0.588843
YMR010W	YMR010W	0.342433	5.22387	0.784627	0.37573	0.588843
PRP9	YDL030W	0.384904	4.14272	0.779396	0.377326	0.590504
NCL1	YBL024W	0.319401	7.64926	0.777454	0.377921	0.590974
MET4	YNL103W	0.36072	4.92235	0.769982	0.380223	0.593563
YML002W	YML002W	0.567131	3.76074	0.769763	0.38029	0.593563
SMF2	YHR050W	0.329162	5.99029	0.769541	0.380359	0.593563
SMP3	YOR149C	0.455825	3.8828	0.768584	0.380655	0.593689
NPR1	YNL183C	0.361881	5.03151	0.764503	0.381923	0.59516
ACO2	YJL200C	0.323275	7.23383	0.762776	0.382461	0.59583
TOP3	YLR234W	0.393464	4.11934	0.761058	0.382998	0.596406
ADE17	YMR120C	0.32466	8.21825	0.760551	0.383156	0.596406
YKL027W	YKL027W	0.325656	5.33136	0.753336	0.385422	0.598917
FRE2	YKL220C	0.670089	2.29156	0.750552	0.386301	0.599898
SKG1	YKR100C	0.43976	4.26284	0.750302	0.386381	0.599898
SRT1	YMR101C	1.29195	0.91091	0.749239	0.386717	0.600082
CYK3	YDL117W	0.342001	6.11877	0.747965	0.387121	0.600191
HSP150	YJL159W	0.328327	9.00328	0.747483	0.387274	0.600191
KTR1	YOR099W	0.322726	6.91791	0.747373	0.387309	0.600191
YMR230W-A	YMR230W-A	0.793523	1.4808	0.743795	0.388448	0.600706
ERD1	YDR414C	0.412817	3.9568	0.743513	0.388538	0.600706
DUR3	YHL016C	0.568335	2.69571	0.741577	0.389156	0.600777
CHS7	YHR142W	0.341421	5.01788	0.741305	0.389243	0.600777
MSR1	YHR091C	0.363805	4.8229	0.741138	0.389297	0.600777
ESC2	YDR363W	0.384921	4.029	0.740977	0.389348	0.600777
DFG5	YMR238W	0.334236	5.90344	0.740372	0.389542	0.600907
HCM1	YCR065W	0.326869	5.85643	0.738457	0.390156	0.601441
HPA2	YPR193C	0.968873	0.126432	0.738271	0.390215	0.601441
ADP1	YCR011C	0.329493	6.17885	0.733621	0.391712	0.60237
CTR1	YPR124W	0.439547	3.55729	0.733339	0.391803	0.60237
BNA3	YJL060W	0.320958	5.88897	0.732375	0.392114	0.60268
CRZ1	YNL027W	0.374776	4.96225	0.729482	0.393051	0.603446
CBF2	YGR140W	0.355334	4.67946	0.729015	0.393203	0.60351
IVY1	YDR229W	0.339163	5.03527	0.727695	0.393631	0.603663
YDR239C	YDR239C	0.334535	4.96333	0.726749	0.393939	0.603798
CDC23	YHR166C	0.351171	4.52965	0.721721	0.39558	0.605556
TGL1	YKL140W	0.388601	4.0184	0.721215	0.395746	0.605556
SHS1	YDL225W	0.339553	5.46758	0.720382	0.396019	0.605805
ALG9	YNL219C	0.319199	5.161	0.719436	0.396329	0.606111
ALT1	YLR089C	0.315396	6.69023	0.717027	0.397121	0.606757
VPS30	YPL120W	0.562161	4.22018	0.716594	0.397263	0.606757
CTK2	YJL006C	0.432807	3.77242	0.71652	0.397288	0.606757
PLB2	YMR006C	0.317156	5.89585	0.716476	0.397302	0.606757
NUP60	YAR002W	0.341638	6.08168	0.712884	0.398488	0.608062
ERJ5	YFR041C	0.479742	3.54345	0.712368	0.398659	0.60814
YBR099C	YBR099C	0.830801	0.668141	0.711612	0.398909	0.608147
MDL1	YLR188W	0.319541	5.89671	0.705775	0.40085	0.610143
AAD3	YCR107W	0.471984	3.18917	0.705396	0.400976	0.610167
RSA3	YLR221C	0.343398	4.76529	0.702722	0.401871	0.61119
LTP1	YPR073C	0.313671	5.78308	0.700228	0.402707	0.611955
YOL029C	YOL029C	0.452838	3.46051	0.698943	0.403139	0.612442
SPC42	YKL042W	0.375078	4.36424	0.697832	0.403513	0.612716
ELP3	YPL086C	0.310385	6.56048	0.697746	0.403542	0.612716
YML096W	YML096W	0.353504	4.88678	0.694999	0.404469	0.613428
CAF4	YKR036C	0.360745	4.7381	0.694706	0.404568	0.613428
GCD2	YGR083C	0.320096	6.11157	0.692998	0.405147	0.614136
TFC8	YPL007C	0.375736	4.91527	0.691868	0.40553	0.614547
SEN54	YPL083C	0.319169	5.53171	0.690809	0.405889	0.614754
GIC2	YDR309C	0.320337	5.67609	0.690808	0.40589	0.614754
STE24	YJR117W	0.326992	5.9467	0.685849	0.40758	0.616974
YPL257W	YPL257W	0.614569	2.29071	0.682808	0.408622	0.618381
FLC2	YAL053W	0.31228	6.19639	0.681878	0.408941	0.618524
AIM22	YJL046W	0.336512	4.69448	0.679727	0.409681	0.619133
SPT5	YML010W	0.318329	7.64689	0.678753	0.410017	0.619176
MCH5	YOR306C	0.348993	4.15403	0.678429	0.410128	0.619176
AAR2	YBL074C	0.498437	3.58663	0.677975	0.410285	0.619176
TCM62	YBR044C	0.342561	4.59088	0.677856	0.410326	0.619176
GNP1	YDR508C	0.293885	7.23761	0.675656	0.411087	0.619726
IME1	YJR094C	0.882988	1.17728	0.674525	0.411478	0.620147
SIN4	YNL236W	0.322581	5.88996	0.673845	0.411714	0.620333
ADY4	YLR227C	0.465007	3.21175	0.671964	0.412368	0.620808
LDB19	YOR322C	0.306581	6.45031	0.666419	0.414303	0.622504
YKL222C	YKL222C	0.383157	4.03334	0.666328	0.414335	0.622504
KAP104	YBR017C	0.296543	7.48783	0.663839	0.415208	0.623038
ERO1	YML130C	0.306503	7.08475	0.663385	0.415367	0.623108
DBP7	YKR024C	0.30713	5.67448	0.662831	0.415562	0.623209
VPS1	YKR001C	0.316016	7.8545	0.662549	0.415662	0.623209
DBF20	YPR111W	0.404159	3.75108	0.662118	0.415813	0.623267
VPH2	YKL119C	0.321664	5.05675	0.660361	0.416433	0.623453
MIP6	YHR015W	0.931814	0.743971	0.660011	0.416556	0.623453
DNL4	YOR005C	0.380873	3.88662	0.659793	0.416633	0.623453
PUS7	YOR243C	0.312314	7.06157	0.655658	0.418097	0.624707
ASI3	YNL008C	0.364315	4.31037	0.655526	0.418144	0.624707
MRH4	YGL064C	0.379454	3.86018	0.655228	0.41825	0.624707
YDL027C	YDL027C	0.344928	4.29295	0.654278	0.418587	0.624824
HRD3	YLR207W	0.302285	5.22286	0.654051	0.418668	0.624824
UGO1	YDR470C	0.319988	4.91003	0.64823	0.420746	0.627733
CWH41	YGL027C	0.307406	5.96444	0.647875	0.420874	0.627733
NOP2	YNL061W	0.299893	7.16667	0.647107	0.421149	0.627733
KCC4	YCL024W	0.367871	4.49008	0.644794	0.42198	0.628224
HOS3	YPL116W	0.316929	4.9513	0.641923	0.423015	0.629094
GWT1	YJL091C	0.343852	4.49576	0.641463	0.423182	0.629171
SPO22	YIL073C	0.569561	2.3134	0.636479	0.424989	0.631176
ERG25	YGR060W	0.303739	6.53015	0.636034	0.425151	0.631246
DIT1	YDR403W	0.558832	2.74741	0.634281	0.425789	0.631853
TRI1	YMR233W	0.388223	3.92046	0.631963	0.426636	0.632599
DBP3	YGL078C	0.313931	6.24038	0.630733	0.427087	0.633096
YPL068C	YPL068C	0.428169	3.31057	0.630235	0.427269	0.63312
OSH6	YKR003W	0.304488	6.01838	0.628733	0.42782	0.633415
NPP2	YEL016C	0.350335	4.15559	0.628691	0.427836	0.633415
GLE1	YDL207W	0.356275	4.87197	0.627568	0.428249	0.633499
XRS2	YDR369C	0.377969	3.89137	0.627552	0.428255	0.633499
ASF2	YDL197C	0.338902	4.22824	0.626008	0.428824	0.633793
AAP1	YHR047C	0.293078	7.21219	0.622975	0.429944	0.635052
YDR306C	YDR306C	0.311665	4.99296	0.622181	0.430238	0.635201
CTS1	YLR286C	0.311884	8.37364	0.620831	0.430739	0.63577
AVT7	YIL088C	0.31619	5.67091	0.619845	0.431105	0.635873
HXT5	YHR096C	0.635164	2.15525	0.619709	0.431155	0.635873
BRR6	YGL247W	0.420862	3.43566	0.616657	0.432292	0.636867
RAP1	YNL216W	0.285594	7.12529	0.61451	0.433095	0.637879
EFT2	YDR385W	0.330946	9.61284	0.612991	0.433664	0.638224
STE3	YKL178C	0.734303	2.07178	0.612672	0.433784	0.638224
VPS53	YJL029C	0.325735	5.61116	0.612647	0.433793	0.638224
SNF12	YNR023W	0.339027	4.95973	0.609597	0.434939	0.639464
STE2	YFL026W	0.283914	7.6964	0.608391	0.435394	0.639706
ARG2	YJL071W	0.325298	4.53437	0.608117	0.435498	0.639706
RTS2	YOR077W	0.470694	2.93435	0.605934	0.436323	0.640576
RRN6	YBL014C	0.29564	5.9708	0.604189	0.436984	0.641205
ALB1	YJL122W	0.289944	5.60717	0.603099	0.437398	0.64147
YGR149W	YGR149W	0.339104	4.52834	0.602483	0.437632	0.641643
YML119W	YML119W	0.318255	5.10316	0.599516	0.438763	0.643129
SUP45	YBR143C	0.285935	8.11989	0.595018	0.440485	0.645311
NOP56	YLR197W	0.30167	8.99729	0.59413	0.440827	0.645511
YGR035C	YGR035C	0.47112	3.32473	0.593911	0.440911	0.645511
RPA34	YJL148W	0.281518	5.54365	0.591493	0.441842	0.646368
GYP5	YPL249C	0.30228	5.19785	0.587932	0.44322	0.647765
PBP1	YGR178C	0.278208	7.65846	0.584575	0.444525	0.648706
YLR108C	YLR108C	0.283925	5.72031	0.583409	0.444979	0.64913
YDR131C	YDR131C	0.432624	3.17553	0.58257	0.445307	0.649435
YFL032W	YFL032W	0.407407	3.30849	0.581219	0.445835	0.650033
RFT1	YBL020W	0.306359	4.85968	0.579318	0.44658	0.650947
NCS6	YGL211W	0.278474	5.74335	0.578714	0.446817	0.65112
TRF5	YNL299W	0.323854	4.80746	0.577201	0.447412	0.651642
NOB1	YOR056C	0.282163	5.83412	0.575904	0.447922	0.652213
PEX32	YBR168W	0.45003	3.16903	0.57212	0.449418	0.654217
APP1	YNL094W	0.279934	5.53868	0.571364	0.449717	0.654286
YGL176C	YGL176C	0.316792	4.41026	0.571102	0.449821	0.654286
HDA1	YNL021W	0.300384	5.97106	0.566157	0.45179	0.656109
YMR178W	YMR178W	0.27866	5.83633	0.564806	0.45233	0.656374
PFK26	YIL107C	0.304575	4.71931	0.561376	0.453706	0.657504
ORC5	YNL261W	0.377087	4.59022	0.559878	0.454309	0.657858
YDR186C	YDR186C	0.290032	6.11281	0.558485	0.454871	0.658325
VPS9	YML097C	0.310703	4.79623	0.557967	0.455081	0.658455
YJR098C	YJR098C	0.386197	3.80592	0.55501	0.456278	0.659604
FAF1	YIL019W	0.308508	4.66507	0.551513	0.4577	0.660855
YDL158C	YDL158C	0.400699	3.90208	0.55068	0.45804	0.661173
AGE1	YDR524C	0.284314	5.10248	0.549702	0.458439	0.661408
PDR10	YOR328W	0.281891	5.64355	0.549427	0.458552	0.661408
PCL9	YDL179W	0.323494	4.14342	0.549106	0.458683	0.661408
RGA2	YDR379W	0.302049	4.89995	0.54867	0.458862	0.661442
MSA1	YOR066W	0.321066	4.95731	0.548289	0.459018	0.661442
YKR073C	YKR073C	0.81186	0.411938	0.547685	0.459265	0.661442
YER064C	YER064C	0.275327	6.45125	0.54758	0.459308	0.661442
MTC5	YDR128W	0.301937	6.09323	0.543533	0.460972	0.663492
UTH1	YKR042W	0.283734	9.34442	0.539794	0.462518	0.665368
YPL272C	YPL272C	0.676192	1.17047	0.538781	0.462938	0.665625
MIS1	YBR084W	0.271585	7.9835	0.538223	0.46317	0.665729
COX10	YPL172C	0.292681	4.81461	0.535665	0.464235	0.666271
TSR2	YLR435W	0.278424	5.49557	0.534152	0.464866	0.667003
YJR120W	YJR120W	0.314233	4.27403	0.532449	0.465579	0.667742
MDM30	YLR368W	0.295774	4.77956	0.528935	0.467055	0.669271
YOL159C-A	YOL159C-A	0.453773	2.92248	0.528121	0.467398	0.669588
MCM2	YBL023C	0.269263	6.26342	0.527357	0.46772	0.66963
YKL133C	YKL133C	0.428471	2.89412	0.526376	0.468134	0.669946
ERG4	YGL012W	0.267019	7.28578	0.522634	0.46972	0.671342
BCH2	YKR027W	0.282606	5.30026	0.522187	0.46991	0.67144
GCD6	YDR211W	0.278489	7.16444	0.520206	0.470754	0.671851
SNU66	YOR308C	0.459895	2.91019	0.519737	0.470954	0.671851
NMD4	YLR363C	0.35506	3.68664	0.519735	0.470955	0.671851
BCK2	YER167W	0.342744	5.6342	0.519506	0.471052	0.671851
PRS4	YBL068W	0.269298	6.44908	0.516789	0.472215	0.672985
RPI1	YIL119C	0.316156	4.10688	0.515528	0.472756	0.673299
NNK1	YKL171W	0.345028	4.73503	0.514997	0.472983	0.673299
CDC50	YCR094W	0.308318	4.88544	0.513207	0.473754	0.673958
YBP1	YBR216C	0.319595	4.86635	0.511052	0.474684	0.674931
STD1	YOR047C	0.267827	5.48056	0.509504	0.475354	0.675535
YDL233W	YDL233W	0.311226	4.40976	0.506478	0.476668	0.677053
REV7	YIL139C	0.418024	3.21868	0.505865	0.476934	0.677194
VTC2	YFL004W	0.273149	7.02321	0.5048	0.477399	0.677293
CDC16	YKL022C	0.280101	5.13624	0.504677	0.477452	0.677293
PXA1	YPL147W	0.415398	3.47135	0.504223	0.47765	0.6774
HER2	YMR293C	0.313239	4.09546	0.502851	0.47825	0.678075
YIL067C	YIL067C	0.286072	4.76394	0.499258	0.479826	0.679486
VPS4	YPR173C	0.262136	6.6319	0.496903	0.480864	0.680554
KEX2	YNL238W	0.269901	6.65446	0.495215	0.48161	0.681167
YGR266W	YGR266W	0.27376	5.64622	0.49505	0.481683	0.681167
ARN2	YHL047C	0.27437	6.00255	0.494525	0.481916	0.681167
KIN4	YOR233W	0.260654	5.60919	0.49262	0.482761	0.681661
NPL3	YDR432W	0.25467	7.71722	0.491354	0.483324	0.682281
YLR040C	YLR040C	0.51652	1.97989	0.48996	0.483945	0.682808
YPR015C	YPR015C	0.595714	1.47569	0.48759	0.485005	0.683621
SPP381	YBR152W	0.592991	2.0794	0.484239	0.486508	0.684494
SIS2	YKR072C	0.258182	5.75019	0.481749	0.487631	0.685772
PDR16	YNL231C	0.270749	6.29241	0.481672	0.487666	0.685772
RAD18	YCR066W	0.406248	3.63169	0.480541	0.488177	0.686316
RSM22	YKL155C	0.294971	4.4325	0.479544	0.488629	0.686498
OTU2	YHL013C	0.299858	4.10736	0.47943	0.48868	0.686498
PPZ2	YDR436W	0.257361	5.27773	0.478251	0.489216	0.687045
RRP43	YCR035C	0.25884	5.47048	0.478021	0.48932	0.687045
HMI1	YOL095C	0.323737	4.13768	0.476927	0.489818	0.687218
RRP15	YPR143W	0.30732	4.4699	0.475554	0.490443	0.687777
TIR4	YOR009W	0.759595	1.04393	0.472239	0.491959	0.689344
CDC20	YGL116W	0.256803	5.3763	0.471639	0.492234	0.689554
PHO3	YBR092C	0.249926	7.04236	0.470948	0.492551	0.689683
NAM9	YNL137C	0.256677	5.76234	0.46975	0.493102	0.690242
SIL1	YOL031C	0.346469	4.41605	0.468147	0.493841	0.691101
YOR365C	YOR365C	0.921483	-0.155601	0.467323	0.494221	0.691359
APL2	YKL135C	0.259057	6.05628	0.467203	0.494277	0.691359
ADE2	YOR128C	0.256811	7.49713	0.465222	0.495194	0.692114
ARG82	YDR173C	0.279877	4.45726	0.464899	0.495343	0.692147
TFC1	YBR123C	0.272473	4.71019	0.464495	0.495531	0.692233
SHE4	YOR035C	0.253769	5.71674	0.462267	0.496566	0.693153
GIT1	YCR098C	0.47748	2.44326	0.459465	0.497874	0.69468
POG1	YIL122W	0.363892	3.39855	0.459383	0.497913	0.69468
YIL086C	YIL086C	0.692801	1.66024	0.457719	0.498692	0.695404
CSE4	YKL049C	0.335102	4.24012	0.454656	0.500132	0.697069
ADH4	YGL256W	0.253124	5.63999	0.4528	0.501008	0.69776
SHM1	YBR263W	0.263721	8.92465	0.450646	0.502028	0.698651
YHC1	YLR298C	0.321198	3.85349	0.449098	0.502763	0.699221
GFD2	YCL036W	0.267438	6.36509	0.448981	0.502819	0.699221
TCO89	YPL180W	0.251287	5.50187	0.447335	0.503603	0.699781
TFG2	YGR005C	0.36523	4.77327	0.443422	0.505475	0.700822
RTT106	YNL206C	0.251034	5.3229	0.443224	0.505571	0.700822
RPN3	YER021W	0.247692	8.36562	0.443109	0.505626	0.700822
CPA1	YOR303W	0.24421	7.83108	0.441801	0.506255	0.701485
PEX8	YGR077C	0.25611	5.42118	0.441584	0.506359	0.701485
HEM14	YER014W	0.267692	4.6514	0.440326	0.506965	0.702148
STI1	YOR027W	0.265342	9.32972	0.439413	0.507406	0.702164
PSY4	YBL046W	0.281474	4.37926	0.439331	0.507445	0.702164
NDC1	YML031W	0.244189	5.49207	0.43687	0.508637	0.703402
TPK1	YJL164C	0.255527	5.18152	0.436252	0.508937	0.703639
AEP3	YPL005W	0.294147	4.10371	0.435427	0.509338	0.704017
HMG2	YLR450W	0.251209	5.78167	0.434166	0.509952	0.704151
YAK1	YJL141C	0.269441	6.5515	0.433914	0.510075	0.704151
YKU70	YMR284W	0.276691	4.55144	0.433569	0.510243	0.704207
ECL1	YGR146C	0.281998	4.9521	0.430043	0.511968	0.706009
AKL1	YBR059C	0.251317	6.80483	0.428719	0.512618	0.706246
SDS22	YKL193C	0.266649	4.96412	0.428393	0.512779	0.70629
IDS2	YJL146W	0.269388	4.58296	0.426254	0.513833	0.707388
AAD6	YFL056C	0.392517	3.34667	0.425671	0.514121	0.707499
DPB2	YPR175W	0.24545	5.49047	0.422843	0.515522	0.708689
ORC4	YPR162C	0.273985	4.89855	0.4227	0.515593	0.708689
MPD2	YOL088C	0.273562	4.43405	0.421935	0.515973	0.708719
FLO1	YAR050W	0.601997	0.839107	0.421447	0.516216	0.708719
RIT1	YMR283C	0.270819	4.3593	0.421041	0.516418	0.708719
OSM1	YJR051W	0.247274	5.34789	0.420929	0.516474	0.708719
MTR3	YGR158C	0.249009	5.04598	0.419045	0.517414	0.709656
MUP3	YHL036W	0.248998	5.92132	0.418023	0.517925	0.709984
RAD16	YBR114W	0.246584	5.64243	0.412988	0.520457	0.712671
RCE1	YMR274C	0.456098	2.55224	0.412521	0.520693	0.712732
MCH1	YDL054C	0.302388	3.74267	0.411433	0.521243	0.71313
ALA1	YOR335C	0.254229	9.95727	0.407515	0.523234	0.715121
ERG12	YMR208W	0.236921	5.54855	0.406507	0.523748	0.715359
HST3	YOR025W	0.241669	5.25434	0.405325	0.524352	0.715431
RPF2	YKR081C	0.242406	6.25907	0.405319	0.524355	0.715431
VMA3	YEL027W	0.246055	9.1367	0.404507	0.524771	0.715677
MDR1	YGR100W	0.270315	5.7261	0.403708	0.52518	0.715812
TMA108	YIL137C	0.237043	6.84784	0.402508	0.525797	0.715812
HCS1	YKL017C	0.319254	4.14168	0.402455	0.525824	0.715812
PBA1	YLR199C	0.250367	5.00995	0.402252	0.525929	0.715812
PYC1	YGL062W	0.231452	7.90161	0.401962	0.526078	0.715812
ALO1	YML086C	0.238737	6.62964	0.401853	0.526134	0.715812
MMT1	YMR177W	0.278934	4.59247	0.401191	0.526475	0.715812
SAP4	YGL229C	0.266979	4.52275	0.401136	0.526503	0.715812
RRG9	YNL213C	0.289296	3.86075	0.401078	0.526533	0.715812
RAD14	YMR201C	0.303188	4.08823	0.400978	0.526585	0.715812
HXT2	YMR011W	0.24552	6.6331	0.400664	0.526746	0.715823
FAD1	YDL045C	0.296043	3.9865	0.395001	0.529682	0.71878
YGR015C	YGR015C	0.278752	4.11985	0.390217	0.532185	0.72111
GCN4	YEL009C	0.251803	9.41731	0.389431	0.532599	0.721492
CCL1	YPR025C	0.274231	4.38875	0.388804	0.532929	0.72162
ZIP2	YGL249W	0.72497	0.549178	0.388321	0.533183	0.72162
MIH1	YMR036C	0.26993	4.26681	0.388256	0.533218	0.72162
CDC9	YDL164C	0.241773	5.81563	0.387401	0.533669	0.721762
NAS6	YGR232W	0.232511	7.17375	0.387392	0.533673	0.721762
FRS2	YFL022C	0.231048	8.38954	0.38688	0.533944	0.721762
REX3	YLR107W	0.238484	5.05507	0.386524	0.534132	0.721762
SHE9	YDR393W	0.313334	3.7046	0.38632	0.53424	0.721762
YLR460C	YLR460C	0.374989	3.30833	0.385805	0.534513	0.721776
GAL4	YPL248C	0.40257	2.49366	0.383392	0.535794	0.723328
NBP2	YDR162C	0.255674	4.41559	0.381785	0.536649	0.724306
ACM1	YPL267W	0.412276	2.37591	0.378982	0.538148	0.725617
YPT6	YLR262C	0.272253	4.35166	0.378417	0.538452	0.725848
SCO2	YBR024W	0.308154	3.94586	0.378052	0.538647	0.725934
RSF2	YJR127C	0.230821	6.5942	0.377778	0.538795	0.725955
DIS3	YOL021C	0.226365	7.45268	0.376905	0.539265	0.726219
KAR1	YNL188W	0.364473	3.25154	0.374609	0.540502	0.727042
YPK1	YKL126W	0.236642	7.29383	0.373954	0.540857	0.727183
SKS1	YPL026C	0.245214	5.13283	0.372255	0.541778	0.727989
ORC6	YHR118C	0.318261	3.88377	0.372056	0.541885	0.727989
YKL071W	YKL071W	0.556146	0.998454	0.370996	0.542462	0.7284
CSR1	YLR380W	0.229913	6.37271	0.370258	0.542864	0.728762
DAN4	YJR151C	0.644909	1.99147	0.36797	0.544113	0.730082
MUD2	YKL074C	0.253379	4.63944	0.363695	0.546461	0.732158
NHP6A	YPR052C	0.224183	5.38007	0.363459	0.546591	0.732158
VAC14	YLR386W	0.237828	5.76707	0.360092	0.548455	0.734202
BGL2	YGR282C	0.22767	8.86087	0.356431	0.550495	0.735955
BCP1	YDR361C	0.22437	6.79752	0.355492	0.55102	0.736121
DNM1	YLL001W	0.222277	6.7203	0.353815	0.551962	0.736841
YET3	YDL072C	0.26377	5.96235	0.352727	0.552574	0.737122
SLI15	YBR156C	0.334798	3.22215	0.352139	0.552905	0.737206
GET4	YOR164C	0.21539	6.99104	0.349183	0.554576	0.739076
HIR2	YOR038C	0.22562	5.79356	0.348221	0.555122	0.739625
ICP55	YER078C	0.246275	4.93104	0.347469	0.555549	0.739847
ERV14	YGL054C	0.224048	5.88032	0.346743	0.555963	0.739975
YBR076C-A	YBR076C-A	0.351178	3.20747	0.346689	0.555994	0.739975
EDC3	YEL015W	0.23411	5.94433	0.346493	0.556105	0.739975
PAB1	YER165W	0.233599	10.0881	0.346342	0.556191	0.739975
UBX4	YMR067C	0.231751	4.99351	0.34589	0.556449	0.740139
SRP102	YKL154W	0.258341	4.12363	0.341394	0.559026	0.742337
AGP2	YBR132C	0.220825	5.5172	0.341184	0.559147	0.742337
NKP1	YDR383C	0.311141	3.59927	0.340545	0.559515	0.74242
ATH1	YPR026W	0.283093	4.56241	0.340442	0.559574	0.74242
MLH3	YPL164C	0.325688	3.63083	0.340245	0.559688	0.74242
[truncated: 3,506 more rows]
