# Supplementary material for: The Yeast La Related Protein Slf1p Is a Key Activator of Translation during the Oxidative Stress Response
Source: PLoS Genet. 2015 Jan 8;11(1):e1004903. doi: 10.1371/journal.pgen.1004903 (PMC4287443; doi:10.1371/journal.pgen.1004903)
Supplement: S2 Table — Transcriptome changes in the sro9Δ mutant strain compared with a wild-type strain. (XLSX) [file pgen.1004903.s009.xlsx]

## Sheet: Table S2
names	genes	logFC	logCPM	LR	PValue	FDR
FIT3	YOR383C	2.29027	5.05033	136.39	1.63942e-31	3.00833e-28
PIR1	YKL164C	1.28053	8.58945	111.549	4.48627e-26	6.17423e-23
TIP1	YBR067C	1.05306	7.31198	90.0247	2.35206e-21	1.43868e-18
HSP150	YJL159W	0.98707	9.27923	85.5381	2.27275e-20	1.04262e-17
BAT2	YJR148W	1.10046	7.33261	81.9621	1.38725e-19	5.45485e-17
TUP1	YCR084C	0.947048	7.51335	76.1021	2.6937e-18	7.80464e-16
SED1	YDR077W	0.979474	7.57729	73.0776	1.2465e-17	2.98348e-15
KAP95	YLR347C	0.858135	9.03193	72.3213	1.82865e-17	4.12565e-15
CCW14	YLR390W-A	0.995645	6.98148	71.6535	2.5651e-17	5.04317e-15
GFD2	YCL036W	1.15595	6.7428	69.887	6.28016e-17	1.15241e-14
PTR2	YKR093W	1.22978	5.78695	68.8357	1.07018e-16	1.84105e-14
PDR15	YDR406W	1.2323	6.88197	67.267	2.37122e-16	3.83929e-14
RPO21	YDL140C	0.854459	8.65081	66.6076	3.31305e-16	5.21096e-14
UBA1	YKL210W	0.847176	10.2013	63.0772	1.98758e-15	2.80554e-13
HHT1	YBR010W	0.866626	10.0084	61.8101	3.78228e-15	5.20536e-13
PDR5	YOR153W	1.08995	10.2122	54.3199	1.7037e-13	1.80363e-11
PRT1	YOR361C	0.717274	8.89265	50.1824	1.40096e-12	1.30717e-10
HO	YDL227C	0.826077	6.88292	48.2945	3.66778e-12	3.20494e-10
PFK2	YMR205C	0.762059	11.4832	48.0089	4.24284e-12	3.43483e-10
CPA2	YJR109C	0.723767	8.38151	47.3406	5.96649e-12	4.62613e-10
ARO1	YDR127W	0.667948	9.72521	41.9999	9.12772e-11	6.21489e-09
TSL1	YML100W	0.657515	8.60266	41.8871	9.66973e-11	6.49169e-09
HSP30	YCR021C	0.856377	9.22158	41.7125	1.05731e-10	6.92914e-09
UTH1	YKR042W	0.694948	9.46371	41.6497	1.09184e-10	7.07128e-09
PAT1	YCR077C	0.662427	8.10508	41.1532	1.40755e-10	8.85921e-09
TIS11	YLR136C	1.19852	5.52708	41.1412	1.41619e-10	8.85921e-09
TUB1	YML085C	0.683523	9.23571	40.9106	1.59352e-10	9.63993e-09
MCK1	YNL307C	0.648825	8.15159	40.6022	1.86597e-10	1.11654e-08
GPD2	YOL059W	0.690422	8.21452	40.3185	2.15757e-10	1.27714e-08
CRM1	YGR218W	0.682524	7.68761	40.1573	2.34312e-10	1.37222e-08
BDH2	YAL061W	0.970595	7.03143	39.91	2.65935e-10	1.52497e-08
GLC3	YEL011W	0.919733	5.79218	38.2405	6.25414e-10	3.40882e-08
LYS2	YBR115C	0.672978	8.3102	37.9966	7.08689e-10	3.82484e-08
COP1	YDL145C	0.698597	8.71655	37.9093	7.41118e-10	3.94284e-08
KGD1	YIL125W	0.655289	7.81968	37.8994	7.44878e-10	3.94284e-08
DHH1	YDL160C	0.68157	7.17224	37.4601	9.33038e-10	4.7559e-08
FIT2	YOR382W	1.15274	5.37146	37.4242	9.50333e-10	4.79736e-08
NGR1	YBR212W	1.20586	5.06066	36.9521	1.21069e-09	6.00436e-08
NPL3	YDR432W	0.629363	7.80157	36.0992	1.87523e-09	9.05538e-08
STP4	YDL048C	0.626008	7.74866	35.5611	2.47174e-09	1.16299e-07
YHB1	YGR234W	0.659776	8.33278	34.8062	3.64203e-09	1.67078e-07
LYS1	YIR034C	0.968662	5.51595	34.7425	3.76324e-09	1.71212e-07
UBP6	YFR010W	0.757563	6.48863	34.675	3.89606e-09	1.75802e-07
SFG1	YOR315W	1.02956	5.35703	34.615	4.01791e-09	1.79826e-07
CYS3	YAL012W	0.605987	9.31119	34.4555	4.36104e-09	1.93609e-07
KEM1	YGL173C	0.602492	8.56049	34.244	4.86168e-09	2.14108e-07
NFS1	YCL017C	0.620359	7.58122	33.9287	5.71696e-09	2.4781e-07
HAP4	YKL109W	0.866079	5.54895	33.1153	8.68529e-09	3.64981e-07
DSE2	YHR143W	0.669669	6.91973	32.8216	1.01016e-08	4.18115e-07
TSA1	YML028W	0.6061	10.8781	32.7739	1.03528e-08	4.25314e-07
RNR1	YER070W	0.571636	9.06864	32.2535	1.35312e-08	5.35893e-07
EHT1	YBR177C	0.580178	8.11428	31.5832	1.91076e-08	7.22696e-07
DLD2	YDL178W	0.775956	5.97288	31.3649	2.13816e-08	7.88797e-07
PSR1	YLL010C	0.876948	5.43973	31.3548	2.14931e-08	7.88797e-07
SRP1	YNL189W	0.575736	7.93463	31.2064	2.32e-08	8.458e-07
IDH1	YNL037C	0.729395	8.51217	30.806	2.8516e-08	1.01278e-06
FOL1	YNL256W	0.681384	6.59238	30.3802	3.55129e-08	1.21428e-06
KES1	YPL145C	0.602252	7.40641	30.2378	3.82187e-08	1.27069e-06
TRM3	YDL112W	0.664134	6.7856	30.2299	3.8374e-08	1.27069e-06
NMA111	YNL123W	0.646151	6.98469	30.2212	3.85477e-08	1.27069e-06
SPT16	YGL207W	0.579371	7.87864	30.0804	4.14492e-08	1.35016e-06
NUP2	YLR335W	0.631478	6.95294	29.9248	4.49142e-08	1.44592e-06
AIP1	YMR092C	0.554154	8.63586	29.8418	4.68764e-08	1.50032e-06
UTP22	YGR090W	0.705813	6.69969	29.5242	5.52234e-08	1.73717e-06
ROX1	YPR065W	1.23568	4.35747	29.29	6.23157e-08	1.92724e-06
MUP3	YHL036W	0.798337	6.07304	28.9589	7.39299e-08	2.26102e-06
MAM33	YIL070C	0.765317	5.71789	28.8998	7.62206e-08	2.29641e-06
GAL11	YOL051W	0.819476	5.50394	28.7126	8.39551e-08	2.49823e-06
RPT5	YOR117W	0.552353	8.17504	28.6782	8.54612e-08	2.52938e-06
NOT3	YIL038C	0.727756	6.11172	28.6064	8.86893e-08	2.59317e-06
SEC31	YDL195W	0.57022	7.82856	28.599	8.90297e-08	2.59317e-06
PRY1	YJL079C	1.12648	5.20698	28.5381	9.18731e-08	2.64797e-06
KRE33	YNL132W	0.590525	7.36091	28.0493	1.18264e-07	3.32164e-06
YNL134C	YNL134C	0.635717	8.64565	28.0059	1.20949e-07	3.37981e-06
DED1	YOR204W	0.547822	10.7472	27.872	1.29612e-07	3.6036e-06
ARO3	YDR035W	0.550649	8.00196	27.8291	1.32516e-07	3.66583e-06
CTR9	YOL145C	0.739319	6.06996	27.7431	1.38542e-07	3.81336e-06
MET12	YPL023C	0.599561	6.98619	27.7291	1.39549e-07	3.82199e-06
PRP43	YGL120C	0.561763	8.01155	27.6117	1.48282e-07	4.02115e-06
NIP1	YMR309C	0.530049	8.3073	27.5807	1.50672e-07	4.06592e-06
UFD2	YDL190C	0.715733	6.04485	27.5002	1.57078e-07	4.21813e-06
YFR006W	YFR006W	0.673431	6.47013	27.2456	1.79181e-07	4.74226e-06
EHD3	YDR036C	0.723439	6.13265	27.0515	1.98101e-07	5.1441e-06
SRP40	YKR092C	0.642568	6.6812	26.914	2.12709e-07	5.44634e-06
PRB1	YEL060C	0.528556	8.64204	26.8127	2.24165e-07	5.71309e-06
DEF1	YKL054C	0.62503	6.79149	26.7391	2.32858e-07	5.86173e-06
ASN1	YPR145W	0.519235	9.24013	26.3974	2.77909e-07	6.86049e-06
POL3	YDL102W	0.742782	5.99825	26.3316	2.87545e-07	7.06021e-06
SEC27	YGL137W	0.514542	9.20649	26.1954	3.08557e-07	7.48285e-06
SCH9	YHR205W	0.652753	6.57616	26.1214	3.20611e-07	7.74108e-06
CYM1	YDR430C	0.703266	6.33953	25.9702	3.46724e-07	8.29877e-06
SIC1	YLR079W	0.659255	6.41001	25.9194	3.55968e-07	8.48313e-06
YLR346C	YLR346C	1.62827	3.87233	25.9003	3.59512e-07	8.53067e-06
SCW4	YGR279C	0.512646	9.19732	25.7371	3.91226e-07	9.09698e-06
EFT2	YDR385W	0.52158	9.49664	25.7021	3.98383e-07	9.2147e-06
R0030W	R0030W	1.06204	7.13749	25.6902	4.0086e-07	9.23319e-06
RNQ1	YCL028W	0.511106	8.2737	25.39	4.68336e-07	1.06537e-05
ASH1	YKL185W	0.744242	5.64605	25.3537	4.77239e-07	1.07885e-05
XDJ1	YLR090W	0.65625	6.49841	25.3401	4.8062e-07	1.07885e-05
NMD5	YJR132W	0.593988	6.80641	25.3341	4.82101e-07	1.07885e-05
AAP1	YHR047C	0.580556	7.23703	25.093	5.46302e-07	1.21266e-05
EAP1	YKL204W	1.01185	4.49881	25.0443	5.60287e-07	1.23871e-05
HEM15	YOR176W	0.513448	8.00756	24.911	6.00386e-07	1.31678e-05
CLG1	YGL215W	0.681434	5.99706	24.8484	6.20194e-07	1.35483e-05
SYP1	YCR030C	0.704536	5.81099	24.7155	6.64465e-07	1.44011e-05
HSP104	YLL026W	0.520233	10.3445	24.646	6.8889e-07	1.48719e-05
TOM40	YMR203W	0.509834	8.51431	24.3134	8.18655e-07	1.74678e-05
PIN4	YBL051C	0.726851	6.34634	24.3031	8.23055e-07	1.74939e-05
TAO3	YIL129C	0.709548	6.25655	24.1574	8.87722e-07	1.87238e-05
HSP82	YPL240C	0.549268	9.30904	24.1056	9.11962e-07	1.90888e-05
YCK2	YNL154C	0.602826	6.76682	24.0133	9.56717e-07	1.97997e-05
RPT2	YDL007W	0.512223	7.84016	23.9362	9.95794e-07	2.05313e-05
PDR3	YBL005W	0.906948	4.88677	23.7996	1.06905e-06	2.17967e-05
CAD1	YDR423C	0.775818	5.32968	23.6765	1.13967e-06	2.27936e-05
PWP2	YCR057C	0.586804	7.42407	23.6712	1.14278e-06	2.27936e-05
ERG1	YGR175C	0.508269	9.91843	23.6032	1.1839e-06	2.34438e-05
CSE1	YGL238W	0.549086	7.29885	23.2995	1.38639e-06	2.7064e-05
SDS22	YKL193C	0.81086	5.14205	23.0496	1.57873e-06	3.02819e-05
STP2	YHR006W	0.716489	5.86253	22.7945	1.80277e-06	3.43399e-05
SWI1	YPL016W	0.935207	4.64396	22.6569	1.93662e-06	3.66395e-05
GLC7	YER133W	0.523209	7.22207	22.6501	1.94346e-06	3.66395e-05
DNM1	YLL001W	0.580938	6.79528	22.2783	2.3586e-06	4.35707e-05
COR1	YBL045C	0.524412	7.25341	22.1932	2.46547e-06	4.52414e-05
NPC2	YDL046W	0.6126	6.51097	22.1852	2.47571e-06	4.52784e-05
HSP78	YDR258C	0.562148	7.91717	22.1735	2.4909e-06	4.54052e-05
NCE102	YPR149W	0.554484	7.37081	22.132	2.54536e-06	4.60927e-05
RPB2	YOR151C	0.502014	8.08945	22.1082	2.5771e-06	4.63011e-05
TPD3	YAL016W	0.5166	7.82962	22.1071	2.57859e-06	4.63011e-05
MRH1	YDR033W	0.489249	9.03839	22.1045	2.58209e-06	4.63011e-05
DPM1	YPR183W	0.535569	7.50073	22.0492	2.65754e-06	4.74992e-05
YMR304C-A	YMR304C-A	1.04278	4.18825	21.9703	2.76903e-06	4.93318e-05
HSP60	YLR259C	0.518165	10.9406	21.9525	2.79479e-06	4.96301e-05
NOG2	YNR053C	0.49673	8.01141	21.7651	3.08148e-06	5.43703e-05
ISW1	YBR245C	0.568582	6.71542	21.7005	3.1871e-06	5.55166e-05
ADE6	YGR061C	0.473449	9.59862	21.6941	3.19772e-06	5.55166e-05
YPL014W	YPL014W	0.669156	5.72902	21.6908	3.20329e-06	5.55166e-05
RPN8	YOR261C	0.482149	7.96155	21.6886	3.20695e-06	5.55166e-05
RRP12	YPL012W	0.562513	6.82556	21.2891	3.9497e-06	6.73161e-05
YER064C	YER064C	0.58049	6.5063	21.2414	4.04914e-06	6.8798e-05
YKR011C	YKR011C	0.870201	4.76857	21.2259	4.08211e-06	6.91446e-05
RPN9	YDR427W	0.574769	6.6456	21.1479	4.25173e-06	7.15773e-05
RPA190	YOR341W	0.46836	9.25492	20.9832	4.63318e-06	7.72898e-05
NOP4	YPL043W	0.654842	5.83873	20.8536	4.95755e-06	8.19559e-05
YPL260W	YPL260W	0.62199	6.16667	20.7956	5.10992e-06	8.39705e-05
SKI3	YPR189W	0.628443	6.2473	20.7617	5.20131e-06	8.52179e-05
SNQ2	YDR011W	0.499756	7.30481	20.7325	5.28107e-06	8.62678e-05
GSH1	YJL101C	0.541296	6.7926	20.725	5.30195e-06	8.63527e-05
UTP10	YJL109C	0.483412	7.62136	20.6765	5.438e-06	8.80476e-05
SEC24	YIL109C	0.451971	8.71602	20.6682	5.46168e-06	8.81717e-05
FRA1	YLL029W	0.493661	7.25455	20.6499	5.51404e-06	8.87566e-05
LEU4	YNL104C	0.462065	8.66787	20.6031	5.65042e-06	9.06868e-05
SRP72	YPL210C	0.59007	6.57549	20.45	6.12109e-06	9.7389e-05
COA1	YIL157C	0.680299	6.15686	20.4274	6.19373e-06	9.82608e-05
SXM1	YDR395W	0.476065	7.55551	20.0953	7.36787e-06	0.000115228
PYC1	YGL062W	0.489732	7.93768	20.0522	7.53566e-06	0.000117518
RVB1	YDR190C	0.504628	7.39602	19.9169	8.08817e-06	0.000125424
PSA1	YDL055C	0.4702	11.2406	19.8376	8.43087e-06	0.000130293
PRE2	YPR103W	0.455222	8.09024	19.8334	8.44952e-06	0.000130293
VMA5	YKL080W	0.443411	8.833	19.7544	8.806e-06	0.000135411
ENO1	YGR254W	0.539904	11.4298	19.6697	9.20481e-06	0.000141149
ECM29	YHL030W	0.541907	6.79016	19.5567	9.7658e-06	0.000148365
NDI1	YML120C	0.60928	6.09859	19.5016	1.00517e-05	0.000151738
CDC60	YPL160W	0.444642	9.36547	19.4553	1.02983e-05	0.000154474
RPN2	YIL075C	0.465862	8.18196	19.43	1.04355e-05	0.000156107
RRP7	YCL031C	0.781062	5.10213	19.4076	1.05584e-05	0.000157106
NDD1	YOR372C	0.873188	4.59366	19.3766	1.07312e-05	0.000159233
YOR052C	YOR052C	0.494879	7.66533	19.2572	1.14237e-05	0.000168599
HTA1	YDR225W	0.456741	10.0564	19.1552	1.20509e-05	0.000176907
KAP104	YBR017C	0.472185	7.46715	19.1358	1.21743e-05	0.000178243
APE2	YKL157W	0.473548	7.91146	19.0935	1.24466e-05	0.000181746
MSC6	YOR354C	0.641612	5.84038	19.0671	1.26202e-05	0.000183309
FAA1	YOR317W	0.434307	8.70136	18.9447	1.34562e-05	0.000193411
RTT10	YPL183C	0.535535	6.69443	18.8314	1.42795e-05	0.000203123
MDJ1	YFL016C	0.502975	7.26073	18.8176	1.43836e-05	0.000204077
AFG2	YLR397C	0.487552	7.09472	18.7735	1.47198e-05	0.000207775
SEC14	YMR079W	0.460443	8.36253	18.7361	1.50115e-05	0.000211351
R0020C	R0020C	0.833033	8.82299	18.7186	1.51497e-05	0.000212753
CDC39	YCR093W	0.481656	7.08615	18.6973	1.53199e-05	0.000214596
ABP1	YCR088W	0.453115	8.617	18.685	1.54193e-05	0.00021544
YKL047W	YKL047W	0.651422	5.50946	18.6721	1.55234e-05	0.000216346
SRP68	YPL243W	0.479301	7.08336	18.6649	1.55824e-05	0.000216619
SDS24	YBR214W	0.606769	5.9534	18.5865	1.62365e-05	0.000225143
NCE103	YNL036W	0.684693	5.99663	18.5676	1.63981e-05	0.000226813
RNH70	YGR276C	0.674829	5.30867	18.3885	1.8014e-05	0.000247918
TGL4	YKR089C	0.589809	6.17898	18.3592	1.82937e-05	0.000251139
MSS4	YDR208W	0.586983	6.18305	18.3528	1.83547e-05	0.00025135
GCD2	YGR083C	0.596494	6.13436	18.2276	1.96013e-05	0.000267092
YGR054W	YGR054W	0.457569	7.67723	18.1899	1.99936e-05	0.000271095
RLI1	YDR091C	0.45428	7.6195	18.1693	2.02115e-05	0.000273377
CLU1	YMR012W	0.427707	8.55453	18.1366	2.05611e-05	0.000277424
PFK1	YGR240C	0.442585	10.6139	18.0474	2.15471e-05	0.000288297
KEL1	YHR158C	0.636269	5.5825	18.0374	2.16603e-05	0.000288717
NUP116	YMR047C	0.473837	7.04563	17.9998	2.20926e-05	0.000293767
NUP192	YJL039C	0.531955	6.53785	17.9068	2.31996e-05	0.000307744
DBP10	YDL031W	0.53873	6.49593	17.867	2.36888e-05	0.000313478
MAF1	YDR005C	0.794367	4.81793	17.8606	2.37687e-05	0.000313782
BNA3	YJL060W	0.588695	5.92907	17.8407	2.40191e-05	0.000316328
GIS3	YLR094C	0.602794	5.78041	17.8322	2.41264e-05	0.000316983
RFC2	YJR068W	0.506867	6.76699	17.8114	2.43912e-05	0.000319699
NCA3	YJL116C	1.13266	3.61499	17.7328	2.54202e-05	0.000330977
URA2	YJL130C	0.436077	10.0468	17.7319	2.5432e-05	0.000330977
MEF1	YLR069C	0.645534	5.69558	17.7203	2.55878e-05	0.000332219
PIM1	YBL022C	0.4437	7.62029	17.5843	2.74845e-05	0.000352686
SEC26	YDR238C	0.463467	7.87846	17.3646	3.08512e-05	0.000393139
GLK1	YCL040W	0.479009	9.93622	17.3437	3.11924e-05	0.000396568
ERG12	YMR208W	0.665079	5.70911	17.2123	3.34269e-05	0.000421087
EMW1	YNL313C	0.511448	6.66594	17.1336	3.48412e-05	0.000435911
GIC2	YDR309C	0.654713	5.74105	17.1018	3.54289e-05	0.000442258
YGR130C	YGR130C	0.567501	6.1257	17.0954	3.55485e-05	0.000442748
GLO1	YML004C	0.41355	8.69753	17.012	3.71445e-05	0.000460541
ADE4	YMR300C	0.513574	6.86848	16.9354	3.86729e-05	0.000478414
MET7	YOR241W	0.535987	6.402	16.9061	3.92747e-05	0.00048477
YMR102C	YMR102C	0.498328	6.71246	16.8947	3.95109e-05	0.000486594
SRV2	YNL138W	0.422109	7.95287	16.8257	4.09748e-05	0.000502375
RPO31	YOR116C	0.44598	7.42152	16.8162	4.11804e-05	0.000503774
CHC1	YGL206C	0.436289	8.80824	16.789	4.17743e-05	0.000509897
CKA1	YIL035C	0.702305	5.09187	16.7849	4.18662e-05	0.000509897
MFA2	YNL145W	0.44634	7.29357	16.7232	4.32489e-05	0.000524417
ARC35	YNR035C	0.442942	7.77001	16.664	4.46199e-05	0.000538668
RPO41	YFL036W	0.481946	6.83356	16.629	4.54504e-05	0.000547494
VPS1	YKR001C	0.431277	7.76924	16.5768	4.67181e-05	0.000560311
AIM45	YPR004C	0.461193	7.65455	16.4968	4.87319e-05	0.000583193
RPL1B	YGL135W	0.436168	9.38997	16.4058	5.11276e-05	0.000606988
OXP1	YKL215C	0.568157	5.82203	16.3916	5.15125e-05	0.000609841
STI1	YOR027W	0.449317	9.30898	16.332	5.31577e-05	0.000625285
RAD51	YER095W	0.444536	7.30417	16.319	5.35238e-05	0.000628248
RSC9	YML127W	0.44701	7.0782	16.2664	5.50316e-05	0.000644573
TIM50	YPL063W	0.552317	6.18412	16.2216	5.63483e-05	0.000658593
TRM44	YPL030W	0.608818	5.50188	16.2038	5.68797e-05	0.000661993
RPT3	YDR394W	0.438548	7.97264	16.1625	5.81346e-05	0.000675171
BRO1	YPL084W	0.617628	5.61162	16.1464	5.86303e-05	0.000679494
LAP4	YKL103C	0.474677	7.13659	16.1279	5.92062e-05	0.000684727
FPK1	YNR047W	0.542211	6.10914	16.0612	6.13281e-05	0.0007063
TDH1	YJL052W	0.601839	9.64585	16.0354	6.21696e-05	0.000714496
SSL2	YIL143C	0.510473	6.55709	16.0272	6.24388e-05	0.000716095
MCM5	YLR274W	0.570632	5.87498	16.0001	6.33401e-05	0.000723434
SLM1	YIL105C	0.701764	5.07117	15.8907	6.71064e-05	0.000755489
NUP57	YGR119C	0.52346	6.36264	15.8907	6.71088e-05	0.000755489
ILV2	YMR108W	0.406746	9.17503	15.8833	6.73709e-05	0.000756891
YBR071W	YBR071W	0.684915	5.11246	15.7458	7.24487e-05	0.00081063
UBX4	YMR067C	0.673442	5.1215	15.6801	7.50079e-05	0.000834179
ELP4	YPL101W	0.514824	6.31874	15.6595	7.58316e-05	0.000841639
ORC3	YLL004W	0.932885	4.06029	15.6036	7.81078e-05	0.00086169
SNF1	YDR477W	0.534429	6.21106	15.5112	8.20164e-05	0.000897614
POL1	YNL102W	0.603343	5.91493	15.5039	8.23373e-05	0.000899339
PAP1	YKR002W	0.571571	5.57532	15.3358	8.99933e-05	0.00097441
SUN4	YNL066W	0.392971	8.48322	15.3337	9.00953e-05	0.00097441
R0040C	R0040C	0.713457	9.38548	15.327	9.04133e-05	0.000975932
MRPL19	YNL185C	0.590272	6.51761	15.3099	9.12358e-05	0.000982883
NAB2	YGL122C	0.460577	6.82952	15.2739	9.29916e-05	0.000999652
PBY1	YBR094W	0.569213	5.65405	15.2399	9.4684e-05	0.00101408
YRO2	YBR054W	0.507814	7.63365	15.1802	9.77206e-05	0.00103638
ALD4	YOR374W	0.398392	8.01583	15.1648	9.85224e-05	0.00104101
THS1	YIL078W	0.406218	10.1024	15.1333	0.000100182	0.00105248
TAF10	YDR167W	0.601038	5.98415	15.0628	0.000103991	0.00108628
NIC96	YFR002W	0.497784	6.40288	15.0522	0.000104578	0.00108992
RNR4	YGR180C	0.406753	9.21685	15.0369	0.000105432	0.0010951
DIS3	YOL021C	0.434856	7.43462	15.0157	0.000106619	0.00110349
UBI4	YLL039C	1.34517	2.9812	14.9103	0.000112746	0.00116448
TPS3	YMR261C	0.433833	7.16808	14.853	0.000116225	0.00119593
TGL2	YDR058C	0.948899	3.9876	14.812	0.000118776	0.00121989
RIX1	YHR197W	0.568195	5.81036	14.8067	0.000119114	0.00122109
CCP1	YKR066C	0.406271	7.60379	14.7328	0.000123874	0.00126068
CDC48	YDL126C	0.409291	11.0852	14.6924	0.000126554	0.00128066
BUD4	YJR092W	0.558121	5.76353	14.6116	0.000132096	0.00133235
BGL2	YGR282C	0.407351	8.84566	14.5993	0.000132965	0.00133816
NEW1	YPL226W	0.388096	8.32827	14.5926	0.00013344	0.00134049
CDC5	YMR001C	0.667922	5.10794	14.5663	0.000135314	0.00135455
SAC1	YKL212W	0.392072	8.10569	14.566	0.000135332	0.00135455
SIS1	YNL007C	0.453241	8.91816	14.4666	0.000142669	0.00142169
ARO8	YGL202W	0.381304	9.27155	14.4646	0.000142815	0.00142169
SNT1	YCR033W	0.548357	5.68268	14.4107	0.000146966	0.00145251
SBE2	YDR351W	0.653869	5.02479	14.3407	0.000152531	0.00149943
YEL045C	YEL045C	0.882849	4.06495	14.2606	0.000159159	0.00155902
AMD1	YML035C	0.447183	6.85546	14.2489	0.000160158	0.00156325
YLR222C-A	YLR222C-A	4.0691	-0.433072	14.1777	0.000166334	0.00161209
RPN7	YPR108W	0.446481	7.22679	13.9601	0.000186733	0.00178894
JSN1	YJR091C	0.52026	5.98133	13.9462	0.000188115	0.00179154
GIS1	YDR096W	0.689564	4.9973	13.9367	0.000189069	0.00179453
TMA108	YIL137C	0.462837	6.83915	13.9282	0.000189929	0.00179959
HSP42	YDR171W	0.402161	8.65756	13.9203	0.000190726	0.00180403
TOR1	YJR066W	0.461299	6.57354	13.7767	0.00020587	0.00191762
CIT2	YCR005C	0.435323	9.41795	13.7598	0.000207739	0.00193176
MRP20	YDR405W	0.635049	5.16346	13.756	0.000208154	0.00193236
CRP1	YHR146W	0.416769	7.01579	13.7354	0.00021045	0.0019471
SEC10	YLR166C	0.638422	5.08864	13.7266	0.000211434	0.00195293
MSH6	YDR097C	0.621279	5.87635	13.7172	0.000212498	0.00195947
REB1	YBR049C	0.547199	5.70684	13.6112	0.000224845	0.00205269
URB1	YKL014C	0.453984	6.60508	13.5518	0.000232073	0.00210125
VPS72	YDR485C	0.945799	3.70929	13.5298	0.000234803	0.00212248
PRD1	YCL057W	0.408509	7.24812	13.5231	0.000235648	0.00212663
MSC3	YLR219W	0.578077	5.75902	13.4971	0.00023893	0.00215271
BOI2	YER114C	0.513025	6.04258	13.4724	0.000242093	0.00217056
HIS4	YCL030C	0.396733	9.04956	13.439	0.000246448	0.00219789
USO1	YDL058W	0.501109	5.96043	13.4293	0.00024772	0.00220306
RSC3	YDR303C	0.553267	5.65583	13.4227	0.000248602	0.00220523
OXA1	YER154W	0.514167	5.85958	13.4111	0.000250133	0.0022138
NDE1	YMR145C	0.393985	7.62204	13.4019	0.000251363	0.00221756
NAB6	YML117W	0.517123	6.07539	13.3878	0.000253271	0.00223081
BET3	YKR068C	0.453243	6.7517	13.3844	0.000253732	0.0022313
RSB1	YOR049C	1.56216	2.826	13.3748	0.000255024	0.00223909
COX15	YER141W	0.462794	6.48354	13.37	0.000255679	0.00224126
MDM20	YOL076W	0.58438	5.59541	13.3556	0.000257658	0.00225144
UTP21	YLR409C	0.398737	7.28807	13.3335	0.00026071	0.0022709
DCP2	YNL118C	0.546791	5.89368	13.3064	0.000264498	0.00230026
SFP1	YLR403W	0.561671	5.46727	13.3015	0.0002652	0.00230272
GPD1	YDL022W	0.364352	9.03083	13.1723	0.000284118	0.00244887
YMR210W	YMR210W	0.513731	5.95538	13.1714	0.000284256	0.00244887
RSA4	YCR072C	0.431432	6.78335	13.1616	0.000285745	0.00245785
CHS2	YBR038W	0.526084	5.82754	13.1441	0.000288425	0.00247118
HMS2	YJR147W	0.559856	5.63848	13.1214	0.000291941	0.00249169
MCM7	YBR202W	0.484702	6.57529	13.1068	0.000294225	0.00250341
SEC23	YPR181C	0.364224	8.29904	13.0707	0.000299947	0.00254424
SIT4	YDL047W	0.474105	6.46725	13.033	0.000306055	0.00259205
ASN2	YGR124W	0.389652	10.293	12.9385	0.000321889	0.00271362
UMP1	YBR173C	0.491784	6.39536	12.9298	0.000323398	0.00272218
TPO2	YGR138C	0.389342	7.80299	12.9116	0.000326547	0.0027403
PRE8	YML092C	0.369281	7.96039	12.8823	0.000331711	0.0027794
YJR085C	YJR085C	0.396414	7.94501	12.8775	0.000332557	0.00277984
CDC53	YDL132W	0.478222	6.22103	12.8763	0.000332773	0.00277984
KAP123	YER110C	0.367053	9.61872	12.86	0.000335686	0.00279616
IML2	YJL082W	0.453336	6.52014	12.8332	0.000340519	0.00283165
PIG2	YIL045W	1.1579	3.19981	12.7659	0.000352996	0.00291779
NOC4	YPR144C	0.506244	5.79264	12.7323	0.000359398	0.00296181
NOC2	YOR206W	0.459018	6.42606	12.7277	0.000360282	0.00296238
SNU114	YKL173W	0.588756	5.22554	12.6931	0.000367016	0.00300103
MSP1	YGR028W	0.552171	5.43399	12.691	0.000367429	0.00300103
IMP2'	YIL154C	0.436823	6.60895	12.5699	0.000392003	0.0031735
UBR1	YGR184C	0.452201	6.69442	12.5274	0.000401021	0.00323698
YGR266W	YGR266W	0.517501	5.63536	12.5239	0.00040178	0.00323836
PPH22	YDL188C	0.426671	6.87846	12.4905	0.000409022	0.00329191
YTM1	YOR272W	0.393872	7.03005	12.4642	0.000414821	0.0033337
VPS54	YDR027C	0.509836	5.68412	12.4344	0.000421504	0.00337755
CLA4	YNL298W	0.614422	5.061	12.3902	0.000431603	0.00345345
YBR190W	YBR190W	3.01277	0.156708	12.3793	0.000434118	0.00346853
YLR177W	YLR177W	0.420838	6.76244	12.358	0.000439111	0.00350334
ROD1	YOR018W	0.619171	4.99066	12.3462	0.000441882	0.00351956
IRA1	YBR140C	0.445809	6.54061	12.3295	0.000445856	0.00354176
TRP5	YGL026C	0.363219	9.98405	12.3267	0.000446528	0.00354198
MOB1	YIL106W	0.463871	6.24092	12.3216	0.000447749	0.00354656
MIG3	YER028C	0.706368	4.51947	12.3123	0.000449982	0.00355913
YOR021C	YOR021C	0.444974	6.94103	12.2119	0.00047485	0.00373435
CNA1	YLR433C	0.508431	5.80845	12.1919	0.000479987	0.003764
ACO1	YLR304C	0.463537	10.3939	12.1637	0.000487297	0.00381589
RAP1	YNL216W	0.389832	7.072	12.14	0.000493508	0.00385356
SEC21	YNL287W	0.357781	7.95175	12.0979	0.000504795	0.00393612
YBR053C	YBR053C	0.413427	6.97084	12.079	0.000509918	0.00397043
YPL247C	YPL247C	0.385326	7.17733	12.0625	0.000514452	0.00400008
NHP6A	YPR052C	0.605836	5.47936	11.9868	0.000535798	0.00414848
YOR289W	YOR289W	0.5575	5.56503	11.967	0.000541503	0.00418189
PEP12	YOR036W	0.699568	4.51045	11.9666	0.000541632	0.00418189
TFC6	YDR362C	0.689986	4.74626	11.9521	0.000545851	0.00420856
SPE1	YKL184W	0.380399	7.57918	11.9338	0.000551243	0.00423826
HOM3	YER052C	0.422667	7.36728	11.8236	0.000584853	0.00447169
TFB1	YDR311W	0.734651	4.34789	11.8187	0.000586402	0.00447732
RRP8	YDR083W	0.618355	4.99322	11.7983	0.000592833	0.00452015
RNA14	YMR061W	0.489011	5.82539	11.7859	0.000596798	0.00454408
YIL108W	YIL108W	0.394417	6.92714	11.7101	0.000621631	0.00470713
TPS1	YBR126C	0.342469	8.72283	11.6985	0.000625513	0.00473001
PRS5	YOL061W	0.350225	8.73271	11.6859	0.000629746	0.00474897
CEX1	YOR112W	0.535134	5.42077	11.6476	0.000642859	0.00482802
TPK1	YJL164C	0.569729	5.22479	11.5738	0.000668862	0.00499403
TIM10	YHR005C-A	0.383237	7.09102	11.5721	0.000669499	0.00499403
BEM4	YPL161C	1.07761	4.16766	11.5086	0.000692765	0.00515361
NUP133	YKR082W	0.453367	6.36592	11.4446	0.000717028	0.0052988
ERG27	YLR100W	0.379901	7.28406	11.4439	0.000717279	0.0052988
HER1	YOR227W	0.572486	5.14876	11.4325	0.000721718	0.00531158
STU2	YLR045C	0.534451	5.40217	11.4109	0.000730162	0.00535939
SSE2	YBR169C	0.375548	7.58647	11.3362	0.000760106	0.00555929
ARO9	YHR137W	0.817545	3.92355	11.3111	0.000770469	0.00559556
YML003W	YML003W	1.41744	2.23831	11.2921	0.000778387	0.00563818
VPS16	YPL045W	0.72275	4.59301	11.2818	0.000782719	0.00565468
ARN1	YHL040C	0.605491	5.6566	11.2235	0.000807674	0.0058178
POL5	YEL055C	0.441311	6.39854	11.2075	0.000814688	0.00585491
NUP157	YER105C	0.402671	6.8661	11.1975	0.000819057	0.00587863
UTP11	YKL099C	0.65424	5.12899	11.1849	0.000824646	0.00590335
RSM7	YJR113C	0.411629	6.78506	11.1798	0.000826908	0.00591127
LAP2	YNL045W	0.375576	7.06705	11.1468	0.000841756	0.00599465
SYM1	YLR251W	0.674871	4.72886	11.1442	0.000842955	0.00599543
NUP1	YOR098C	0.377008	7.0281	11.1058	0.000860564	0.00609704
NRD1	YNL251C	0.547306	5.29368	11.0793	0.000872972	0.00616908
KRE1	YNL322C	0.438163	6.38153	11.0606	0.000881803	0.00621553
NUP145	YGL092W	0.362266	7.25854	11.0576	0.00088325	0.00621776
SDS23	YGL056C	0.487689	5.86266	11.0265	0.000898174	0.00629065
VPS5	YOR069W	0.497045	5.73124	11.0183	0.000902186	0.00631072
TOS1	YBR162C	0.329878	8.79141	11.0083	0.000907033	0.00633657
EBP2	YKL172W	0.475328	5.69986	10.9913	0.000915416	0.00637088
MRPL15	YLR312W-A	0.560593	5.48033	10.9889	0.000916615	0.00637117
PTI1	YGR156W	0.788016	4.079	10.9718	0.000925079	0.00642189
PFK27	YOL136C	0.559567	5.31469	10.8933	0.00096515	0.00664975
PET9	YBL030C	0.343556	7.92583	10.879	0.000972603	0.00668826
MRPS16	YPL013C	0.546864	5.24126	10.8733	0.0009756	0.00668826
YML116W-A	YML116W-A	1.33856	2.33878	10.8288	0.000999333	0.00684245
CMC2	YBL059C-A	0.642626	4.62904	10.7302	0.00105402	0.00714578
COQ9	YLR201C	0.593894	5.18445	10.6977	0.00107268	0.00725441
PDR16	YNL231C	0.459528	6.25763	10.6901	0.00107713	0.00726177
YNR014W	YNR014W	0.947462	3.59863	10.6735	0.00108684	0.00730529
FZO1	YBR179C	0.635738	4.72395	10.5985	0.00113179	0.0075613
WHI5	YOR083W	0.556901	5.14347	10.5933	0.00113501	0.00757363
TUF1	YOR187W	0.338934	8.26274	10.5883	0.00113807	0.00758484
PRP9	YDL030W	0.745175	4.21071	10.576	0.00114563	0.00762597
SWA2	YDR320C	0.597378	4.88538	10.5566	0.00115776	0.00768744
SDA1	YGR245C	0.447491	6.30003	10.5555	0.00115841	0.00768744
MNP1	YGL068W	0.343603	7.83923	10.5312	0.00117378	0.00777579
MRPL3	YMR024W	0.480614	5.90894	10.4801	0.00120669	0.00795886
BMH1	YER177W	0.341047	10.6685	10.4793	0.0012072	0.00795886
PRM10	YJL108C	0.543835	5.31742	10.4756	0.00120962	0.00796523
HAP1	YLR256W	0.402149	6.56762	10.4507	0.00122601	0.00806355
EMC6	YLL014W	0.370555	6.92541	10.444	0.00123051	0.00808348
VTS1	YOR359W	0.732518	4.12346	10.4318	0.00123864	0.0081175
HSP26	YBR072W	0.563189	6.43056	10.4185	0.00124757	0.00814749
RPL4B	YDR012W	0.356938	8.84676	10.4128	0.00125147	0.00814749
RPT1	YKL145W	0.347584	8.0484	10.4118	0.00125209	0.00814749
STH1	YIL126W	0.511932	6.59258	10.3894	0.0012674	0.00822766
RIA1	YNL163C	0.406034	6.5777	10.3722	0.00127929	0.00829503
CCR4	YAL021C	0.384902	7.19799	10.3657	0.00128377	0.00831432
MSH2	YOL090W	0.436168	6.12618	10.3175	0.00131773	0.00850424
RPA135	YPR010C	0.338239	9.45426	10.3048	0.00132688	0.00855326
RBG1	YAL036C	0.342571	7.57341	10.2653	0.00135557	0.00872798
CCT2	YIL142W	0.322398	8.95833	10.2523	0.00136517	0.00876929
DPH1	YIL103W	0.64356	4.74736	10.2397	0.0013745	0.00881891
MOT2	YER068W	0.497128	5.35424	10.2178	0.00139088	0.00890708
CMC1	YKL137W	0.558542	5.07691	10.1714	0.00142632	0.00909837
MRPL32	YCR003W	0.652197	4.63276	10.1219	0.00146518	0.00931767
UBX6	YJL048C	0.514459	5.31405	10.0963	0.00148567	0.00942236
YOR302W	YOR302W	0.872294	3.84553	10.083	0.00149644	0.00947977
QRI1	YDL103C	0.379953	7.06075	10.0731	0.00150449	0.00951441
PDX1	YGR193C	0.448626	6.13254	10.072	0.00150537	0.00951441
PAR32	YDL173W	0.426218	6.20748	10.0283	0.00154157	0.0097175
RFA1	YAR007C	0.399468	6.59272	10.0192	0.0015492	0.00972905
RLM1	YPL089C	0.704408	4.36365	10.0055	0.00156075	0.00978578
SSL1	YLR005W	0.463525	5.67119	9.97383	0.00158781	0.00993285
BTN2	YGR142W	0.342544	7.48963	9.95266	0.00160617	0.0100363
RPN1	YHR027C	0.328007	8.7717	9.9015	0.00165144	0.010261
BRE5	YNR051C	0.546735	5.20327	9.87802	0.00167264	0.0103798
ILV5	YLR355C	0.330016	10.8279	9.87616	0.00167434	0.0103798
NUP170	YBL079W	0.388419	6.58354	9.86992	0.00168002	0.0104033
MLF3	YNL074C	0.514681	5.90016	9.84946	0.00169881	0.0104725
UTP6	YDR449C	0.726419	4.06078	9.8416	0.00170609	0.0105056
YJL055W	YJL055W	0.385981	6.58014	9.81677	0.00172928	0.0106128
PXL1	YKR090W	0.47739	5.42626	9.78987	0.00175476	0.0107452
PPQ1	YPL179W	0.406281	6.5163	9.78265	0.00176166	0.0107516
RTS3	YGR161C	0.455558	5.74046	9.70436	0.00183831	0.0111699
YLR294C	YLR294C	0.693879	4.13811	9.69262	0.00185009	0.0112291
GDS1	YOR355W	0.485859	6.78313	9.68638	0.00185639	0.0112549
GYP5	YPL249C	0.523924	5.15385	9.64956	0.00189397	0.0114559
RPN5	YDL147W	0.346267	7.11387	9.64384	0.00189987	0.0114559
MRPL6	YHR147C	0.460094	6.1127	9.6435	0.00190023	0.0114559
CIR2	YOR356W	0.400367	6.64138	9.6384	0.00190551	0.0114559
VMA2	YBR127C	0.321648	10.5948	9.63775	0.00190619	0.0114559
SCW11	YGL028C	0.443451	6.10081	9.58278	0.0019641	0.0117468
SNZ1	YMR096W	0.709348	4.16871	9.58169	0.00196528	0.0117468
YBL081W	YBL081W	1.05076	2.94949	9.57757	0.00196969	0.0117604
ISU1	YPL135W	0.340458	7.65103	9.56235	0.00198609	0.0118327
PEP3	YLR148W	0.654824	4.58451	9.55068	0.00199876	0.0118953
TSR1	YDL060W	0.448944	5.7766	9.52914	0.00202234	0.0120097
CMP2	YML057W	0.421272	5.96041	9.51507	0.00203791	0.0120891
TRL1	YJL087C	0.608977	4.63363	9.51184	0.00204151	0.0120948
NUP188	YML103C	0.391995	6.48214	9.51026	0.00204326	0.0120948
PTC5	YOR090C	0.446135	5.87893	9.49164	0.0020641	0.0121912
TBF1	YPL128C	0.450109	5.83317	9.48978	0.0020662	0.0121912
YER053C-A	YER053C-A	1.21127	2.66046	9.48181	0.00207519	0.0122181
GSP2	YOR185C	0.406187	6.27744	9.47841	0.00207904	0.0122207
YGL188C-A	YGL188C-A	1.06991	2.98009	9.4775	0.00208007	0.0122207
CYT2	YKL087C	0.453829	5.5997	9.46314	0.00209641	0.0123036
EDE1	YBL047C	0.338623	7.68168	9.4477	0.00211415	0.0123812
PDX3	YBR035C	0.327522	7.44273	9.44215	0.00212055	0.0123994
HTZ1	YOL012C	0.428019	6.04366	9.44111	0.00212175	0.0123994
CDC37	YDR168W	0.427296	5.93057	9.43459	0.0021293	0.0124074
NUP120	YKL057C	0.426422	6.19397	9.43421	0.00212975	0.0124074
RMD9	YGL107C	0.480398	5.35297	9.4341	0.00212988	0.0124074
NAM8	YHR086W	0.423615	6.14842	9.40919	0.00215901	0.0125488
SLA2	YNL243W	0.310732	8.11784	9.40139	0.00216821	0.0125711
CIT1	YNR001C	0.34063	8.00082	9.36608	0.00221038	0.0127817
NMT1	YLR195C	0.41955	6.41945	9.36336	0.00221366	0.0127872
CYB2	YML054C	0.855681	3.59127	9.34159	0.00224011	0.0128957
MCM2	YBL023C	0.411795	6.22041	9.34062	0.0022413	0.0128957
ECM16	YMR128W	0.406981	6.19913	9.28785	0.00230679	0.013228
NCL1	YBL024W	0.329372	7.53512	9.23465	0.00237477	0.0135895
TAF5	YBR198C	0.413599	6.2577	9.2249	0.00238746	0.0136307
GLR1	YPL091W	0.332286	8.02437	9.21717	0.00239756	0.0136631
AST2	YER101C	0.674958	4.16127	9.19752	0.00242343	0.013782
AXL1	YPR122W	0.491042	5.57601	9.18022	0.00244645	0.0138842
MCM4	YPR019W	0.390371	6.4193	9.15481	0.00248065	0.0140349
UTP20	YBL004W	0.341492	7.254	9.12378	0.00252307	0.0142603
PHM8	YER037W	0.363033	6.73534	9.11699	0.00253247	0.0142933
TOP2	YNL088W	0.426899	5.92589	9.11581	0.0025341	0.0142933
ALD5	YER073W	0.316567	7.98141	9.07778	0.00258733	0.0145392
SHM1	YBR263W	0.299113	8.79065	9.07737	0.00258792	0.0145392
SGD1	YLR336C	0.492273	5.20742	9.07712	0.00258827	0.0145392
HHT2	YNL031C	0.340364	9.39341	9.06418	0.00260666	0.0145978
SED4	YCR067C	0.437422	5.64598	9.03163	0.00265347	0.014824
CRT10	YOL063C	0.446288	5.69414	9.0305	0.00265512	0.014824
RAV1	YJR033C	0.445827	5.64307	9.02791	0.00265888	0.0148298
TIF1	YKR059W	0.361932	7.94402	9.02555	0.00266232	0.0148298
TOM1	YDR457W	0.32136	7.70915	9.01773	0.00267374	0.0148662
GCD1	YOR260W	0.392574	6.43936	9.01438	0.00267864	0.0148662
DAL81	YIR023W	0.654078	4.27297	9.0039	0.00269405	0.0149353
ALY2	YJL084C	0.549383	4.83607	9.00165	0.00269736	0.0149386
YDL158C	YDL158C	0.758706	3.90859	8.97233	0.00274098	0.0151649
RIM101	YHL027W	0.331882	7.06749	8.93723	0.00279415	0.0154281
HDA2	YDR295C	0.714803	4.03746	8.92968	0.00280573	0.0154765
PBP2	YBR233W	0.722647	3.91104	8.91341	0.00283084	0.015578
SPC98	YNL126W	0.601459	4.48205	8.89374	0.00286149	0.0157048
SEF1	YBL066C	0.62419	4.35389	8.88856	0.00286963	0.0157048
EPL1	YFL024C	0.786136	3.9523	8.88836	0.00286994	0.0157048
SRM1	YGL097W	0.387779	6.47689	8.85924	0.00291609	0.0159404
YCR102C	YCR102C	1.12228	2.56714	8.80315	0.00300711	0.0164065
YOR131C	YOR131C	0.403805	6.19998	8.79519	0.00302026	0.0164619
YER130C	YER130C	0.32879	7.15096	8.76707	0.00306718	0.0167011
APL5	YPL195W	0.437294	5.76304	8.75091	0.00309447	0.0168331
NOP7	YGR103W	0.393308	6.74582	8.74183	0.00310992	0.0168838
NUC1	YJL208C	0.529835	4.99859	8.71505	0.00315593	0.0170986
ELP2	YGR200C	0.320304	7.36972	8.71321	0.00315912	0.0170986
PUF6	YDR496C	0.414914	5.88977	8.71065	0.00316356	0.0170986
BLM10	YFL007W	0.313505	7.46032	8.70221	0.00317825	0.0171532
SWI5	YDR146C	0.558496	4.74943	8.69227	0.00319563	0.0172133
EAF7	YNL136W	1.33262	2.32029	8.672	0.00323137	0.0173831
PEX15	YOL044W	0.600036	4.81685	8.64803	0.00327416	0.0175675
OAZ1	YPL052W	0.617342	4.52978	8.60732	0.00334814	0.0178947
MDM34	YGL219C	0.496065	5.14963	8.58312	0.00339293	0.0180989
UBP3	YER151C	0.431071	5.62193	8.57025	0.003417	0.018192
EMC2	YJR088C	0.396447	6.3091	8.55339	0.00344879	0.0183082
MSN2	YMR037C	0.496757	5.11574	8.51618	0.00352002	0.0186145
HUL5	YGL141W	0.457597	5.31163	8.50477	0.00354216	0.0187136
RPL41B	YDL133C-A	0.392477	11.3488	8.48947	0.00357207	0.0188213
AZF1	YOR113W	0.674179	4.11609	8.48467	0.00358152	0.0188492
NMD2	YHR077C	0.553607	4.76821	8.47761	0.00359545	0.0188933
MTR4	YJL050W	0.322354	7.22836	8.47694	0.00359676	0.0188933
SDH4	YDR178W	0.467126	5.89035	8.43651	0.00367761	0.0192445
MRP4	YHL004W	0.407424	6.51157	8.43436	0.00368196	0.019249
UBP14	YBR058C	0.354297	6.6367	8.38045	0.00379278	0.019772
DEP1	YAL013W	0.426449	5.65014	8.3703	0.00381402	0.0198264
STT4	YLR305C	0.362969	6.54354	8.35103	0.00385468	0.02
ATG29	YPL166W	1.14564	2.65115	8.33983	0.00387853	0.0201048
SNA2	YDR525W-A	0.508447	4.93714	8.32075	0.00391948	0.020298
VHS2	YIL135C	0.561013	4.8388	8.2912	0.00398377	0.0205728
HIR1	YBL008W	0.451252	5.41788	8.27113	0.00402804	0.0207431
YKL075C	YKL075C	0.595588	4.32137	8.26355	0.00404491	0.0208037
NAN1	YPL126W	0.336612	6.82357	8.26244	0.00404737	0.0208037
PGC1	YPL206C	0.383659	6.69537	8.2478	0.00408013	0.0209526
ARO4	YBR249C	0.298801	9.51561	8.23581	0.00410719	0.0210718
AOS1	YPR180W	0.455928	5.35008	8.20953	0.00416708	0.0213195
YGR250C	YGR250C	0.311906	7.50037	8.19602	0.00419824	0.021459
ZTA1	YBR046C	0.517619	4.93763	8.19342	0.00420426	0.0214698
GPB2	YAL056W	0.393303	6.05774	8.18838	0.00421596	0.0214946
SSA2	YLL024C	0.330534	12.2106	8.18748	0.00421805	0.0214946
SPN1	YPR133C	0.446976	5.46134	8.18628	0.00422083	0.0214946
POS5	YPL188W	0.503381	5.08221	8.17487	0.00424746	0.0215903
YHI9	YHR029C	0.431848	6.17519	8.14035	0.00432908	0.0219041
MRPL10	YNL284C	0.397339	6.02462	8.11277	0.00439545	0.0222194
NUG1	YER006W	0.294938	7.87715	8.10367	0.00441756	0.0223107
SLK19	YOR195W	0.638078	4.10393	8.09502	0.00443869	0.0223969
KIC1	YHR102W	0.433092	5.46449	8.09194	0.00444627	0.0224146
GEA2	YEL022W	0.396263	5.86947	8.04654	0.00455908	0.0229385
STP3	YLR375W	0.31651	7.81115	8.04149	0.00457179	0.0229632
YFR045W	YFR045W	0.614889	4.22779	8.02543	0.00461251	0.0231255
GSF2	YML048W	0.301079	7.69096	8.00472	0.00466555	0.0233278
PCS60	YBR222C	0.31053	7.3941	7.97831	0.00473412	0.0235726
VPS15	YBR097W	0.563488	4.60924	7.97693	0.00473772	0.0235726
YPR174C	YPR174C	0.6311	4.22927	7.94906	0.00481123	0.0238611
RHO4	YKR055W	0.682879	4.08536	7.93064	0.00486045	0.0240618
HRK1	YOR267C	0.407208	6.0133	7.92035	0.00488817	0.0241556
GCN1	YGL195W	0.285299	8.74744	7.91173	0.00491152	0.0242493
PRM5	YIL117C	0.557655	5.16884	7.87407	0.00501487	0.0247373
IOC4	YMR044W	0.438362	5.31225	7.87002	0.00502612	0.0247706
FUN12	YAL035W	0.290868	7.87448	7.82165	0.00516242	0.0253784
SKI7	YOR076C	0.783829	4.54519	7.80277	0.00521661	0.0255632
TRR1	YDR353W	0.282012	9.1375	7.78487	0.00526857	0.0257809
UTP25	YIL091C	0.46857	5.18458	7.77402	0.00530029	0.025913
YPR036W-A	YPR036W-A	0.350938	6.75459	7.76019	0.00534103	0.0260843
FOL3	YMR113W	0.453077	5.23187	7.75892	0.00534479	0.0260843
MRP7	YNL005C	0.391777	5.87777	7.754	0.00535936	0.0261322
POA1	YBR022W	0.425208	5.78381	7.73481	0.00541664	0.0263183
SIN3	YOL004W	0.361809	6.7226	7.72943	0.0054328	0.0263735
AFI1	YOR129C	0.62995	4.08784	7.72454	0.00544753	0.0264217
TOP1	YOL006C	0.51622	5.0837	7.70695	0.00550088	0.026657
CBF1	YJR060W	0.448309	5.5354	7.70377	0.00551056	0.0266744
BFR2	YDR299W	0.445915	5.35411	7.69621	0.0055337	0.0267454
MCT1	YOR221C	0.590187	4.29775	7.69155	0.00554799	0.026791
PUT2	YHR037W	0.326148	6.9476	7.67688	0.00559329	0.0269624
RSC2	YLR357W	0.419952	5.69926	7.67088	0.0056119	0.0270284
OSH2	YDL019C	0.366296	6.33515	7.66709	0.00562372	0.027038
ADE5,7	YGL234W	0.289112	9.63902	7.63619	0.00572086	0.0274572
KNS1	YLL019C	0.390973	5.88165	7.61669	0.00578305	0.0277314
PEX6	YNL329C	0.399245	5.79209	7.6098	0.00580518	0.0277891
COS5	YJR161C	1.59492	1.07063	7.60699	0.00581425	0.0278084
BCY1	YIL033C	0.293895	7.49934	7.5893	0.00587157	0.0280582
YNL190W	YNL190W	0.382511	5.88045	7.56848	0.00593977	0.0283103
TFB3	YDR460W	0.537693	4.6075	7.5657	0.00594895	0.0283296
ISA1	YLL027W	0.354239	6.49325	7.56177	0.00596196	0.028367
APL3	YBL037W	0.481555	5.1254	7.55884	0.00597163	0.0283885
PBP4	YDL053C	0.437926	5.56377	7.53697	0.00604456	0.0286421
VAC14	YLR386W	0.407786	5.70505	7.53171	0.00606225	0.0286953
MIC14	YDR031W	0.52905	4.69409	7.52207	0.00609476	0.0288244
REG1	YDR028C	0.368216	6.23348	7.49298	0.00619401	0.0291935
DUR1,2	YBR208C	0.359331	6.25933	7.47267	0.00626426	0.0294741
YPR084W	YPR084W	0.60087	4.16056	7.46914	0.00627657	0.0294817
YOX1	YML027W	0.664492	4.00829	7.45606	0.00632233	0.0296208
PUS1	YPL212C	0.339533	6.68124	7.43352	0.006402	0.0299429
YOL036W	YOL036W	0.396688	5.57693	7.4212	0.00644598	0.0300976
SAM50	YNL026W	0.390273	5.73892	7.39279	0.00654859	0.0305066
ALD2	YMR170C	0.649931	4.09796	7.38047	0.00659359	0.0305794
MRPL13	YKR006C	0.375459	6.06107	7.3706	0.00662986	0.0306959
ATG33	YLR356W	0.704242	3.77063	7.3677	0.0066406	0.0307197
YMR027W	YMR027W	0.279212	8.0247	7.35032	0.00670506	0.0309659
POP8	YBL018C	0.447228	5.40455	7.31355	0.00684368	0.0315531
MAS1	YLR163C	0.335565	6.58198	7.30504	0.00687616	0.0316764
YGR237C	YGR237C	0.473884	4.98254	7.29076	0.00693102	0.0318532
YKR018C	YKR018C	0.280648	7.83787	7.28179	0.0069657	0.0319818
RTT103	YDR289C	0.925043	3.22137	7.23317	0.00715689	0.0327503
YAP1	YML007W	0.360067	6.62199	7.22465	0.00719093	0.0328515
YML6	YML025C	0.438477	5.42709	7.20223	0.00728131	0.0332093
ALK1	YGL021W	0.433772	5.22377	7.18738	0.0073418	0.0334022
PYC2	YBR218C	0.274315	8.6041	7.16337	0.00744072	0.0337963
YGP1	YNL160W	0.391846	7.02865	7.15178	0.00748896	0.0339874
PEP5	YMR231W	0.466396	4.96245	7.14323	0.00752476	0.0341218
BDF2	YDL070W	0.298114	7.00895	7.12479	0.00760251	0.0343611
WTM1	YOR230W	0.275519	9.1222	7.11266	0.00765414	0.0345618
NAM7	YMR080C	0.293442	7.2117	7.11141	0.00765948	0.0345618
DUG3	YNL191W	0.610475	4.21522	7.10763	0.00767564	0.0346064
RSE1	YML049C	0.377801	5.77283	7.091	0.0077472	0.0349005
URB2	YJR041C	0.43666	5.21187	7.06947	0.00784083	0.0352357
POP2	YNR052C	0.337207	6.5442	7.06523	0.00785944	0.0352905
STS1	YIR011C	0.359608	6.1725	7.05599	0.00790008	0.0354441
YHR020W	YHR020W	0.273439	9.92425	7.05143	0.00792019	0.0354966
UBP2	YOR124C	0.350146	6.38781	7.05042	0.00792468	0.0354966
PBP1	YGR178C	0.288424	7.54585	7.01363	0.00808914	0.036145
SKI2	YLR398C	0.342995	6.34726	6.99698	0.00816472	0.0363802
GGC1	YDL198C	0.396238	6.64488	6.98759	0.0082077	0.0365266
FDC1	YDR539W	0.371325	6.0306	6.97745	0.00825431	0.0367043
END3	YNL084C	0.409274	5.34122	6.97361	0.00827203	0.0367238
IZH3	YLR023C	0.471583	5.19581	6.97166	0.00828105	0.0367342
AFT1	YGL071W	0.668131	3.88434	6.94994	0.00838222	0.0371232
MRPL7	YDR237W	0.392397	6.50368	6.94559	0.0084026	0.0371664
MSN5	YDR335W	0.315474	6.71944	6.914	0.00855232	0.0376644
TRM1	YDR120C	0.321647	6.79027	6.91181	0.00856283	0.0376806
DMA2	YNL116W	0.549468	4.74848	6.90346	0.00860292	0.0378267
TRS120	YDR407C	0.407076	5.34207	6.88611	0.00868683	0.0381652
DBP9	YLR276C	0.376278	5.86111	6.85717	0.00882864	0.0387573
PIB1	YDR313C	0.568387	4.41328	6.85172	0.00885561	0.0388447
ILV1	YER086W	0.292815	7.97601	6.84644	0.0088818	0.0389286
HSC82	YMR186W	0.276713	10.5758	6.84004	0.00891369	0.0390373
SVF1	YDR346C	0.274651	7.68236	6.83414	0.0089432	0.0391354
CHA1	YCL064C	0.309275	6.77553	6.83189	0.00895443	0.0391534
BCH2	YKR027W	0.418324	5.23629	6.8206	0.00901122	0.0393704
CIK1	YMR198W	0.72698	3.56033	6.81849	0.00902187	0.0393857
MRPL17	YNL252C	0.53321	4.45371	6.80474	0.00909162	0.0396588
PRE3	YJL001W	0.273355	8.1618	6.78037	0.00921655	0.0401084
GLN4	YOR168W	0.270458	9.02606	6.76307	0.00930633	0.0404351
CEG1	YGL130W	0.339814	6.43191	6.73348	0.00946199	0.0409821
COX17	YLL009C	0.391603	5.48305	6.71518	0.00955955	0.0413396
SVL3	YPL032C	0.358106	6.2558	6.71226	0.00957524	0.041375
TYE7	YOR344C	0.421449	6.00866	6.70524	0.00961301	0.0414919
MYO3	YKL129C	0.412744	5.25407	6.70443	0.00961738	0.0414919
YSC84	YHR016C	0.335832	6.35982	6.67126	0.00979797	0.0422049
IDP1	YDL066W	0.289024	9.4834	6.66867	0.00981227	0.0422334
ABZ1	YNR033W	0.307426	7.0186	6.63566	0.0099957	0.0429222
PTK1	YKL198C	0.603429	4.18203	6.60907	0.0101461	0.0433854
HHO1	YPL127C	0.281282	7.35296	6.60823	0.0101509	0.0433854
ARN2	YHL047C	0.378127	5.92646	6.59762	0.0102115	0.0436082
CDC14	YFR028C	0.330928	6.41045	6.59635	0.0102188	0.0436082
SRC1	YML034W	0.493674	4.66045	6.59078	0.0102508	0.0436519
HTB1	YDR224C	0.273867	8.53518	6.59043	0.0102528	0.0436519
UTP18	YJL069C	0.368598	5.70838	6.58637	0.0102762	0.0437047
RPL41A	YDL184C	0.295966	11.2638	6.56855	0.0103797	0.0440576
TAF4	YMR005W	0.43524	5.4366	6.56847	0.0103801	0.0440576
YDL160C-A	YDL160C-A	0.720713	4.87147	6.56499	0.0104004	0.0441096
WHI2	YOR043W	0.312681	6.63019	6.54945	0.0104916	0.0443787
MSS51	YLR203C	0.334756	6.35801	6.54491	0.0105185	0.0443787
DSE1	YER124C	0.267404	7.74243	6.5446	0.0105203	0.0443787
MDM38	YOL027C	0.334123	6.48303	6.52469	0.0106387	0.0447753
YDR132C	YDR132C	0.765173	3.41406	6.48909	0.0108539	0.0455763
YCH1	YGR203W	0.491721	4.58715	6.46759	0.0109859	0.0460255
AFG3	YER017C	0.336305	6.39155	6.46335	0.0110122	0.0461004
TAF6	YGL112C	0.315949	6.70996	6.44676	0.0111155	0.0464795
MRPS9	YBR146W	0.383901	5.76499	6.44606	0.0111199	0.0464795
APJ1	YNL077W	0.35153	6.43185	6.44311	0.0111383	0.0464795
HER2	YMR293C	0.626152	4.21683	6.44243	0.0111426	0.0464795
MUP1	YGR055W	0.298529	6.79526	6.43665	0.0111789	0.0465859
YOL085W-A	YOL085W-A	1.01053	2.48796	6.42568	0.0112482	0.0468253
STR3	YGL184C	0.928721	2.90101	6.41494	0.0113164	0.0470085
MXR1	YER042W	0.362644	5.87471	6.41261	0.0113313	0.0470085
RPN3	YER021W	0.26442	8.26055	6.41257	0.0113316	0.0470085
PUF3	YLL013C	0.43174	5.12317	6.39938	0.011416	0.0472794
NOB1	YOR056C	0.410666	5.78449	6.39835	0.0114226	0.0472794
SSC1	YJR045C	0.258296	10.1145	6.3917	0.0114655	0.0473857
DSN1	YIR010W	0.72118	3.37288	6.37519	0.0115726	0.0476852
LRE1	YCL051W	0.481342	5.091	6.37151	0.0115967	0.0477484
SMC3	YJL074C	0.537224	4.37275	6.35719	0.0116906	0.0480993
MSW1	YDR268W	0.450534	4.87386	6.34858	0.0117475	0.0481951
MTF1	YMR228W	0.491013	4.60141	6.34802	0.0117513	0.0481951
YLL058W	YLL058W	0.362538	5.76876	6.34705	0.0117577	0.0481951
CIS3	YJL158C	0.291052	8.67254	6.34088	0.0117986	0.0482799
NTH1	YDR001C	0.277651	7.28216	6.33803	0.0118176	0.0482799
AVT3	YKL146W	0.349442	6.24953	6.33649	0.0118279	0.0482799
TAX4	YJL083W	0.46979	4.99842	6.3344	0.0118418	0.0482799
NNK1	YKL171W	0.491062	4.62934	6.33077	0.0118661	0.0482799
ORC6	YHR118C	0.609367	3.83624	6.31906	0.0119447	0.048528
WHI3	YNL197C	0.448391	5.06338	6.27186	0.012267	0.0494817
HRP1	YOL123W	0.278698	7.03006	6.27153	0.0122693	0.0494817
RSP5	YER125W	0.267509	7.66482	6.25844	0.0123603	0.0497759
YGR205W	YGR205W	0.423536	5.31663	6.2265	0.0125853	0.0505707
BUR6	YER159C	0.513193	4.39144	6.21653	0.0126563	0.0507449
FRE6	YLL051C	0.367224	5.59349	6.20754	0.0127207	0.0509291
CSR1	YLR380W	0.327764	6.30664	6.20258	0.0127564	0.051035
NPR1	YNL183C	0.468188	4.96324	6.12362	0.0133388	0.0531331
DDI1	YER143W	0.348942	5.83732	6.11187	0.0134277	0.0534163
VID27	YNL212W	0.343608	5.97262	6.11166	0.0134293	0.0534163
RRP9	YPR137W	0.411989	5.35564	6.10914	0.0134484	0.0534539
SAC7	YDR389W	0.39114	5.4015	6.10395	0.013488	0.053483
PAF1	YBR279W	0.525929	4.6802	6.08254	0.0136524	0.0539918
VPH2	YKL119C	0.452102	5.02022	6.05795	0.0138438	0.0546703
MAP1	YLR244C	0.251362	8.39008	6.04352	0.0139574	0.0550005
MDM35	YKL053C-A	0.332337	6.25617	6.03085	0.014058	0.0552593
PHO4	YFR034C	0.452608	4.85947	5.98704	0.0144114	0.056466
CTR86	YCR054C	0.47898	4.58781	5.96566	0.0145872	0.0570112
ARP8	YOR141C	0.371112	5.5553	5.96383	0.0146023	0.0570112
TOM20	YGR082W	0.301232	6.74644	5.96167	0.0146202	0.0570406
KOG1	YHR186C	0.369505	5.54008	5.95499	0.0146757	0.0572166
CTS1	YLR286C	0.25	8.16463	5.95316	0.014691	0.0572355
PDS5	YMR076C	0.49952	4.49878	5.95068	0.0147117	0.0572756
NOP58	YOR310C	0.270695	7.85713	5.93961	0.0148043	0.0575549
NBP35	YGL091C	0.315642	6.34414	5.92377	0.0149379	0.0579925
PUF2	YPR042C	0.373312	5.7245	5.92091	0.0149623	0.0580051
YTH1	YPR107C	0.438961	4.92931	5.91932	0.0149757	0.0580063
ADH6	YMR318C	0.250612	8.89104	5.91004	0.0150549	0.0582403
RTG3	YBL103C	0.634098	3.82906	5.90882	0.0150652	0.0582403
RIM15	YFL033C	0.345988	5.688	5.89562	0.0151785	0.0586371
SPA2	YLL021W	0.347038	5.7065	5.89093	0.015219	0.0587111
RET2	YFR051C	0.274749	7.04277	5.88055	0.0153091	0.0590111
YMR259C	YMR259C	0.422671	5.13011	5.85059	0.0155718	0.0598207
YOL098C	YOL098C	0.25883	7.49292	5.84733	0.0156007	0.0598896
SKS1	YPL026C	0.432304	5.11722	5.83663	0.0156958	0.0602129
MIG1	YGL035C	0.358861	5.8055	5.82783	0.0157746	0.0603468
YTA6	YPL074W	0.530919	4.58725	5.81726	0.0158696	0.0606404
RET1	YOR207C	0.290124	6.96319	5.78321	0.01618	0.0615974
ISA2	YPR067W	0.473889	4.92808	5.7827	0.0161846	0.0615974
ADE2	YOR128C	0.262372	7.36623	5.78201	0.016191	0.0615974
TIF3	YPR163C	0.246545	9.0203	5.77045	0.0162979	0.0618758
MCM6	YGL201C	0.335397	6.18094	5.76727	0.0163274	0.0619066
HOS3	YPL116W	0.446851	4.89622	5.73118	0.0166663	0.0628331
VHS1	YDR247W	0.405506	5.3092	5.729	0.016687	0.0628331
YCS4	YLR272C	0.428914	4.89131	5.71746	0.016797	0.0631124
RAD1	YPL022W	0.344522	5.65081	5.71641	0.016807	0.0631124
YSP2	YDR326C	0.331532	5.90572	5.7102	0.0168666	0.0632928
PCT1	YGR202C	0.369373	5.39117	5.68582	0.0171025	0.0640036
IOC3	YFR013W	0.388893	5.48245	5.67484	0.0172099	0.0642459
ARP9	YMR033W	0.355961	5.55928	5.67118	0.0172458	0.0643214
PIL1	YGR086C	0.254583	9.46588	5.66797	0.0172774	0.0643956
NTH2	YBR001C	0.362928	5.53699	5.6548	0.0174077	0.0647058
TUB2	YFL037W	0.264569	9.88958	5.62541	0.0177019	0.0657108
SPB1	YCL054W	0.364977	5.60844	5.61314	0.0178263	0.0660389
ECM33	YBR078W	0.238004	9.01538	5.60434	0.017916	0.0661931
BCP1	YDR361C	0.286167	6.71432	5.58541	0.0181107	0.066778
YMR178W	YMR178W	0.344892	5.76164	5.57398	0.0182293	0.0671579
FBP26	YJL155C	0.437077	5.09657	5.57313	0.0182382	0.0671579
RSM22	YKL155C	0.486473	4.39074	5.54774	0.0185046	0.0680026
VPS52	YDR484W	0.504968	4.20285	5.54142	0.0185715	0.0681711
DAK1	YML070W	0.256033	8.19215	5.53762	0.0186119	0.0682146
EFM1	YHL039W	0.318753	6.38984	5.5348	0.0186419	0.0682791
GZF3	YJL110C	0.426833	4.92214	5.52568	0.0187393	0.0684475
PCL9	YDL179W	0.521675	4.15164	5.52219	0.0187767	0.0684781
RAD34	YDR314C	0.696641	3.4049	5.52158	0.0187833	0.0684781
UME1	YPL139C	0.423655	5.04237	5.52012	0.0187989	0.0684898
IKI3	YLR384C	0.251899	8.16086	5.51441	0.0188604	0.0686684
JIP4	YDR475C	0.313417	6.68405	5.50969	0.0189114	0.0688086
PRE10	YOR362C	0.23972	8.55821	5.50735	0.0189367	0.0688551
SSY5	YJL156C	0.409208	4.9849	5.50073	0.0190085	0.0689837
RPA43	YOR340C	0.32268	5.96441	5.49647	0.0190549	0.0690808
YNL176C	YNL176C	0.414135	4.92671	5.48953	0.0191307	0.0692704
FKH1	YIL131C	0.324067	5.89358	5.48577	0.0191718	0.0692986
MTR10	YOR160W	0.371086	5.43521	5.48576	0.019172	0.0692986
YER071C	YER071C	0.535218	4.08255	5.4498	0.0195706	0.0705542
HCM1	YCR065W	0.350889	5.7603	5.43572	0.019729	0.0708929
TIM9	YEL020W-A	0.344206	6.06208	5.43288	0.019761	0.0709618
HIS5	YIL116W	0.310801	6.34134	5.42939	0.0198006	0.0710575
HOS2	YGL194C	0.427565	4.8928	5.42328	0.01987	0.0712603
FYV7	YLR068W	1.0251	2.05972	5.42033	0.0199036	0.0712955
SNF2	YOR290C	0.337531	6.10096	5.41015	0.02002	0.0716113
TIM22	YDL217C	0.353598	5.44809	5.37949	0.0203748	0.0725508
CAB2	YIL083C	0.360053	5.64905	5.34373	0.020797	0.0737242
OST2	YOR103C	0.294891	6.55212	5.34251	0.0208115	0.0737242
SYF1	YDR416W	0.52718	4.09307	5.33919	0.0208511	0.0737695
STE20	YHL007C	0.325598	5.97215	5.33787	0.020867	0.0737783
MPM1	YJL066C	0.325334	5.77952	5.3303	0.0209578	0.0740518
GDI1	YER136W	0.249567	7.4379	5.32031	0.0210782	0.0743768
PMD1	YER132C	0.410349	4.90863	5.31931	0.0210903	0.0743768
PER33	YLR064W	0.527443	4.09781	5.31698	0.0211186	0.0744289
MTC6	YHR151C	0.455282	4.65988	5.29974	0.0213286	0.0750248
YIF1	YNL263C	0.303325	6.35376	5.28319	0.0215323	0.0755003
MTO1	YGL236C	0.323314	5.84287	5.28095	0.02156	0.0755492
FCJ1	YKR016W	0.489997	4.2391	5.27552	0.0216273	0.0756888
TRP3	YKL211C	0.243761	7.93482	5.26124	0.0218055	0.0762154
SMY1	YKL079W	0.455922	4.56442	5.24656	0.0219902	0.0767149
SEC5	YDR166C	0.451622	4.67545	5.23448	0.0221434	0.0772004
GND1	YHR183W	0.246821	10.871	5.2313	0.0221839	0.0772836
ACF2	YLR144C	0.326335	5.83798	5.23041	0.0221953	0.0772836
FAA4	YMR246W	0.230551	8.99893	5.22315	0.0222882	0.0775579
CFT1	YDR301W	0.300517	6.3401	5.22147	0.0223097	0.0775837
HMO1	YDR174W	0.237649	8.07428	5.19179	0.0226938	0.0785226
ULS1	YOR191W	0.422461	4.86796	5.17208	0.0229527	0.0790757
LSP1	YPL004C	0.234485	8.46938	5.17197	0.0229542	0.0790757
SKO1	YNL167C	0.461517	4.5341	5.16861	0.0229986	0.0791789
RRP5	YMR229C	0.232734	8.14847	5.1568	0.0231555	0.0795389
YHR130C	YHR130C	1.65703	1.28663	5.1564	0.0231609	0.0795389
RSC30	YHR056C	0.447404	4.74984	5.14091	0.0233684	0.0801516
DOP1	YDR141C	0.326423	5.76041	5.12518	0.0235812	0.0808309
SER33	YIL074C	0.262741	6.85084	5.11922	0.0236622	0.0810581
MCM3	YEL032W	0.246637	7.55868	5.11165	0.0237657	0.081264
CDC3	YLR314C	0.351394	5.62918	5.10933	0.0237975	0.0813191
MCR1	YKL150W	0.337366	6.40128	5.10397	0.0238711	0.0815018
HHF2	YNL030W	0.24281	8.31911	5.09483	0.0239972	0.081748
TRS85	YDR108W	0.43392	4.77892	5.08771	0.024096	0.0817631
YOL087C	YOL087C	0.319621	5.8804	5.08765	0.0240968	0.0817631
TSC13	YDL015C	0.308216	6.21715	5.08702	0.0241056	0.0817631
ICS2	YBR157C	0.360139	5.24352	5.07105	0.0243286	0.0824381
ACK1	YDL203C	0.307234	6.03651	5.07063	0.0243346	0.0824381
VAM6	YDL077C	0.459065	4.38664	5.05263	0.0245886	0.0829921
YLR171W	YLR171W	1.48468	1.18674	5.04242	0.0247339	0.0832782
QRI7	YDL104C	0.499943	4.17593	5.02245	0.0250208	0.0840387
OCA5	YHL029C	0.351038	5.31856	5.00768	0.025235	0.0846034
RAD23	YEL037C	0.24132	7.41208	5.00344	0.025297	0.0847249
PRY2	YKR013W	0.395767	6.88081	4.9993	0.0253575	0.0848591
ATG4	YNL223W	0.482229	4.31041	4.99712	0.0253895	0.0849144
RPT4	YOR259C	0.2355	7.71318	4.9825	0.025605	0.0854794
AHA1	YDR214W	0.240878	8.57756	4.97437	0.0257256	0.085778
HST4	YDR191W	0.567364	3.70415	4.96148	0.0259181	0.086263
MZM1	YDR493W	0.363616	5.66682	4.95071	0.02608	0.0867495
POL2	YNL262W	0.338274	5.51283	4.94838	0.0261151	0.0867615
MET4	YNL103W	0.42763	4.80554	4.93953	0.0262491	0.087049
MEX67	YPL169C	0.293775	6.22787	4.9207	0.0265368	0.0877914
GOT1	YMR292W	0.396215	4.90557	4.91182	0.0266735	0.0881734
YML079W	YML079W	0.238335	7.46784	4.91013	0.0266996	0.0881734
YIP1	YGR172C	0.324844	5.79707	4.89986	0.0268589	0.088485
CDC55	YGL190C	0.342874	5.40165	4.89616	0.0269165	0.0886216
PDC2	YDR081C	0.423882	4.69906	4.89085	0.0269993	0.0888412
YLR285C-A	YLR285C-A	0.688215	3.13215	4.88055	0.027161	0.0892358
PGM3	YMR278W	0.340546	5.38119	4.87343	0.0272733	0.0893775
MGR3	YMR115W	0.439938	4.5022	4.87283	0.0272828	0.0893775
ZDS2	YML109W	0.460738	4.46733	4.87223	0.0272922	0.0893775
RME1	YGR044C	0.258154	7.11174	4.86842	0.0273526	0.0895221
GLE2	YER107C	0.244728	7.09293	4.83716	0.0278527	0.0905665
RPC17	YJL011C	0.419948	5.25049	4.83222	0.0279326	0.0907728
CDC73	YLR418C	0.305975	6.15075	4.83095	0.0279532	0.0907861
CCT3	YJL014W	0.228909	8.4059	4.82066	0.0281205	0.0912219
VID30	YGL227W	0.451951	4.38079	4.81955	0.0281387	0.0912271
HSH155	YMR288W	0.377414	5.05817	4.81798	0.0281643	0.0912564
NUP159	YIL115C	0.289075	6.43538	4.81529	0.0282083	0.091345
TMA64	YDR117C	0.447664	4.79308	4.81218	0.0282593	0.0914565
OPY1	YBR129C	0.354274	5.21865	4.80273	0.0284147	0.0918222
YLR108C	YLR108C	0.358488	5.63945	4.78182	0.0287617	0.0928097
VCX1	YDL128W	0.294889	6.12283	4.76501	0.029044	0.0935055
AIM21	YIR003W	0.306284	6.18595	4.75619	0.0291931	0.0937076
RPI1	YIL119C	0.522442	4.1081	4.75548	0.0292052	0.0937076
DNA2	YHR164C	0.441259	4.57905	4.75149	0.029273	0.0938543
YPR022C	YPR022C	0.367442	5.36373	4.74936	0.0293091	0.0939155
BDF1	YLR399C	0.243102	7.15681	4.73092	0.0296251	0.0948176
NFU1	YKL040C	0.311933	6.09715	4.71091	0.0299719	0.0956018
TIF4631	YGR162W	0.236038	8.45756	4.69937	0.0301737	0.0960705
MON1	YGL124C	0.530225	3.99036	4.69302	0.0302854	0.0963379
YOL047C	YOL047C	1.62661	0.169972	4.68174	0.0304849	0.0968934
RSC6	YCR052W	0.239587	7.31874	4.67887	0.0305359	0.0969995
ENT5	YDR153C	0.322144	5.60303	4.67645	0.0305789	0.0970802
NCS2	YNL119W	0.44679	4.83672	4.66453	0.0307919	0.0976436
MES1	YGR264C	0.219018	8.37673	4.65745	0.0309191	0.0979342
DIE2	YGR227W	0.588306	3.64371	4.6489	0.0310734	0.0983606
STE11	YLR362W	0.432274	4.51946	4.64707	0.0311066	0.0983606
RSM27	YGR215W	0.656246	3.22103	4.61717	0.0316533	0.0997433
LEU3	YLR451W	0.462069	4.49742	4.61337	0.0317237	0.0999079
DDR2	YOL052C-A	0.728622	3.33597	4.61116	0.0317645	0.0999791
MET10	YFR030W	0.296847	6.01016	4.60516	0.0318758	0.100272
DLD3	YEL071W	0.23842	9.6878	4.58797	0.0321971	0.101052
NPA3	YJR072C	0.243786	7.0672	4.57669	0.0324098	0.101565
GYP1	YOR070C	0.349443	5.24678	4.56933	0.0325493	0.101925
MRN1	YPL184C	0.238986	7.08979	4.56374	0.0326558	0.1022
MEU1	YLR017W	0.217836	8.02187	4.56074	0.0327129	0.102313
NBA1	YOL070C	0.304824	5.81557	4.55231	0.0328744	0.102709
HFD1	YMR110C	0.270932	6.61825	4.53836	0.0331433	0.103432
APN2	YBL019W	0.710492	2.92975	4.52288	0.0334445	0.104254
ROK1	YGL171W	0.349343	5.37895	4.51948	0.033511	0.104343
CWP2	YKL096W-A	0.233729	9.81801	4.50229	0.0338495	0.105278
VPS8	YAL002W	0.418083	4.79997	4.49976	0.0338996	0.105374
YDL085C-A	YDL085C-A	0.373827	5.06292	4.49556	0.0339829	0.105573
YJR011C	YJR011C	0.569961	3.61191	4.48565	0.0341805	0.106008
SIP3	YNL257C	0.312226	5.56486	4.47598	0.0343745	0.106414
MDM32	YOR147W	0.460325	4.45541	4.46538	0.0345884	0.106972
SUB2	YDL084W	0.220543	9.48692	4.46329	0.0346307	0.107042
KSP1	YHR082C	0.279203	6.45602	4.45641	0.0347706	0.107114
KKQ8	YKL168C	0.36013	5.14234	4.44587	0.0349857	0.107656
TEL2	YGR099W	0.386756	5.22839	4.4274	0.0353664	0.108705
DBP7	YKR024C	0.317056	5.55053	4.41608	0.0356018	0.109197
YOR309C	YOR309C	0.786039	2.72209	4.41183	0.0356906	0.109275
PCF11	YDR228C	0.456276	4.29581	4.40115	0.0359147	0.109836
NAB3	YPL190C	0.329354	5.31443	4.39947	0.0359502	0.109836
URA7	YBL039C	0.211677	9.18396	4.3993	0.0359537	0.109836
SLM2	YNL047C	0.380376	4.81479	4.39312	0.0360842	0.110174
MCM21	YDR318W	0.523237	3.76738	4.38637	0.0362273	0.110505
MRD1	YPR112C	0.346726	5.74554	4.38611	0.0362328	0.110505
ECM32	YER176W	0.329019	5.77712	4.3829	0.0363011	0.11056
CET1	YPL228W	0.379575	4.936	4.38268	0.036306	0.11056
REV1	YOR346W	0.447151	4.86486	4.38068	0.0363485	0.110613
GUF1	YLR289W	0.48447	4.07468	4.37644	0.0364389	0.110827
YAR029W	YAR029W	1.42511	0.643643	4.37457	0.036479	0.110881
COX11	YPL132W	0.441716	4.25078	4.36381	0.03671	0.111344
RSC1	YGR056W	0.401831	4.76324	4.34875	0.037036	0.112209
CDC4	YFL009W	0.354569	5.87559	4.33947	0.0372385	0.112636
SFB2	YNL049C	0.252096	6.67979	4.33318	0.0373763	0.112702
NMA2	YGR010W	0.402693	4.66649	4.33317	0.0373765	0.112702
NUD1	YOR373W	0.384809	5.01615	4.32525	0.0375509	0.113084
BRR2	YER172C	0.289287	6.13297	4.32317	0.0375969	0.113092
RPC53	YDL150W	0.292632	5.8486	4.32304	0.0375998	0.113092
COG5	YNL051W	0.460869	4.19291	4.31583	0.0377594	0.113402
ALO1	YML086C	0.262221	6.51222	4.31476	0.0377832	0.113411
YEL067C	YEL067C	1.15875	1.2398	4.30295	0.0380463	0.114077
YOL057W	YOL057W	0.262709	6.70821	4.30058	0.0380995	0.114174
CST6	YIL036W	0.337679	5.6767	4.29509	0.0382226	0.114481
ICP55	YER078C	0.39575	4.82377	4.29369	0.0382541	0.114513
YOR093C	YOR093C	0.35853	5.0189	4.29059	0.0383238	0.114654
PTC3	YBL056W	0.224429	7.33184	4.28764	0.0383905	0.114686
NAS6	YGR232W	0.254609	7.03666	4.28736	0.0383967	0.114686
TCP1	YDR212W	0.213511	8.83737	4.28558	0.0384369	0.114686
MCM1	YMR043W	0.345566	5.27012	4.27921	0.0385812	0.115054
UBP12	YJL197W	0.283081	6.04009	4.2695	0.0388025	0.115588
CDC19	YAL038W	0.241117	13.9836	4.26441	0.0389189	0.11581
EIS1	YMR031C	0.315563	5.9766	4.2582	0.0390614	0.116109
SPG3	YDR504C	1.15526	1.11241	4.25318	0.039177	0.116389
HAT1	YPL001W	0.409421	4.50987	4.24185	0.0394391	0.11693
HAP2	YGL237C	0.424507	4.447	4.23461	0.0396077	0.117352
GPB1	YOR371C	0.381984	4.90002	4.23289	0.039648	0.117408
LAS17	YOR181W	0.457122	4.16708	4.22364	0.0398645	0.117923
SGV1	YPR161C	0.36525	4.85631	4.22032	0.0399426	0.118065
FMP52	YER004W	0.234646	7.49679	4.21646	0.0400336	0.118232
NUP100	YKL068W	0.272396	6.23321	4.21551	0.040056	0.118235
MSK1	YNL073W	0.256153	6.56869	4.1989	0.0404502	0.119207
VHR1	YIL056W	0.370703	5.02607	4.1929	0.0405937	0.119566
RIB5	YBR256C	0.219331	7.50504	4.18649	0.0407473	0.119884
RAD14	YMR201C	0.530347	4.08315	4.18437	0.0407984	0.119912
YLR152C	YLR152C	0.371783	4.84002	4.17189	0.0410999	0.120669
PRP3	YDR473C	0.686437	3.02923	4.16935	0.0411616	0.120786
YDL086W	YDL086W	0.252276	6.60036	4.16632	0.0412354	0.120938
CBK1	YNL161W	0.324342	5.30685	4.15731	0.0414551	0.121396
KEL3	YPL263C	0.278186	6.08577	4.14917	0.0416549	0.121907
PEX11	YOL147C	0.306143	5.52664	4.1474	0.0416986	0.121907
VTA1	YLR181C	0.444857	4.84475	4.13506	0.0420035	0.122733
SAC6	YDR129C	0.204024	9.13086	4.13151	0.0420918	0.122906
OPI10	YOL032W	0.278701	6.00385	4.13089	0.0421071	0.122906
MTR2	YKL186C	0.23876	6.87546	4.12532	0.0422461	0.123181
DGR2	YKL121W	0.454339	4.19579	4.12017	0.0423748	0.123398
XBP1	YIL101C	0.809804	2.91667	4.11276	0.0425609	0.123836
CAN1	YEL063C	0.305068	5.5062	4.10958	0.0426409	0.124003
NOG1	YPL093W	0.212337	8.44002	4.09925	0.0429023	0.124584
ICY1	YMR195W	0.345629	5.04748	4.099	0.0429086	0.124584
CDC9	YDL164C	0.295668	5.70117	4.09456	0.0430214	0.12478
MFM1	YPL060W	0.555396	3.59676	4.09322	0.0430557	0.124814
ARG2	YJL071W	0.412974	4.47831	4.08598	0.0432403	0.125283
HOG1	YLR113W	0.225432	7.24315	4.0729	0.0435764	0.126045
VAM7	YGL212W	0.489499	3.81486	4.0713	0.0436176	0.126045
VAC8	YEL013W	0.257389	6.60542	4.06457	0.0437918	0.126422
VMS1	YDR049W	0.528382	3.92914	4.05131	0.0441372	0.127188
SRO7	YPR032W	0.31883	5.35956	4.04658	0.044261	0.127369
RIF1	YBR275C	0.424018	4.4876	4.03401	0.0445917	0.128053
GCN3	YKR026C	0.277477	6.31953	4.02801	0.0447507	0.128331
SAG1	YJR004C	0.711928	3.01437	4.02118	0.0449322	0.128669
FMP40	YPL222W	0.334004	5.33433	4.02009	0.0449614	0.128669
GLN1	YPR035W	0.223678	9.78796	4.01825	0.0450105	0.128669
UFD4	YKL010C	0.27664	6.12422	4.01802	0.0450166	0.128669
MSN1	YOL116W	0.402467	4.65134	4.01584	0.0450747	0.128768
NGG1	YDR176W	0.355318	4.89185	4.00754	0.0452971	0.129135
QCR2	YPR191W	0.283709	6.20584	4.00631	0.0453303	0.129163
ALK2	YBL009W	0.3846	4.90338	3.99814	0.0455506	0.129724
PSH1	YOL054W	0.439817	4.49301	3.986	0.04588	0.130307
SWI3	YJL176C	0.339677	5.14896	3.97688	0.0461288	0.130359
SAT4	YCR008W	0.253908	6.67559	3.97688	0.0461289	0.130359
YDR348C	YDR348C	0.309234	5.49361	3.97551	0.0461664	0.130398
PRP22	YER013W	0.365296	4.93642	3.97442	0.0461963	0.130399
SLY1	YDR189W	0.260988	6.48603	3.97378	0.046214	0.130399
SMF3	YLR034C	0.297963	5.51674	3.97291	0.0462379	0.130399
MSS116	YDR194C	0.275638	5.99147	3.9711	0.0462874	0.130472
MED2	YDL005C	0.519614	4.09909	3.96865	0.0463549	0.130596
LYS14	YDR034C	0.309425	5.30291	3.9456	0.046994	0.132074
AIM7	YDR063W	0.448485	4.12401	3.94333	0.0470576	0.132169
NAT2	YGR147C	0.257457	6.39168	3.92277	0.0476362	0.133391
SAF1	YBR280C	0.30813	5.35625	3.91799	0.047772	0.133683
YOR152C	YOR152C	0.662931	2.94764	3.91422	0.0478792	0.133862
GRE2	YOL151W	0.214242	7.24432	3.90428	0.0481631	0.134588
Table S2. Transcriptome changes in the sro9Δ mutant strain compared with a wild-type strain.
GYP7	YDL234C	0.313459	5.42948	3.86859	0.0491978	0.136995
KAP120	YPL125W	0.284521	5.7193	3.86741	0.0492325	0.13702
BUL1	YMR275C	0.298637	5.44322	3.85172	0.049695	0.138028
AIM18	YHR198C	0.325271	5.22052	3.84754	0.0498189	0.138163
MPS1	YDL028C	0.399138	4.57526	3.8392	0.0500673	0.138712
RAM1	YDL090C	0.301062	5.47545	3.83821	0.0500969	0.138724
GIP3	YPL137C	0.239144	6.67551	3.83459	0.0502051	0.138954
DPS1	YLL018C	0.196739	8.92945	3.83351	0.0502378	0.138974
TOS4	YLR183C	0.391888	4.85218	3.82851	0.0503876	0.139319
BEM3	YPL115C	0.303388	5.47042	3.82149	0.0505993	0.139834
IRA2	YOL081W	0.230426	6.8252	3.81823	0.0506976	0.140018
ATG11	YPR049C	0.401795	4.52904	3.8176	0.0507167	0.140018
RPN11	YFR004W	0.225356	7.00344	3.80506	0.051098	0.140858
HXT1	YHR094C	0.201273	8.38081	3.78556	0.0516967	0.142366
TAF7	YMR227C	0.673525	2.81812	3.78439	0.0517329	0.142395
YLL032C	YLL032C	0.471402	4.03102	3.7752	0.0520178	0.143107
YLR063W	YLR063W	0.691754	2.99497	3.77225	0.0521095	0.143258
PUF4	YGL014W	0.266773	5.9463	3.75846	0.0525409	0.144055
DDR48	YMR173W	0.320367	5.41784	3.75767	0.0525658	0.144055
SUM1	YDR310C	0.302124	5.34545	3.75759	0.0525682	0.144055
TIF2	YJL138C	0.250702	7.7833	3.75749	0.0525714	0.144055
TFC3	YAL001C	0.310021	5.36315	3.75191	0.0527473	0.144321
TKL1	YPR074C	0.20511	11.3342	3.7507	0.0527854	0.144353
PET309	YLR067C	0.469554	4.01022	3.74802	0.0528701	0.144513
MDS3	YGL197W	0.272815	5.87962	3.74476	0.0529733	0.144652
STD1	YOR047C	0.304827	5.37057	3.74182	0.0530666	0.144655
TPK2	YPL203W	0.260057	6.22544	3.74113	0.0530884	0.144655
DUS3	YLR401C	0.242276	6.51929	3.72924	0.0534676	0.145353
CDC25	YLR310C	0.254398	6.25201	3.7197	0.0537741	0.14597
YLR225C	YLR225C	0.302801	5.57646	3.71612	0.0538895	0.146211
SNO1	YMR095C	1.18546	1.30198	3.71169	0.0540327	0.146455
RTG2	YGL252C	0.265608	6.07095	3.70116	0.0543747	0.147092
RPC25	YKL144C	0.294846	5.60104	3.69084	0.054712	0.147859
VID24	YBR105C	0.270776	5.81097	3.65691	0.0558371	0.150531
LPX1	YOR084W	0.279819	5.79278	3.64281	0.0563117	0.151661
SSU72	YNL222W	0.393415	4.32101	3.63921	0.0564336	0.151841
CTK2	YJL006C	0.540662	3.70673	3.63808	0.0564722	0.151847
MDR1	YGR100W	0.294344	5.48776	3.63742	0.0564944	0.151847
YLR460C	YLR460C	0.587184	3.24355	3.6359	0.056546	0.151847
EFG1	YGR271C-A	0.459394	3.87102	3.63063	0.0567255	0.152254
CNM67	YNL225C	0.575159	3.29803	3.62542	0.0569034	0.152583
YLR422W	YLR422W	0.271453	5.91825	3.62136	0.0570424	0.152807
NPR3	YHL023C	0.41249	4.28229	3.61878	0.0571307	0.152895
RTR2	YDR066C	0.614996	3.06952	3.59622	0.057911	0.154383
IRS4	YKR019C	0.383975	4.5977	3.59251	0.0580404	0.154653
ARX1	YDR101C	0.21363	6.98574	3.58953	0.0581446	0.15478
CCT6	YDR188W	0.194365	9.48306	3.58659	0.0582478	0.15498
PRS4	YBL068W	0.24731	6.31306	3.57924	0.0585057	0.155591
PGD1	YGL025C	0.355034	4.9582	3.57562	0.0586335	0.155706
ARP7	YPR034W	0.265455	5.96081	3.57511	0.0586517	0.155706
RCY1	YJL204C	0.453934	3.92739	3.57007	0.0588297	0.155889
MSA2	YKR077W	0.742034	2.68008	3.56966	0.0588444	0.155889
RPF1	YHR088W	0.403622	4.35124	3.56693	0.0589413	0.156071
RRP36	YOR287C	0.558571	3.31926	3.56333	0.059069	0.15624
MCM10	YIL150C	0.523946	3.53029	3.55798	0.0592597	0.156567
PMP1	YCR024C-A	0.252702	6.23048	3.55767	0.0592709	0.156567
YDL124W	YDL124W	0.199388	8.92792	3.55227	0.0594639	0.156901
YIL077C	YIL077C	0.274617	5.57842	3.55175	0.0594826	0.156901
COQ8	YGL119W	0.363886	4.61336	3.54203	0.059832	0.157671
CGI121	YML036W	0.375153	4.52974	3.54033	0.0598935	0.157758
CDC12	YHR107C	0.228666	6.65328	3.53786	0.0599827	0.157917
HTB2	YBL002W	0.231542	8.58399	3.53448	0.0601053	0.158089
BPH1	YCR032W	0.366121	4.61011	3.52992	0.0602707	0.158407
YGR235C	YGR235C	0.252748	6.34862	3.52955	0.060284	0.158407
RSC4	YKR008W	0.321662	5.04921	3.51951	0.0606505	0.159219
YGL082W	YGL082W	0.258963	6.08339	3.51474	0.0608251	0.159601
TUB4	YLR212C	0.323635	5.44256	3.51269	0.0609005	0.159722
SUV3	YPL029W	0.386781	4.44268	3.50639	0.0611324	0.160076
VPS3	YDR495C	0.546449	3.57715	3.50591	0.0611504	0.160076
TRM5	YHR070W	0.225767	6.7354	3.50587	0.0611517	0.160076
CTA1	YDR256C	0.991369	1.49372	3.49694	0.0614825	0.160789
NFI1	YOR156C	0.523403	3.58792	3.49216	0.0616599	0.161172
EMI2	YDR516C	0.189296	8.21357	3.49123	0.0616946	0.161172
ISM1	YPL040C	0.395167	4.23091	3.48578	0.0618983	0.161476
NSP1	YJL041W	0.232924	6.66988	3.48554	0.0619072	0.161476
BBC1	YJL020C	0.278035	5.76657	3.4847	0.0619387	0.161476
SAP190	YKR028W	0.264522	6.6109	3.48438	0.0619506	0.161476
CDC123	YLR215C	0.315359	5.1172	3.4799	0.0621186	0.161838
SIP5	YMR140W	0.288174	5.40207	3.47057	0.0624697	0.162614
IPT1	YDR072C	0.281528	6.06318	3.47042	0.0624756	0.162614
RKM3	YBR030W	0.392272	5.15723	3.46913	0.0625241	0.162663
MET5	YJR137C	0.239231	6.50533	3.4615	0.0628134	0.163338
DJP1	YIR004W	0.295124	5.46809	3.45758	0.0629623	0.163611
RLP24	YLR009W	0.296746	5.76287	3.44443	0.0634653	0.164645
YML131W	YML131W	0.286836	5.52326	3.44091	0.0636005	0.164918
UIP5	YKR044W	0.403078	4.17595	3.43824	0.0637037	0.165088
MIG2	YGL209W	0.282945	5.59118	3.4318	0.0639525	0.165363
NUM1	YDR150W	0.251924	6.13488	3.42871	0.064072	0.165439
FEN1	YCR034W	0.274595	6.03621	3.42612	0.0641727	0.165466
YLR149C	YLR149C	0.4669	3.96106	3.42318	0.064287	0.165683
HHF1	YBR009C	0.196086	8.40784	3.41906	0.0644478	0.16602
HEM1	YDR232W	0.18674	8.43103	3.41604	0.0645657	0.166246
FMP23	YBR047W	0.880239	1.86698	3.40871	0.0648533	0.166597
SEC6	YIL068C	0.325297	4.96164	3.39873	0.0652465	0.167217
VMA6	YLR447C	0.187727	8.86074	3.38702	0.0657115	0.1682
MKK2	YPL140C	0.380293	4.48497	3.38364	0.0658467	0.168441
DAS1	YJL149W	0.458038	3.86299	3.37958	0.066009	0.168778
RFC1	YOR217W	0.244482	6.35118	3.37149	0.0663336	0.169372
PET123	YOR158W	0.316851	5.05864	3.37016	0.0663872	0.16943
APM2	YHL019C	0.360604	4.69981	3.36698	0.0665157	0.16968
RGD1	YBR260C	0.297743	5.45333	3.36418	0.0666289	0.169733
ACS2	YLR153C	0.187278	9.43572	3.35526	0.0669908	0.170492
SIN4	YNL236W	0.268989	5.71511	3.35116	0.0671578	0.170685
LOT5	YKL183W	0.261585	5.93183	3.34778	0.0672959	0.170812
TRM13	YOL125W	0.273866	6.4912	3.34766	0.0673007	0.170812
KRE27	YIL027C	0.277916	5.45362	3.34581	0.0673762	0.170919
KRE28	YDR532C	0.748274	2.28346	3.34511	0.0674051	0.170919
YJL107C	YJL107C	0.298337	5.58925	3.34426	0.06744	0.170929
ARG7	YMR062C	0.218967	7.08729	3.34219	0.0675246	0.171003
TSC3	YBR058C-A	0.25779	5.94812	3.33901	0.0676553	0.171081
YMR295C	YMR295C	0.185391	8.5364	3.33555	0.0677977	0.171205
UGO1	YDR470C	0.341403	4.8262	3.32137	0.0683847	0.172371
YBR056W	YBR056W	0.215429	6.78282	3.31815	0.0685188	0.17263
YBL104C	YBL104C	0.276895	5.42445	3.31152	0.0687959	0.17309
YLR297W	YLR297W	0.287835	5.27389	3.30535	0.0690548	0.173425
MBA1	YBR185C	0.37274	4.48929	3.30122	0.0692286	0.173656
TPA1	YER049W	0.187522	7.96622	3.29648	0.0694286	0.173887
NCS6	YGL211W	0.287481	5.62862	3.29403	0.0695322	0.174068
SEC12	YNR026C	0.278816	5.49182	3.29024	0.0696927	0.174317
APM3	YBR288C	0.263376	5.81958	3.28643	0.0698548	0.174637
MNE1	YOR350C	0.368118	4.44964	3.28012	0.070124	0.175046
YIP5	YGL161C	0.231702	6.53431	3.27926	0.0701605	0.175046
CCA1	YER168C	0.259351	6.41313	3.27892	0.0701751	0.175046
MRPS8	YMR158W	0.388739	4.69158	3.27887	0.0701772	0.175046
YCK1	YHR135C	0.274852	5.72386	3.27773	0.0702259	0.175088
UBX5	YDR330W	0.261378	5.85212	3.25922	0.071023	0.1766
MBP1	YDL056W	0.422823	4.04486	3.22263	0.0726266	0.179851
YEL007W	YEL007W	0.322869	5.37274	3.22146	0.0726787	0.179899
YOR223W	YOR223W	0.291967	5.31698	3.21747	0.0728562	0.180205
ARF3	YOR094W	0.355077	4.54078	3.21721	0.0728678	0.180205
ACF4	YJR083C	0.979177	1.27918	3.21265	0.0730711	0.180627
WSC4	YHL028W	0.340909	4.76473	3.20275	0.0735145	0.18156
PRP2	YNR011C	0.344326	4.61893	3.19764	0.0737445	0.181801
SSN2	YDR443C	0.279918	5.3528	3.19692	0.073777	0.181801
SEC15	YGL233W	0.26194	5.63979	3.19219	0.0739907	0.182228
AIM9	YER080W	0.248532	5.90608	3.18705	0.0742239	0.182656
YME1	YPR024W	0.216732	6.90405	3.18223	0.0744433	0.183033
MFB1	YDR219C	0.406869	4.13232	3.17558	0.0747469	0.183697
PRY3	YJL078C	0.278872	5.53013	3.17167	0.0749258	0.184055
RIB2	YOL066C	0.288224	5.28027	3.17021	0.0749929	0.184055
ATG8	YBL078C	0.430322	3.96632	3.1679	0.0750989	0.184218
VPS35	YJL154C	0.269065	6.05367	3.16731	0.0751261	0.184218
CBP6	YBR120C	0.411033	4.01161	3.16258	0.075344	0.184588
JEN1	YKL217W	1.01797	1.10702	3.16081	0.0754258	0.184628
NAR1	YNL240C	0.211799	7.00121	3.15322	0.0757773	0.185319
YNL247W	YNL247W	0.196257	7.22951	3.14931	0.0759593	0.185399
YDR341C	YDR341C	0.178224	8.71015	3.14628	0.0761005	0.185533
NOP53	YPL146C	0.340591	4.7809	3.14485	0.0761671	0.185613
STP1	YDR463W	0.291163	5.17685	3.13606	0.0765787	0.186533
FLO5	YHR211W	0.79506	2.06206	3.13453	0.0766503	0.186625
VID22	YLR373C	0.274938	5.31103	3.12006	0.077334	0.187957
ORC2	YBR060C	0.262192	5.63111	3.11502	0.0775736	0.188457
YDL063C	YDL063C	0.241974	6.00264	3.10807	0.0779051	0.189012
VAC17	YCL063W	0.331964	4.90398	3.10584	0.0780121	0.18916
SWP82	YFL049W	0.369316	4.29388	3.10287	0.0781545	0.18916
SWI6	YLR182W	0.32869	4.78427	3.10284	0.0781559	0.18916
STB3	YDR169C	0.379819	4.27212	3.10249	0.0781725	0.18916
SLU7	YDR088C	0.553365	3.13303	3.09833	0.0783724	0.189561
SIP2	YGL208W	0.272537	5.44934	3.09428	0.0785678	0.189783
MFT1	YML062C	0.59614	3.19312	3.08737	0.0789022	0.19034
APL2	YKL135C	0.242196	5.92782	3.08397	0.0790675	0.190656
MSB1	YOR188W	0.257484	5.54937	3.06763	0.0798659	0.192244
SMC5	YOL034W	0.409946	4.05194	3.06424	0.0800327	0.192561
BRE1	YDL074C	0.31333	5.16208	3.04945	0.0807644	0.193945
COG8	YML071C	0.465289	3.62963	3.04788	0.0808424	0.193945
MET30	YIL046W	0.218649	6.62199	3.04722	0.0808754	0.193945
DSD1	YGL196W	0.218385	6.55462	3.04693	0.0808897	0.193945
RPN6	YDL097C	0.180237	7.95119	3.03787	0.0813426	0.194776
TOP3	YLR234W	0.419801	4.03817	3.03619	0.0814267	0.194893
DMA1	YHR115C	0.244914	5.9755	3.03321	0.0815764	0.194997
MKT1	YNL085W	0.216635	6.69549	3.01825	0.0823323	0.196548
RMD5	YDR255C	0.621773	2.81252	3.01715	0.0823882	0.196591
TIF6	YPR016C	0.180294	8.28969	3.00591	0.0829615	0.197636
PRP5	YBR237W	0.42544	4.05588	3.00579	0.0829675	0.197636
YNR025C	YNR025C	1.50723	-0.0108481	3.00051	0.0832381	0.198155
CIR1	YGR207C	0.250146	5.77533	3.00013	0.0832576	0.198155
AIM46	YHR199C	0.224021	6.35757	2.99784	0.0833758	0.198351
YGR127W	YGR127W	0.378617	4.43419	2.99268	0.0836417	0.198897
SUT1	YGL162W	0.605838	3.16309	2.98835	0.0838656	0.199283
YIM1	YMR152W	0.271086	5.68737	2.98753	0.0839078	0.199283
SNX4	YJL036W	0.356371	4.47312	2.98427	0.084077	0.199416
PET100	YDR079W	0.350478	4.64667	2.98106	0.0842442	0.199554
LSB1	YGR136W	0.235752	6.21946	2.98026	0.0842855	0.199566
COG3	YER157W	0.301298	5.1198	2.97474	0.0845735	0.20002
MTC5	YDR128W	0.255058	5.8989	2.9745	0.0845861	0.20002
VPS24	YKL041W	0.525116	3.24358	2.96294	0.0851927	0.20127
SAK1	YER129W	0.286976	5.45834	2.96234	0.0852243	0.20127
MRPL8	YJL063C	0.232296	6.45798	2.95004	0.0858755	0.20246
IRR1	YIL026C	0.366159	4.61571	2.94739	0.0860166	0.202706
ALY1	YKR021W	0.412618	3.95707	2.93864	0.0864837	0.203633
XKS1	YGR194C	0.267746	5.47606	2.93226	0.0868258	0.204263
RAD10	YML095C	0.5507	3.04325	2.93147	0.0868686	0.204277
RTS1	YOR014W	0.232986	6.23033	2.92401	0.0872708	0.205016
LYS4	YDR234W	0.193112	6.98968	2.90805	0.0881383	0.206556
NPL6	YMR091C	0.251998	5.87795	2.90232	0.0884522	0.207204
YLR278C	YLR278C	0.267109	5.35372	2.90119	0.0885142	0.207231
ESBP6	YNL125C	0.340438	4.71265	2.90041	0.0885569	0.207231
YDR444W	YDR444W	0.271762	5.34004	2.90005	0.0885767	0.207231
MSS2	YDL107W	0.546771	3.08355	2.8976	0.0887116	0.20737
RIP1	YEL024W	0.256289	5.78988	2.88537	0.0893876	0.208685
HCA4	YJL033W	0.261968	5.36359	2.88323	0.0895063	0.208833
MAK11	YKL021C	0.248548	5.59653	2.87849	0.0897702	0.209223
RIC1	YLR039C	0.336116	4.76174	2.87585	0.0899177	0.209478
CIN8	YEL061C	0.360951	4.22102	2.87219	0.0901221	0.209865
YNL303W	YNL303W	1.26008	0.121053	2.87137	0.0901682	0.209884
YJR129C	YJR129C	0.326399	4.66249	2.86893	0.0903049	0.210025
GPI1	YGR216C	0.344218	4.67167	2.86288	0.0906448	0.210637
GLN3	YER040W	0.399152	4.07941	2.86027	0.0907923	0.210884
FIR1	YER032W	0.440409	3.71051	2.85909	0.090859	0.210884
GPI2	YPL076W	0.582945	2.98062	2.85881	0.0908746	0.210884
YBR238C	YBR238C	0.264823	5.4326	2.85829	0.0909044	0.210884
FYV10	YIL097W	0.553966	3.26575	2.8522	0.091249	0.211595
YML053C	YML053C	0.551397	3.34431	2.8428	0.091784	0.212742
YPR011C	YPR011C	0.241515	5.75983	2.82664	0.0927124	0.214554
YHR009C	YHR009C	0.185452	7.69198	2.8265	0.0927202	0.214554
DSE4	YNR067C	0.213939	6.77888	2.8257	0.0927663	0.214571
YPR130C	YPR130C	1.13903	0.751392	2.81892	0.0931591	0.215298
FCY2	YER056C	0.181924	7.93612	2.81406	0.0934416	0.215861
BUD6	YLR319C	0.288728	5.13137	2.80967	0.0936974	0.21627
CDC13	YDL220C	0.389545	4.24931	2.80863	0.0937581	0.21632
CTS2	YDR371W	0.436231	3.72272	2.80718	0.093843	0.216425
ATP22	YDR350C	0.335654	4.48309	2.80527	0.0939552	0.216569
ICY2	YPL250C	0.351988	5.34462	2.80363	0.0940512	0.216594
AMN1	YBR158W	0.179225	8.05526	2.80241	0.0941229	0.216616
SKY1	YMR216C	0.212579	6.67538	2.79043	0.0948289	0.218059
GRS1	YBR121C	0.167824	9.24608	2.78631	0.0950729	0.218437
INP51	YIL002C	0.334613	4.5099	2.76684	0.0962361	0.22065
YKL133C	YKL133C	0.58099	2.92609	2.76559	0.0963113	0.22073
GFA1	YKL104C	0.214871	8.52531	2.7628	0.096479	0.220927
LRG1	YDL240W	0.268482	5.25859	2.7609	0.096594	0.220927
RNR3	YIL066C	0.580586	3.11281	2.75549	0.0969209	0.221482
YLR030W	YLR030W	1.05156	1.06562	2.74546	0.0975312	0.222742
BAP3	YDR046C	0.174165	7.7957	2.74509	0.0975534	0.222742
ATM1	YMR301C	0.267479	5.30878	2.7409	0.0978096	0.22323
RIB1	YBL033C	0.195244	6.80921	2.73998	0.0978661	0.22323
YNL179C	YNL179C	0.698522	2.25783	2.73865	0.0979477	0.22323
PSP1	YDR505C	0.25838	5.54408	2.73823	0.0979734	0.22323
GSY2	YLR258W	0.173606	8.01187	2.73515	0.0981621	0.223391
YHR113W	YHR113W	0.192048	7.02207	2.73367	0.0982531	0.223505
MMS1	YPR164W	0.250098	5.53015	2.72451	0.0988186	0.224236
DUS4	YLR405W	0.23398	5.78872	2.71936	0.0991379	0.224775
PRK1	YIL095W	0.343025	4.37454	2.70674	0.0999249	0.22628
FMP10	YER182W	0.315251	4.734	2.70427	0.10008	0.226538
PGI1	YBR196C	0.188403	12.0351	2.69913	0.100403	0.227083
OPT1	YJL212C	0.233856	6.02162	2.67733	0.101786	0.229739
SAP155	YFR040W	0.239813	5.96743	2.669	0.102321	0.230307
YDR381C-A	YDR381C-A	0.348462	4.2315	2.66127	0.102819	0.231028
PEP4	YPL154C	0.18466	7.88385	2.65317	0.103343	0.232017
UBX7	YBR273C	0.223487	6.26	2.64961	0.103575	0.232348
YDR133C	YDR133C	0.322042	4.57087	2.64528	0.103858	0.232878
ARG8	YOL140W	0.248631	5.76699	2.64469	0.103896	0.232878
SCO2	YBR024W	0.398677	3.83857	2.64259	0.104034	0.233091
MLP1	YKR095W	0.252769	5.754	2.63757	0.104363	0.233639
RAD3	YER171W	0.271874	5.51511	2.63203	0.104728	0.23417
MPH1	YIR002C	0.326899	4.44245	2.62154	0.105422	0.23529
HPC2	YBR215W	0.419504	3.9675	2.62123	0.105442	0.23529
SMC4	YLR086W	0.355629	4.12909	2.60687	0.106402	0.237238
GCD6	YDR211W	0.187169	6.94496	2.6033	0.106642	0.237677
PUB1	YNL016W	0.194492	7.72707	2.59978	0.106878	0.238108
MUK1	YPL070W	0.332835	4.37554	2.59891	0.106937	0.238142
GAT1	YFL021W	0.424511	3.96084	2.59331	0.107316	0.238696
RPA49	YNL248C	0.193088	6.83568	2.58866	0.107631	0.239302
YBR225W	YBR225W	0.306985	4.78388	2.58729	0.107725	0.239412
LPD1	YFL018C	0.165176	8.49102	2.57818	0.108346	0.240599
SEC16	YPL085W	0.217394	6.34326	2.57443	0.108603	0.241073
MRPL22	YNL177C	0.342472	4.47729	2.57342	0.108673	0.24113
CPR4	YCR069W	0.245035	5.46392	2.56886	0.108986	0.24163
SHE4	YOR035C	0.236416	5.59456	2.56755	0.109077	0.241734
OST3	YOR085W	0.249236	5.55341	2.56432	0.109299	0.241968
MSD1	YPL104W	0.315703	4.73044	2.56411	0.109314	0.241968
RKR1	YMR247C	0.237664	5.76401	2.56279	0.109405	0.242072
GAS5	YOL030W	0.220958	6.36967	2.55127	0.110206	0.24355
SSA1	YAL005C	0.193391	10.751	2.5465	0.110539	0.243999
PSO2	YMR137C	0.589531	2.6342	2.54582	0.110587	0.244
MRPL40	YPL173W	0.282405	4.9497	2.54437	0.110688	0.244027
TOF2	YKR010C	0.361997	4.09954	2.5411	0.110917	0.244338
YNL115C	YNL115C	0.399716	3.97201	2.53688	0.111214	0.244697
YMR144W	YMR144W	0.540441	2.93918	2.53331	0.111466	0.244942
INP53	YOR109W	0.213861	6.44371	2.53326	0.111469	0.244942
VMA1	YDL185W	0.168928	11.0621	2.53209	0.111552	0.244942
YJR056C	YJR056C	0.36261	4.1202	2.5309	0.111636	0.244942
RGA1	YOR127W	0.264144	5.13833	2.53023	0.111684	0.244948
UTP15	YMR093W	0.202448	6.65559	2.52646	0.111951	0.245436
SFL1	YOR140W	0.34443	4.17151	2.52503	0.112053	0.245562
APL1	YJR005W	0.248018	5.44688	2.52086	0.112349	0.246113
SPT21	YMR179W	0.408113	3.82792	2.51212	0.112974	0.247095
MLH3	YPL164C	0.446636	3.44426	2.51052	0.113089	0.247205
MOT3	YMR070W	0.43024	3.70391	2.51013	0.113117	0.247205
TMT1	YER175C	0.300685	4.90374	2.50804	0.113267	0.247434
SSK1	YLR006C	0.219976	6.12436	2.50621	0.113398	0.247525
YMR185W	YMR185W	0.370797	4.08466	2.50116	0.113763	0.248114
LEO1	YOR123C	0.279712	4.96292	2.49835	0.113965	0.248369
MRP51	YPL118W	0.227729	5.69749	2.49707	0.114058	0.248473
PYK2	YOR347C	0.194647	6.81891	2.48941	0.114614	0.249191
MTC1	YJL123C	0.215876	6.10505	2.48317	0.11507	0.249985
YDR338C	YDR338C	0.322839	4.48696	2.47962	0.11533	0.25045
POB3	YML069W	0.216572	6.07629	2.47345	0.115784	0.251039
PCL6	YER059W	0.320719	4.53659	2.47074	0.115984	0.25126
MVD1	YNR043W	0.172976	8.21349	2.47037	0.116011	0.25126
KAP114	YGL241W	0.322359	4.43272	2.46959	0.116068	0.25126
LSB5	YCL034W	0.174902	7.24135	2.45532	0.117127	0.253058
PHO85	YPL031C	0.217054	6.18036	2.4454	0.11787	0.25456
RFC4	YOL094C	0.238516	5.57245	2.44382	0.117988	0.254716
PAN5	YHR063C	0.182019	7.01338	2.4415	0.118163	0.254993
YCR024C-B	YCR024C-B	0.302232	4.97371	2.43817	0.118414	0.255436
CUE3	YGL110C	0.373738	4.1871	2.43255	0.118839	0.256051
KIN82	YCR091W	0.561476	2.64559	2.42928	0.119088	0.256486
YDR306C	YDR306C	0.28074	4.8831	2.42503	0.119411	0.257081
SSD1	YDR293C	0.175188	7.50614	2.41922	0.119855	0.257533
NOT5	YPR072W	0.247251	5.25341	2.41403	0.120253	0.258288
MYO1	YHR023W	0.226574	5.60376	2.41341	0.1203	0.258288
VPS64	YDR200C	0.334309	4.1914	2.41116	0.120473	0.258357
PWP1	YLR196W	0.194082	7.22682	2.40998	0.120564	0.258451
ORC4	YPR162C	0.299126	4.75404	2.40486	0.120959	0.258953
NOC3	YLR002C	0.225912	5.7198	2.40243	0.121147	0.259197
SRP54	YPR088C	0.17272	7.67175	2.40154	0.121216	0.259243
EGT2	YNL327W	0.205227	6.73569	2.39664	0.121596	0.25983
IOC2	YLR095C	0.303644	4.70264	2.39619	0.121631	0.25983
AIR2	YDL175C	0.277974	4.98628	2.39377	0.121819	0.260107
NET1	YJL076W	0.175548	6.951	2.3933	0.121856	0.260107
YMR244C-A	YMR244C-A	0.263378	5.09604	2.38129	0.122796	0.261633
DPB2	YPR175W	0.245068	5.38375	2.36736	0.123896	0.263238
STB1	YNL309W	0.405879	3.91384	2.36548	0.124046	0.263349
MYO4	YAL029C	0.200618	6.40152	2.36238	0.124292	0.26357
GEA1	YJR031C	0.273638	5.27822	2.36156	0.124357	0.263607
ORC1	YML065W	0.361159	3.96322	2.36038	0.124452	0.263705
LST4	YKL176C	0.177906	6.92156	2.35816	0.124629	0.263786
SIS2	YKR072C	0.227651	5.60798	2.35743	0.124687	0.263786
YRM1	YOR172W	0.290939	4.94786	2.35691	0.124729	0.263786
BUD3	YCL014W	0.247158	5.47994	2.34698	0.125526	0.265064
UFD1	YGR048W	0.197546	6.43555	2.34609	0.125598	0.265114
SPT6	YGR116W	0.170039	7.24276	2.33973	0.126111	0.265892
ENT3	YJR125C	0.186355	6.74575	2.33973	0.126112	0.265892
GID7	YCL039W	0.274278	4.95029	2.33617	0.1264	0.266195
PDR18	YNR070W	1.2022	0.163412	2.33057	0.126855	0.266613
HIS7	YBR248C	0.168958	7.16377	2.32767	0.127092	0.266789
PHA2	YNL316C	0.321232	4.37794	2.32621	0.127212	0.266882
YHR007C-A	YHR007C-A	1.0224	0.787308	2.32247	0.127517	0.26732
YPR153W	YPR153W	0.69915	1.95392	2.31612	0.128039	0.267822
ABF2	YMR072W	0.203641	6.34705	2.3158	0.128065	0.267822
SGA1	YIL099W	0.649855	2.29719	2.31482	0.128146	0.267822
LAG2	YOL025W	0.374317	4.78863	2.31448	0.128174	0.267822
IDS2	YJL146W	0.311576	4.47009	2.31045	0.128507	0.268373
FYV1	YDR024W	0.95036	0.938391	2.28902	0.130292	0.271216
YPR053C	YPR053C	0.60842	2.56541	2.2889	0.130302	0.271216
YGR073C	YGR073C	0.746261	1.59714	2.28657	0.130498	0.2715
PPT1	YGR123C	0.163725	7.35873	2.28297	0.130801	0.272028
SKN1	YGR143W	0.219832	5.64368	2.27671	0.13133	0.272873
ADH1	YOL086C	0.192692	13.7426	2.27641	0.131356	0.272873
YSH1	YLR277C	0.241118	5.23104	2.2711	0.131806	0.273474
QCR8	YJL166W	0.19622	6.41379	2.27066	0.131844	0.273474
DOA4	YDR069C	0.325601	4.41759	2.26452	0.132367	0.274353
CAB1	YDR531W	0.180795	6.74066	2.26307	0.132492	0.274507
POG1	YIL122W	0.437161	3.33073	2.25061	0.133562	0.276516
RCO1	YMR075W	0.388934	3.64175	2.24544	0.134009	0.277018
CBP3	YPL215W	0.252381	5.34834	2.24511	0.134037	0.277018
PEX5	YDR244W	0.267065	5.35494	2.24504	0.134043	0.277018
YDR179W-A	YDR179W-A	0.363131	3.85564	2.24326	0.134198	0.277104
THO2	YNL139C	0.246211	5.29888	2.24063	0.134426	0.277367
SLX9	YGR081C	0.345651	4.26998	2.23984	0.134495	0.277404
PKC1	YBL105C	0.218589	5.73838	2.23672	0.134766	0.277757
CHS5	YLR330W	0.194847	6.39784	2.23083	0.135281	0.278613
HBS1	YKR084C	0.214839	5.78709	2.23081	0.135283	0.278613
LOC1	YFR001W	0.30654	4.3535	2.22188	0.136067	0.280019
YGR045C	YGR045C	0.655938	2.82852	2.22125	0.136123	0.280029
VPH1	YOR270C	0.15427	8.22365	2.21902	0.13632	0.280278
JHD1	YER051W	0.33044	4.54185	2.21872	0.136346	0.280278
YJL068C	YJL068C	0.166837	7.40918	2.21568	0.136615	0.280707
SKI8	YGL213C	0.216099	5.65474	2.21408	0.136757	0.280808
ERV29	YGR284C	0.218532	5.92108	2.21124	0.137009	0.281011
MSR1	YHR091C	0.294066	4.6206	2.20368	0.137682	0.282286
UTP8	YGR128C	0.230252	5.42153	2.20186	0.137844	0.282514
ADA2	YDR448W	0.309642	4.32424	2.19488	0.13847	0.283481
KAR3	YPR141C	0.467002	3.10986	2.19111	0.138809	0.283963
ABF1	YKL112W	0.209781	5.85219	2.18772	0.139115	0.284484
MON2	YNL297C	0.209594	6.21867	2.18275	0.139564	0.285296
ASG1	YIL130W	0.265301	4.98252	2.18059	0.139761	0.285592
CWC25	YNL245C	0.377223	3.78053	2.17284	0.140467	0.286715
GIN4	YDR507C	0.210825	5.67705	2.17028	0.1407	0.286979
NUP53	YMR153W	0.20921	5.89644	2.16785	0.140924	0.287249
YPK1	YKL126W	0.164031	7.09751	2.16682	0.141018	0.287307
TRS33	YOR115C	0.205273	6.05541	2.16484	0.141199	0.287435
RCK2	YLR248W	0.161959	7.1542	2.15442	0.14216	0.288811
RAD5	YLR032W	0.255818	4.97711	2.15103	0.142475	0.289311
RAT1	YOR048C	0.177538	6.73092	2.13857	0.143636	0.291024
PAB1	YER165W	0.150457	9.92761	2.13772	0.143715	0.291024
JJJ1	YNL227C	0.504539	2.94959	2.13761	0.143726	0.291024
MRPL31	YKL138C	0.233937	5.78024	2.12772	0.144656	0.292447
MED7	YOL135C	0.304959	4.26863	2.1248	0.144932	0.292692
TPP1	YMR156C	0.450902	3.53615	2.12092	0.1453	0.293209
CHS6	YJL099W	0.279381	4.78265	2.11962	0.145423	0.29335
COX5A	YNL052W	0.159776	7.23975	2.11728	0.145645	0.29369
PET20	YPL159C	0.282619	4.63081	2.11317	0.146037	0.294373
RRI2	YOL117W	0.412366	3.67236	2.11248	0.146102	0.294397
YBR184W	YBR184W	0.825275	1.20912	2.10899	0.146436	0.294962
BUG1	YDL099W	0.358129	4.06872	2.10794	0.146537	0.295057
UBC6	YER100W	0.209727	5.86284	2.10116	0.147187	0.296042
YKL023W	YKL023W	0.53501	2.83232	2.09708	0.14758	0.296507
RSC58	YLR033W	0.322065	4.35186	2.09082	0.148187	0.297454
PEX10	YDR265W	0.238915	5.28991	2.08979	0.148286	0.297491
TFC8	YPL007C	0.279276	4.65807	2.08689	0.148568	0.297948
NST1	YNL091W	0.21724	5.69994	2.08547	0.148706	0.297977
CBS2	YDR197W	0.25117	5.04968	2.08507	0.148745	0.297977
YMR147W	YMR147W	0.542885	2.72754	2.07933	0.149305	0.298653
SNG1	YGR197C	0.226301	5.3456	2.07773	0.149463	0.298747
MCD1	YDL003W	0.343499	3.89915	2.07725	0.149509	0.298747
LSG1	YGL099W	0.25863	5.16272	2.06722	0.150496	0.300282
ADE3	YGR204W	0.148388	10.0028	2.06278	0.150935	0.30091
RBS1	YDL189W	0.286129	4.53979	2.05237	0.15197	0.302583
CTH1	YDR151C	0.205304	5.87844	2.05124	0.152082	0.30268
MUB1	YMR100W	0.252214	4.91011	2.04582	0.152625	0.303651
TIM44	YIL022W	0.160028	7.17814	2.04211	0.152997	0.304171
TRS130	YMR218C	0.314434	4.18293	2.03468	0.153746	0.30533
PIN3	YPR154W	0.274013	4.62584	2.03016	0.154204	0.306128
GCN4	YEL009C	0.143074	9.21963	2.01751	0.155494	0.308302
DBF2	YGR092W	0.211608	5.56353	2.01742	0.155503	0.308302
ADE16	YLR028C	0.145532	8.44756	2.01723	0.155523	0.308302
IME1	YJR094C	0.849977	0.859524	2.01423	0.155831	0.30869
YAK1	YJL141C	0.206018	6.31128	2.01134	0.156127	0.309166
DOA1	YKL213C	0.15743	7.12061	2.00842	0.156428	0.309473
UBC5	YDR059C	0.284044	4.51053	2.00576	0.156703	0.309637
CDC8	YJR057W	0.25161	4.96077	1.99839	0.157466	0.310805
YKL115C	YKL115C	0.867171	1.04677	1.99698	0.157613	0.310878
PFD1	YJL179W	0.280159	4.57114	1.99422	0.1579	0.311084
HNT2	YDR305C	0.216793	5.53444	1.9938	0.157944	0.311084
YFL034W	YFL034W	0.288929	5.29588	1.99111	0.158225	0.311366
PRP46	YPL151C	0.258179	5.03353	1.99081	0.158257	0.311366
BUL2	YML111W	0.247441	5.02681	1.98637	0.158721	0.312168
YBR182C-A	YBR182C-A	0.94738	0.520129	1.98321	0.159053	0.312597
MGR1	YCL044C	0.397566	3.43352	1.97279	0.160152	0.314309
DBP5	YOR046C	0.180279	6.7665	1.96845	0.160612	0.315099
ETP1	YHL010C	0.362378	3.64915	1.96329	0.161162	0.315842
SSZ1	YHR064C	0.144794	10.4107	1.95443	0.16211	0.316944
YMR291W	YMR291W	0.16098	7.05264	1.9453	0.163094	0.31838
YLR402W	YLR402W	0.777565	1.55382	1.94212	0.163438	0.318907
YAP1801	YHR161C	0.18033	6.42884	1.93464	0.164252	0.320187
AHC1	YOR023C	0.307265	4.14174	1.93329	0.164399	0.320359
YKR073C	YKR073C	0.98335	0.335262	1.93099	0.16465	0.320622
YGR153W	YGR153W	0.513092	2.78504	1.93003	0.164755	0.320712
RRD2	YPL152W	0.267628	4.67417	1.91679	0.166211	0.322728
GDH2	YDL215C	0.214715	5.5523	1.91635	0.166259	0.322728
BUD32	YGR262C	0.178365	6.35522	1.90626	0.16738	0.32456
YDR222W	YDR222W	0.177419	6.56913	1.90174	0.167884	0.325423
SDP1	YIL113W	0.259696	4.82324	1.89947	0.168137	0.325799
YLR419W	YLR419W	0.245687	5.17341	1.89817	0.168283	0.325967
PET54	YGR222W	0.264633	4.87201	1.89382	0.168772	0.326799
CGR1	YGL029W	0.493346	2.67798	1.89028	0.16917	0.327339
PRP38	YGR075C	0.446586	3.12829	1.88588	0.169668	0.327956
OXR1	YPL196W	0.19981	5.66374	1.88476	0.169795	0.328087
ILS1	YBL076C	0.139627	10.0892	1.88279	0.170017	0.328172
YLR202C	YLR202C	0.680192	1.619	1.88123	0.170195	0.328399
DCP1	YOL149W	0.224572	5.20261	1.87585	0.170807	0.329233
SNX41	YDR425W	0.47727	3.07241	1.8735	0.171075	0.32952
UTP7	YER082C	0.192919	5.87379	1.87222	0.171221	0.329686
MED1	YPR070W	0.324291	4.46846	1.86608	0.171925	0.330579
HSE1	YHL002W	0.188765	6.03801	1.86469	0.172084	0.330769
PEX7	YDR142C	0.233836	5.03656	1.86355	0.172215	0.330791
YNL050C	YNL050C	0.362101	3.57456	1.86193	0.172402	0.331033
DCS1	YLR270W	0.189966	5.9201	1.85475	0.173232	0.33228
CCT8	YJL008C	0.138464	8.60888	1.8473	0.174098	0.333476
MEF2	YJL102W	0.358556	3.70805	1.84084	0.174853	0.334653
UTP9	YHR196W	0.206481	5.40309	1.84016	0.174933	0.334653
YCG1	YDR325W	0.285182	4.40284	1.83918	0.175047	0.334653
UPF3	YGR072W	0.334091	3.77281	1.83807	0.175178	0.334653
GTT3	YEL017W	0.192976	6.11807	1.83728	0.17527	0.334653
AIM44	YPL158C	0.280324	4.29749	1.83685	0.175321	0.334653
FRK1	YPL141C	0.330889	3.9619	1.8324	0.175844	0.33542
TIR2	YOR010C	0.653381	1.6607	1.82997	0.176131	0.33585
YDR401W	YDR401W	0.975464	0.632824	1.82575	0.17663	0.33657
PRP42	YDR235W	0.373844	3.63569	1.81453	0.177965	0.338396
RRS1	YOR294W	0.168078	6.62378	1.81427	0.177997	0.338396
OYE2	YHR179W	0.147882	9.72111	1.81374	0.17806	0.338396
LIP2	YLR239C	0.233066	5.09806	1.80947	0.178571	0.338955
JNM1	YMR294W	0.693074	2.19	1.80192	0.17948	0.340309
SWH1	YAR042W	0.215413	5.30261	1.80117	0.179571	0.340309
LSM2	YBL026W	0.19475	6.15315	1.7999	0.179724	0.340462
GTR2	YGR163W	0.230689	5.18185	1.78893	0.181056	0.342515
KIN4	YOR233W	0.247971	5.52184	1.78892	0.181057	0.342515
PHD1	YKL043W	0.347258	4.80563	1.78783	0.181191	0.342561
MYO5	YMR109W	0.163574	6.66023	1.78228	0.18187	0.343463
SCW10	YMR305C	0.147674	7.77768	1.7814	0.181977	0.343547
THP3	YPR045C	0.19541	5.53021	1.76852	0.183566	0.345599
CCZ1	YBR131W	0.284565	4.34343	1.76711	0.18374	0.345691
FAR8	YMR029C	0.223108	5.12043	1.75933	0.184708	0.347274
TRM82	YDR165W	0.182631	5.89749	1.75665	0.185043	0.347667
MSN4	YKL062W	0.214597	5.3615	1.75568	0.185164	0.347739
SAP1	YER047C	0.281361	4.26061	1.74961	0.185926	0.348803
CRS5	YOR031W	0.648568	1.81925	1.74745	0.186197	0.348882
KCC4	YCL024W	0.309466	4.32918	1.74587	0.186396	0.349087
COG6	YNL041C	0.264946	4.56752	1.74558	0.186434	0.349087
ECM30	YLR436C	0.218384	5.24621	1.74408	0.186623	0.349322
NAM2	YLR382C	0.251042	4.76195	1.74173	0.18692	0.349523
SPR6	YER115C	0.284622	4.46682	1.73414	0.187883	0.350863
EMG1	YLR186W	0.147258	7.01285	1.73357	0.187955	0.350863
UTR1	YJR049C	0.203054	5.67566	1.72547	0.18899	0.352555
HRR25	YPL204W	0.172399	6.29059	1.72274	0.18934	0.352909
NPL4	YBR170C	0.1776	6.14011	1.72249	0.189372	0.352909
SLS1	YLR139C	0.691103	2.1123	1.72079	0.189591	0.353079
YNG2	YHR090C	0.398399	3.36839	1.71417	0.190445	0.35427
SUC2	YIL162W	0.159885	6.82539	1.71334	0.190553	0.35427
MKS1	YNL076W	0.260222	4.4934	1.71093	0.190865	0.35473
KGD2	YDR148C	0.147475	7.60763	1.71004	0.19098	0.354824
PGM1	YKL127W	0.13733	8.00205	1.70435	0.19172	0.355719
YDJ1	YNL064C	0.132918	8.95154	1.70255	0.191954	0.356034
PTM1	YKL039W	0.190362	5.59686	1.69926	0.192385	0.356713
FLO9	YAL063C	1.00059	0.149689	1.69773	0.192585	0.356963
SPC110	YDR356W	0.271366	4.32242	1.69026	0.193567	0.358541
UGA1	YGR019W	0.175883	6.91178	1.68747	0.193935	0.358861
DAL7	YIR031C	0.267374	4.54602	1.68433	0.19435	0.359319
TAE2	YPL009C	0.216067	5.1302	1.68291	0.194539	0.359495
PTK2	YJR059W	0.158262	6.74732	1.68202	0.194656	0.359592
SPC97	YHR172W	0.368282	3.39267	1.68115	0.194772	0.359684
CTI6	YPL181W	0.228915	5.0329	1.67895	0.195064	0.360012
SEN1	YLR430W	0.17246	6.33678	1.67409	0.195712	0.360381
GLY1	YEL046C	0.139352	9.65845	1.67223	0.195961	0.360549
SEC39	YLR440C	0.237316	4.99823	1.67035	0.196212	0.360771
STB6	YKL072W	0.336956	3.91288	1.66746	0.196599	0.36112
RMT2	YDR465C	0.182386	6.06415	1.66013	0.197586	0.362388
BUD31	YCR063W	0.493352	2.58203	1.65989	0.197618	0.362388
ORT1	YOR130C	0.189645	5.64529	1.65713	0.197991	0.362831
SOL1	YNR034W	0.204507	5.26706	1.65433	0.19837	0.363404
YCK3	YER123W	0.307081	3.92065	1.63342	0.20123	0.367665
YBR090C	YBR090C	0.577727	1.94912	1.63141	0.201509	0.368051
PRP8	YHR165C	0.15107	6.77363	1.62522	0.202365	0.369125
ECM13	YBL043W	0.376081	3.41595	1.62243	0.202754	0.369655
RRP14	YKL082C	0.290125	4.12664	1.62134	0.202906	0.369655
DSK2	YMR276W	0.143602	9.47345	1.62108	0.202941	0.369655
MRPL4	YLR439W	0.256824	4.46294	1.61882	0.203256	0.369702
RAD50	YNL250W	0.381411	3.29257	1.61813	0.203353	0.369702
YPL119C-A	YPL119C-A	0.831127	0.545751	1.6129	0.204085	0.370911
SCO1	YBR037C	0.226371	5.09396	1.60926	0.204596	0.371472
CYT1	YOR065W	0.194949	5.50321	1.6068	0.204942	0.371936
MAK10	YEL053C	0.251488	4.88793	1.60648	0.204987	0.371936
R0010W	R0010W	0.294887	4.93354	1.60328	0.205439	0.372167
VPS33	YLR396C	0.26377	4.71714	1.60318	0.205452	0.372167
OCA6	YDR067C	0.262595	4.51785	1.59938	0.205991	0.372497
SWI4	YER111C	0.326526	3.67908	1.59671	0.20637	0.372497
CLB3	YDL155W	0.207747	5.3047	1.59584	0.206494	0.372497
ALA1	YOR335C	0.129334	9.77061	1.5957	0.206514	0.372497
KAP122	YGL016W	0.1431	7.10795	1.59296	0.206904	0.373077
MRPL25	YGR076C	0.265854	4.28995	1.59101	0.207182	0.373335
YOR283W	YOR283W	0.210588	5.45808	1.58936	0.207418	0.373637
CDC11	YJR076C	0.153408	6.80014	1.58748	0.207687	0.373877
NOP8	YOL144W	0.332405	3.79147	1.58643	0.207837	0.373984
YOR352W	YOR352W	0.314239	3.79504	1.58542	0.207981	0.37404
BDP1	YNL039W	0.288717	4.098	1.5823	0.20843	0.374602
YDL129W	YDL129W	0.25568	4.49801	1.58162	0.208528	0.374656
SPP381	YBR152W	0.639007	1.81527	1.57815	0.209027	0.375308
VIK1	YPL253C	0.464177	2.5982	1.55968	0.211712	0.37914
CUP9	YPL177C	0.191328	5.60139	1.55797	0.211963	0.379465
STU1	YBL034C	0.265427	4.4105	1.55449	0.212474	0.379902
UBA2	YDR390C	0.196433	5.36313	1.55348	0.212623	0.379902
KIN1	YDR122W	0.177144	6.19992	1.55137	0.212933	0.379966
PTR3	YFR029W	0.252883	4.57613	1.55029	0.213093	0.380005
ESP1	YGR098C	0.221354	4.99944	1.54565	0.213779	0.380893
HSL7	YBR133C	0.175819	5.91273	1.54209	0.214307	0.381429
MET6	YER091C	0.129142	10.7735	1.54046	0.21455	0.381737
WHI4	YDL224C	0.18121	5.57078	1.53838	0.21486	0.381934
VPS41	YDR080W	0.302583	3.83849	1.53833	0.214867	0.381934
YMR181C	YMR181C	0.378239	3.29197	1.53785	0.214938	0.381934
SDS3	YIL084C	0.330196	3.60313	1.53557	0.215278	0.382045
PEX22	YAL055W	0.338071	3.54339	1.53299	0.215665	0.382609
YKR041W	YKR041W	0.543717	1.99859	1.5285	0.216338	0.383307
VHS3	YOR054C	0.233891	4.72561	1.52804	0.216407	0.383307
SKG3	YLR187W	0.256976	4.32736	1.52349	0.217092	0.384274
MHP1	YJL042W	0.159975	6.59529	1.52225	0.217279	0.384482
HXT5	YHR096C	0.595052	2.05019	1.51003	0.219135	0.386647
AUR1	YKL004W	0.173227	5.87329	1.50918	0.219265	0.386746
IBA57	YJR122W	0.247474	4.50366	1.50344	0.220143	0.388052
NOP9	YJL010C	0.178779	5.7618	1.50229	0.220319	0.388238
KIP1	YBL063W	0.302076	3.78703	1.49843	0.220913	0.389036
COS12	YGL263W	0.595763	2.39676	1.49734	0.221081	0.389197
NUT1	YGL151W	0.220189	4.94578	1.49646	0.221217	0.389197
YOR296W	YOR296W	0.21352	4.9935	1.49461	0.221502	0.389574
PRP11	YDL043C	0.29158	3.95124	1.49333	0.2217	0.389798
PSK1	YAL017W	0.156795	6.44161	1.48237	0.223404	0.392418
YER077C	YER077C	0.327435	3.83463	1.48133	0.223566	0.392578
NPR2	YEL062W	0.290079	4.24462	1.47993	0.223785	0.392837
ATG3	YNR007C	0.269689	4.14338	1.47843	0.224021	0.393125
UBX3	YDL091C	0.320427	3.60998	1.47521	0.224526	0.39376
FAP1	YNL023C	0.178393	6.22798	1.47281	0.224903	0.393796
YBR062C	YBR062C	0.207127	5.10804	1.4705	0.225266	0.394055
YFR017C	YFR017C	0.302297	3.75872	1.46353	0.226369	0.395356
LCL2	YLR104W	0.346249	3.55391	1.46145	0.226699	0.395806
PMS1	YNL082W	0.367304	3.49306	1.45989	0.226948	0.396116
TOR2	YKL203C	0.157507	6.27507	1.45346	0.227974	0.397175
RTT101	YJL047C	0.291929	4.02272	1.45333	0.227994	0.397175
LGE1	YPL055C	0.270097	4.22265	1.45292	0.22806	0.397175
EKI1	YDR147W	0.218216	4.87065	1.44994	0.228538	0.397756
RSM25	YIL093C	0.174411	5.63233	1.44029	0.230092	0.399703
RVB2	YPL235W	0.144346	6.74977	1.43385	0.231137	0.401265
YGL185C	YGL185C	0.237456	4.92401	1.43274	0.231318	0.401439
APL4	YPR029C	0.193542	5.47299	1.43234	0.231384	0.401439
DAM1	YGR113W	0.241349	4.52496	1.43029	0.231717	0.401598
HUB1	YNR032C-A	0.218939	4.80667	1.42994	0.231774	0.401598
HDA3	YPR179C	0.293767	3.91209	1.42014	0.23338	0.404012
OCT1	YKL134C	0.337118	3.4958	1.4174	0.233832	0.404666
MBF1	YOR298C-A	0.140879	9.85205	1.4164	0.233996	0.404824
BUD7	YOR299W	0.155311	6.55336	1.41491	0.234242	0.405122
YJR003C	YJR003C	0.230702	4.59713	1.41346	0.234483	0.405412
DUG2	YBR281C	0.16767	5.80862	1.40973	0.235102	0.406353
CDC31	YOR257W	0.321816	3.70519	1.40337	0.23616	0.407605
ACH1	YBL015W	0.159457	6.19712	1.39993	0.236735	0.408043
UBP13	YBL067C	0.17047	5.62499	1.39957	0.236795	0.408043
BTS1	YPL069C	0.264103	4.20737	1.39703	0.237222	0.408479
YOR338W	YOR338W	0.23239	4.77966	1.39517	0.237534	0.408624
IGO1	YNL157W	0.179269	6.06852	1.39449	0.237649	0.408624
CDC6	YJL194W	0.282012	4.21356	1.39402	0.237727	0.408624
LDB19	YOR322C	0.156882	6.2486	1.39271	0.237948	0.408834
PRS3	YHL011C	0.124376	7.70304	1.39014	0.238381	0.409233
YOR376W-A	YOR376W-A	0.526671	1.97325	1.38595	0.23909	0.410052
SQT1	YIR012W	0.123998	8.04867	1.38561	0.239148	0.410052
CDC24	YAL041W	0.197877	5.27068	1.38503	0.239245	0.410052
YHR045W	YHR045W	0.24384	4.30696	1.38499	0.239253	0.410052
PSP2	YML017W	0.171185	6.09722	1.38225	0.239718	0.410678
SNU66	YOR308C	0.424326	2.71578	1.37613	0.240761	0.41188
ZAP1	YJL056C	0.416944	3.34906	1.37594	0.240794	0.41188
CST9	YLR394W	0.386031	2.92598	1.37565	0.240843	0.41188
GIS2	YNL255C	0.12228	8.5464	1.3681	0.242138	0.41358
PRP19	YLL036C	0.153977	6.24441	1.36555	0.242578	0.414042
YKL165C-A	YKL165C-A	0.362007	3.26357	1.36358	0.242918	0.414399
YOR342C	YOR342C	0.220735	4.68936	1.36193	0.243203	0.414499
SMC1	YFL008W	0.219171	4.69538	1.35848	0.2438	0.415389
SVP26	YHR181W	0.269554	3.97702	1.35528	0.244357	0.416208
MRPS35	YGR165W	0.172459	5.75984	1.34558	0.246053	0.418191
SET1	YHR119W	0.217759	4.81645	1.33973	0.247082	0.419659
POX1	YGL205W	0.744172	0.653459	1.33339	0.248203	0.421196
YOR059C	YOR059C	0.228336	4.56406	1.33179	0.248488	0.421418
GVP36	YIL041W	0.116904	8.85525	1.32553	0.249602	0.422527
GTS1	YGL181W	0.16604	6.1658	1.3223	0.25018	0.423376
GRX8	YLR364W	0.318007	3.53485	1.32162	0.250302	0.423451
ERB1	YMR049C	0.142649	6.73771	1.32031	0.250537	0.423719
ASM4	YDL088C	0.187965	5.23557	1.31821	0.250914	0.424096
YJU3	YKL094W	0.128158	7.2071	1.3159	0.251329	0.424663
MCA1	YOR197W	0.1206	7.58036	1.31549	0.251404	0.424663
SCD5	YOR329C	0.187553	5.20471	1.30986	0.252421	0.425628
PDB1	YBR221C	0.114474	8.99713	1.30622	0.25308	0.426335
GRX3	YDR098C	0.124435	7.34027	1.30616	0.253091	0.426335
UBA4	YHR111W	0.203933	4.89713	1.2951	0.25511	0.429343
YND1	YER005W	0.147053	6.38574	1.29276	0.255539	0.429934
GTO3	YMR251W	0.52372	2.05525	1.29105	0.255854	0.430201
UBP15	YMR304W	0.16259	5.74444	1.28485	0.257	0.431487
GEF1	YJR040W	0.191901	5.12868	1.28483	0.257003	0.431487
GAD1	YMR250W	0.122411	7.4096	1.28464	0.257037	0.431487
PAM17	YKR065C	0.152642	6.44367	1.28381	0.257192	0.431528
ENT1	YDL161W	0.198089	4.9359	1.27943	0.258005	0.432202
HXK2	YGL253W	0.119747	11.1844	1.27919	0.25805	0.432202
RAD9	YDR217C	0.265132	4.34008	1.27887	0.25811	0.432202
YML009W-B	YML009W-B	0.580316	1.41897	1.27869	0.258144	0.432202
SSN3	YPL042C	0.17093	5.50468	1.27642	0.258566	0.432528
STO1	YMR125W	0.145615	6.4893	1.27637	0.258574	0.432528
MRS4	YKR052C	0.158254	6.03957	1.27544	0.258748	0.4326
YDR524C-B	YDR524C-B	0.129819	10.7914	1.2753	0.258774	0.4326
ALT1	YLR089C	0.150676	6.48623	1.27286	0.259231	0.433232
YHR080C	YHR080C	0.218418	4.61021	1.26855	0.260039	0.434055
VIP1	YLR410W	0.129278	6.92529	1.26579	0.260557	0.434657
YKL031W	YKL031W	0.975596	0.029445	1.25581	0.262447	0.437117
STE18	YJR086W	0.224096	4.57809	1.2553	0.262542	0.437117
VPS71	YML041C	0.245232	4.37767	1.25483	0.262632	0.437117
ABD1	YBR236C	0.154403	5.94636	1.25465	0.262667	0.437117
LSC1	YOR142W	0.117494	7.95544	1.24956	0.263636	0.4382
YPR097W	YPR097W	0.170588	5.41667	1.24905	0.263735	0.438231
YHR022C	YHR022C	0.807389	0.714008	1.24456	0.264595	0.439282
RAD53	YPL153C	0.289464	3.62612	1.24449	0.264607	0.439282
YPR146C	YPR146C	0.355662	3.36714	1.24091	0.265296	0.439896
HAL9	YOL089C	0.238387	4.35601	1.23986	0.265497	0.440097
IRC23	YOR044W	0.52724	2.39864	1.23851	0.265758	0.440397
NUP85	YJR042W	0.161003	5.89723	1.23753	0.265948	0.440579
GAR1	YHR089C	0.12169	7.62659	1.23511	0.266416	0.441089
PRE7	YBL041W	0.121325	7.92344	1.23181	0.267054	0.442013
YHR182W	YHR182W	0.315521	3.55235	1.2292	0.267564	0.442589
YGL159W	YGL159W	0.239002	4.24479	1.22492	0.268398	0.443437
CYS4	YGR155W	0.118848	9.87922	1.22442	0.268496	0.443465
TRM11	YOL124C	0.166734	5.43834	1.22309	0.268755	0.44376
AQR1	YNL065W	0.143904	6.54818	1.2193	0.269499	0.444588
RIX7	YLL034C	0.15443	6.07742	1.21589	0.270168	0.445426
UBP1	YDL122W	0.187717	5.44351	1.21545	0.270256	0.445437
PGK1	YCR012W	0.137026	14.6824	1.21494	0.270357	0.44547
PCP1	YGR101W	0.161967	5.92777	1.20875	0.271579	0.446865
MET18	YIL128W	0.175597	5.45549	1.2086	0.27161	0.446865
DAD2	YKR083C	0.361239	3.17515	1.20447	0.27243	0.447716
PIC2	YER053C	0.132271	6.78082	1.20436	0.272452	0.447716
RXT2	YBR095C	0.223005	4.69058	1.20354	0.272614	0.447849
GET2	YER083C	0.151054	6.10042	1.20104	0.273114	0.448239
PDR11	YIL013C	0.3557	3.05938	1.20072	0.273177	0.448239
FIP1	YJR093C	0.217686	4.54708	1.19699	0.273924	0.449293
SRO77	YBL106C	0.19494	4.96288	1.19629	0.274065	0.449293
YDL187C	YDL187C	0.817586	0.185256	1.19417	0.27449	0.449856
MSH3	YCR092C	0.227332	4.44857	1.18682	0.275973	0.451599
YKL066W	YKL066W	0.299818	3.84825	1.18676	0.275985	0.451599
IBD2	YNL164C	0.272532	3.73299	1.18646	0.276045	0.451599
ATP23	YNR020C	0.215965	4.53541	1.18438	0.276467	0.45202
IXR1	YKL032C	0.279626	3.65716	1.18206	0.276937	0.452519
NRG1	YDR043C	0.21286	4.68357	1.17878	0.277605	0.452939
YOR034C-A	YOR034C-A	0.699514	0.966766	1.17834	0.277695	0.452951
QNS1	YHR074W	0.110503	8.2331	1.17411	0.278559	0.45396
BUB1	YGR188C	0.311089	3.50277	1.17409	0.278563	0.45396
DUG1	YFR044C	0.109055	8.90805	1.17369	0.278643	0.45396
SED5	YLR026C	0.207512	4.88318	1.17058	0.279283	0.454705
YEL047C	YEL047C	0.120912	7.79846	1.16878	0.279653	0.454861
ELM1	YKL048C	0.256627	3.88078	1.16856	0.279698	0.454861
YBL006W-A	YBL006W-A	0.845429	-0.0191421	1.16802	0.279808	0.454861
AKR1	YDR264C	0.124098	7.11268	1.16528	0.280373	0.455431
PSY1	YKL076C	0.666821	0.914223	1.16289	0.280868	0.456099
YGR137W	YGR137W	0.257197	3.87282	1.16177	0.281099	0.456341
LSB6	YJL100W	0.211712	4.88887	1.15044	0.283458	0.459628
GUP1	YGL084C	0.217874	4.6587	1.1464	0.284305	0.460594
AIM34	YMR003W	0.334405	3.3579	1.13869	0.285928	0.462763
DIF1	YLR437C	0.259621	3.95598	1.13845	0.28598	0.462763
YDR109C	YDR109C	0.262738	4.70283	1.13793	0.286091	0.462806
NAM9	YNL137C	0.156994	5.58675	1.13365	0.286999	0.463897
PAP2	YOL115W	0.149461	5.87913	1.13194	0.287361	0.46418
YIR035C	YIR035C	0.10936	8.19105	1.12745	0.288321	0.465184
FES1	YBR101C	0.117258	8.02125	1.11989	0.289942	0.467283
SPP1	YPL138C	0.21834	4.53282	1.11871	0.290197	0.467283
HDA1	YNL021W	0.15315	5.72675	1.1149	0.291019	0.468302
YIL001W	YIL001W	0.246157	4.24038	1.11275	0.291485	0.468911
YDR089W	YDR089W	0.18911	5.11513	1.11237	0.291568	0.468911
YLR301W	YLR301W	0.111413	8.02295	1.11002	0.292078	0.469456
SYG1	YIL047C	0.110846	7.62268	1.10827	0.292459	0.469794
RIM4	YHL024W	0.41643	2.48167	1.10701	0.292733	0.469961
YGL176C	YGL176C	0.232008	4.26589	1.10416	0.293355	0.470547
SUR7	YML052W	0.157097	5.83938	1.10234	0.293754	0.470776
AMS1	YGL156W	0.219597	4.58583	1.09955	0.294365	0.471481
YPL150W	YPL150W	0.215754	4.68274	1.09682	0.294965	0.472301
OGG1	YML060W	0.239314	4.0463	1.09538	0.295281	0.472536
SMB1	YER029C	0.247529	3.91432	1.0928	0.295852	0.472762
TMA23	YMR269W	0.604672	1.33876	1.09143	0.296155	0.472971
LCB5	YLR260W	0.184584	5.04372	1.08993	0.296486	0.473248
SSE1	YPL106C	0.108913	10.7653	1.08987	0.2965	0.473248
DSE3	YOR264W	0.153019	5.8163	1.08537	0.2975	0.474432
SNT309	YPR101W	0.280382	3.61528	1.08428	0.297742	0.47468
GAC1	YOR178C	0.54005	1.32755	1.08198	0.298256	0.475086
EXO84	YBR102C	0.212614	4.72039	1.07768	0.299216	0.476104
SCP160	YJL080C	0.10348	8.73945	1.07699	0.299372	0.476104
SPB4	YFL002C	0.161582	5.72838	1.0768	0.299413	0.476104
MPT5	YGL178W	0.214683	4.45331	1.07535	0.29974	0.476485
MRK1	YDL079C	0.708781	0.591665	1.07319	0.300225	0.476958
GMH1	YKR030W	0.226757	4.2618	1.07174	0.300552	0.477087
YIL029C	YIL029C	0.353729	2.8061	1.06984	0.300982	0.477495
VNX1	YNL321W	0.158906	5.40509	1.06762	0.301484	0.477889
ECM12	YHR021W-A	0.827852	0.172917	1.06727	0.301563	0.477889
YLR281C	YLR281C	0.593476	1.2074	1.0672	0.301578	0.477889
IES6	YEL044W	0.142626	6.38562	1.06621	0.301802	0.478107
BIT61	YJL058C	0.300651	3.31471	1.06421	0.302258	0.478416
YBR076C-A	YBR076C-A	0.342225	3.11468	1.06117	0.302948	0.479369
MNR2	YKL064W	0.15305	5.84794	1.05944	0.303344	0.479732
RVS167	YDR388W	0.104898	8.84296	1.05693	0.303916	0.480349
NUP60	YAR002W	0.144764	5.81252	1.05652	0.30401	0.48036
CBF2	YGR140W	0.21686	4.49704	1.05363	0.304672	0.481268
EFT1	YOR133W	0.108144	8.8321	1.04855	0.305842	0.482701
RCN2	YOR220W	0.128386	6.79709	1.04725	0.306141	0.482717
RRP4	YHR069C	0.12722	6.55923	1.04698	0.306203	0.482717
HLR1	YDR528W	0.317516	3.29078	1.04427	0.30683	0.483566
FZF1	YGL254W	0.232331	4.036	1.04361	0.306984	0.483671
ARP5	YNL059C	0.184531	4.81541	1.0386	0.308146	0.485106
MRPL11	YDL202W	0.191632	4.86147	1.03778	0.308339	0.485106
IML1	YJR138W	0.209141	4.4999	1.03776	0.308344	0.485106
NGL1	YOL042W	0.199587	4.64834	1.03643	0.308652	0.485327
PET127	YOR017W	0.272347	3.58486	1.0355	0.308871	0.485532
SFK1	YKL051W	0.151539	5.65649	1.03349	0.30934	0.485933
GPX2	YBR244W	0.140632	6.07665	1.03217	0.309649	0.486093
SRB5	YGR104C	0.256156	4.28008	1.02678	0.310917	0.487496
RTC6	YPL183W-A	0.150689	5.55882	1.02454	0.311446	0.488151
PMP2	YEL017C-A	0.121001	7.02187	1.02086	0.312314	0.48913
SET3	YKR029C	0.25133	3.7442	1.01808	0.312976	0.490026
MAC1	YMR021C	0.160865	5.29255	1.01405	0.313934	0.491096
BIR1	YJR089W	0.251826	3.72882	1.01271	0.314254	0.491294
TRM2	YKR056W	0.136815	6.35478	1.01243	0.314321	0.491294
YGR122W	YGR122W	0.198556	4.64556	1.0065	0.315743	0.493097
URK1	YNR012W	0.182196	4.81731	1.00527	0.316039	0.49334
LAT1	YNL071W	0.102315	9.21956	1.0051	0.316078	0.49334
RPG1	YBR079C	0.10706	8.05737	1.00355	0.316453	0.493645
ARG5,6	YER069W	0.136627	6.2046	1.003	0.316585	0.493712
HGH1	YGR187C	0.190211	4.8628	0.999498	0.317432	0.494892
YKL071W	YKL071W	0.618521	1.04169	0.998422	0.317693	0.495158
YPT35	YHR105W	0.325394	3.04031	0.992331	0.319173	0.497184
PSR2	YLR019W	0.158391	5.33401	0.989557	0.319851	0.497957
COX10	YPL172C	0.220244	4.68512	0.989172	0.319945	0.497963
CWC2	YDL209C	0.30326	3.26205	0.986057	0.320708	0.498728
YHM2	YMR241W	0.102499	8.14455	0.98283	0.321501	0.49982
GPG1	YGL121C	0.26319	3.59447	0.982043	0.321695	0.49998
POP4	YBR257W	0.340078	3.40221	0.977218	0.322887	0.500839
PAN3	YKL025C	0.181406	4.94304	0.976861	0.322975	0.500839
SPI1	YER150W	0.126824	7.41294	0.973905	0.323708	0.501492
POM33	YLL023C	0.195895	4.84815	0.970757	0.324491	0.502156
YOR015W	YOR015W	0.340771	2.87663	0.970689	0.324508	0.502156
HBT1	YDL223C	0.254171	3.70095	0.970506	0.324554	0.502156
SNP1	YIL061C	0.249432	3.73613	0.969882	0.32471	0.502255
OCA4	YCR095C	0.210703	4.61938	0.969335	0.324846	0.502325
NOP1	YDL014W	0.0992613	9.01307	0.967696	0.325256	0.502817
RTK1	YDL025C	0.152385	5.53572	0.967203	0.325379	0.502866
YBR196C-A	YBR196C-A	0.815538	-0.107297	0.965183	0.325884	0.503412
YHP1	YDR451C	0.15173	5.35118	0.965062	0.325915	0.503412
GSC2	YGR032W	0.15569	6.3212	0.96398	0.326186	0.50369
YOR203W	YOR203W	0.538502	1.18259	0.961758	0.326744	0.504269
AIM4	YBR194W	0.26433	3.73057	0.960122	0.327156	0.504695
PSY2	YNL201C	0.198606	5.07361	0.959934	0.327204	0.504695
PET494	YNR045W	0.199976	4.53823	0.958654	0.327526	0.504918
RTT107	YHR154W	0.256486	3.99556	0.957905	0.327715	0.504918
PHR1	YOR386W	0.2159	4.30849	0.953863	0.328738	0.505927
SKM1	YOL113W	0.215446	4.23675	0.9501	0.329694	0.506973
GLO3	YER122C	0.10612	7.35471	0.948179	0.330183	0.507443
SPC105	YGL093W	0.161763	5.26784	0.944931	0.331013	0.508434
YHR192W	YHR192W	0.241045	3.99391	0.941588	0.33187	0.509076
SIT1	YEL065W	0.169814	4.98832	0.940623	0.332118	0.509136
FAS1	YKL182W	0.102357	11.3092	0.938825	0.33258	0.50942
KHA1	YJL094C	0.151232	5.38565	0.937267	0.332982	0.509609
AIM17	YHL021C	0.135527	6.61185	0.935293	0.333491	0.510105
YPR148C	YPR148C	0.141089	5.95445	0.934057	0.333811	0.510311
YGR015C	YGR015C	0.230851	3.95181	0.933033	0.334076	0.510362
ARL3	YPL051W	0.243699	3.98456	0.928529	0.335246	0.511614
COT1	YOR316C	0.16839	4.92888	0.928333	0.335297	0.511614
GAL1	YBR020W	0.369674	2.46354	0.928265	0.335314	0.511614
YLR041W	YLR041W	0.795297	0.236252	0.926815	0.335692	0.512049
YMR265C	YMR265C	0.140214	5.94164	0.92321	0.336633	0.512916
COY1	YKL179C	0.192538	4.58212	0.920955	0.337224	0.513533
STE7	YDL159W	0.176934	5.02287	0.920376	0.337376	0.513622
RPL9B	YNL067W	0.101947	9.77475	0.916343	0.338437	0.515094
ECM18	YDR125C	0.336104	2.91019	0.911404	0.339742	0.516652
YIL096C	YIL096C	0.261249	3.50899	0.91052	0.339976	0.516732
LUC7	YDL087C	0.210815	4.20022	0.910145	0.340076	0.516732
CAR2	YLR438W	0.132	6.00761	0.906742	0.34098	0.51782
AEP1	YMR064W	0.196339	4.40334	0.903281	0.341904	0.518792
PTC2	YER089C	0.101053	7.43982	0.899353	0.342955	0.519971
QDR1	YIL120W	0.196122	4.46941	0.899223	0.34299	0.519971
YNL170W	YNL170W	0.61602	0.656185	0.897594	0.343428	0.519971
YBR012C	YBR012C	0.585402	0.716967	0.897562	0.343436	0.519971
MIH1	YMR036C	0.221273	4.11217	0.892982	0.34467	0.521267
SPT5	YML010W	0.101738	7.35469	0.888862	0.345786	0.522523
DML1	YMR211W	0.229285	4.17811	0.88759	0.346131	0.522758
MCH1	YDL054C	0.252493	3.62147	0.882905	0.347407	0.524382
RFX1	YLR176C	0.432875	2.19539	0.882594	0.347492	0.524382
RXT3	YDL076C	0.176738	4.82478	0.880258	0.348131	0.525167
PHO80	YOL001W	0.187188	4.49529	0.878767	0.34854	0.525386
PRP18	YGR006W	0.320847	3.0025	0.875332	0.349484	0.526377
YDR186C	YDR186C	0.131467	5.89553	0.87226	0.35033	0.527508
SLG1	YOR008C	0.163946	4.94316	0.870562	0.3508	0.527782
RRP15	YPR143W	0.213948	4.27415	0.866257	0.351994	0.529144
YDL211C	YDL211C	0.386928	2.37812	0.86344	0.352778	0.529744
RAD27	YKL113C	0.13535	5.70872	0.862083	0.353156	0.530168
THG1	YGR024C	0.122019	6.40396	0.859082	0.353996	0.531283
YPT11	YNL304W	0.220624	4.10764	0.858219	0.354238	0.531496
SPO71	YDR104C	0.232863	3.74146	0.857566	0.354421	0.531496
YGR025W	YGR025W	0.689077	0.668811	0.857544	0.354427	0.531496
ELP3	YPL086C	0.126288	6.3516	0.855774	0.354924	0.531917
HYR1	YIR037W	0.0989676	7.61531	0.853709	0.355505	0.532243
YGR035C	YGR035C	0.295935	3.02695	0.852536	0.355836	0.532448
SNT2	YGL131C	0.214425	4.55334	0.849336	0.35674	0.533656
APS1	YLR170C	0.170284	4.88089	0.848534	0.356967	0.533851
UBP10	YNL186W	0.129657	5.9187	0.84594	0.357703	0.534516
PRI2	YKL045W	0.16056	4.96742	0.837125	0.36022	0.537547
MRI1	YPR118W	0.0925237	8.25013	0.832421	0.361573	0.539113
LST7	YGR057C	0.252275	3.50203	0.830221	0.362209	0.539491
YRB30	YGL164C	0.301788	2.99085	0.829637	0.362377	0.539596
ATG20	YDL113C	0.236072	4.0446	0.827417	0.363021	0.540262
TAF2	YCR042C	0.160114	5.16956	0.826886	0.363175	0.540345
MPE1	YKL059C	0.167333	4.81679	0.826235	0.363364	0.54048
MRP13	YGR084C	0.163743	5.10207	0.824367	0.363906	0.541067
HXT3	YDR345C	0.100762	9.01828	0.824202	0.363954	0.541067
CDD1	YLR245C	0.216472	3.98852	0.822723	0.364385	0.541561
HEM12	YDR047W	0.100137	7.38344	0.820994	0.36489	0.542058
YET3	YDL072C	0.156283	5.74968	0.82068	0.364981	0.542058
PRP39	YML046W	0.169155	4.78564	0.819236	0.365404	0.542488
FUN19	YAL034C	0.211402	4.01664	0.816957	0.366071	0.543041
SDH1	YKL148C	0.120839	6.27168	0.815316	0.366553	0.543369
YNL143C	YNL143C	0.61124	0.491349	0.812278	0.367447	0.544314
YGR021W	YGR021W	0.144282	5.4339	0.811925	0.367552	0.544314
URC2	YDR520C	0.186499	4.41218	0.809091	0.368389	0.545059
TRX2	YGR209C	0.098042	9.57341	0.808142	0.36867	0.545279
ALD6	YPL061W	0.0967013	10.9457	0.803676	0.369996	0.546507
SUR4	YLR372W	0.116331	6.48256	0.800449	0.370959	0.547591
RPC82	YPR190C	0.130887	5.58012	0.796703	0.372081	0.548681
YDL119C	YDL119C	0.198206	4.13988	0.796418	0.372166	0.548681
YRR1	YOR162C	0.187992	4.43442	0.795347	0.372488	0.549009
DIG2	YDR480W	0.249906	3.47733	0.792498	0.373346	0.549978
IQG1	YPL242C	0.143003	5.53567	0.789562	0.374233	0.551137
YVH1	YIR026C	0.131117	5.99845	0.788543	0.374541	0.551444
APQ12	YIL040W	0.182613	4.389	0.787642	0.374814	0.551698
HSF1	YGL073W	0.175203	4.64796	0.787065	0.374989	0.551809
PRP40	YKL012W	0.196902	4.4227	0.7863	0.375221	0.551842
PEX1	YKL197C	0.168252	4.89331	0.785999	0.375313	0.551842
YDL156W	YDL156W	0.248933	3.50515	0.783943	0.375938	0.552466
YCR101C	YCR101C	0.479098	1.73922	0.780645	0.376944	0.553787
YLR211C	YLR211C	0.468076	1.38873	0.780337	0.377038	0.553787
LTV1	YKL143W	0.15635	5.43572	0.779803	0.377201	0.553879
GLE1	YDL207W	0.174662	4.58213	0.779421	0.377318	0.553903
BMS1	YPL217C	0.122256	6.10702	0.774992	0.378677	0.555306
MSI1	YBR195C	0.13611	5.3581	0.771521	0.379747	0.556134
RHO5	YNL180C	0.14947	5.14343	0.769479	0.380378	0.556171
YNL260C	YNL260C	0.241988	3.67863	0.768107	0.380803	0.556349
YNR063W	YNR063W	0.327557	2.80075	0.767256	0.381067	0.556587
REX4	YOL080C	0.34209	3.03288	0.765147	0.381723	0.557037
ARA1	YBR149W	0.0901122	8.03509	0.764667	0.381872	0.557037
TAF8	YML114C	0.141674	5.38238	0.762084	0.382677	0.557902
YGR071C	YGR071C	0.221845	3.96249	0.760644	0.383127	0.55841
RTS2	YOR077W	0.332364	2.71936	0.759604	0.383452	0.558736
YKR017C	YKR017C	0.17613	4.64098	0.756569	0.384405	0.559943
GOR1	YNL274C	0.129184	5.90417	0.756316	0.384484	0.559943
ATE1	YGL017W	0.124192	6.16336	0.755697	0.384678	0.560078
ISR1	YPR106W	0.148223	5.35177	0.753296	0.385435	0.561031
RRN10	YBL025W	0.37046	2.24219	0.749841	0.386527	0.561729
CAR1	YPL111W	0.105936	7.32286	0.747019	0.387422	0.562798
SIF2	YBR103W	0.140742	5.30152	0.746878	0.387466	0.562798
UGA3	YDL170W	0.162585	4.93438	0.744705	0.388158	0.563384
UBC8	YEL012W	0.18334	4.35572	0.744643	0.388177	0.563384
MRPL35	YDR322W	0.1559	4.86292	0.743831	0.388436	0.563406
EDC2	YER035W	0.118582	6.44534	0.743321	0.388599	0.563406
CRZ1	YNL027W	0.168067	4.70527	0.742956	0.388716	0.563406
CDC16	YKL022C	0.153442	4.92878	0.742225	0.388949	0.563406
CYR1	YJL005W	0.104391	6.68346	0.740497	0.389502	0.56382
CLP1	YOR250C	0.122909	5.68731	0.739201	0.389917	0.564272
UGP1	YKL035W	0.0865376	9.1243	0.736472	0.390793	0.565392
YLR252W	YLR252W	0.271615	3.1017	0.735187	0.391207	0.565694
UTP13	YLR222C	0.110477	6.58938	0.734071	0.391567	0.565785
OTU1	YFL044C	0.117032	6.16336	0.734034	0.391579	0.565785
SGF73	YGL066W	0.2144	3.74494	0.733456	0.391765	0.565819
DSF2	YBR007C	0.246024	3.79759	0.731734	0.392322	0.565819
STB4	YMR019W	0.161854	4.74638	0.72949	0.393048	0.56631
HSP31	YDR533C	0.116259	6.38721	0.728689	0.393308	0.56631
RTC5	YOR118W	0.168399	4.77021	0.723486	0.395003	0.568018
PHO2	YDL106C	0.213309	3.84491	0.722893	0.395196	0.56803
DPB11	YJL090C	0.222848	3.88798	0.722006	0.395487	0.568151
UFE1	YOR075W	0.218392	3.64827	0.721406	0.395683	0.568154
NSE4	YDL105W	0.261293	3.4083	0.719201	0.396406	0.569026
YGR079W	YGR079W	0.134685	5.34382	0.715398	0.397658	0.570274
CPA1	YOR303W	0.102333	7.64936	0.714444	0.397972	0.570531
YEF1	YEL041W	0.248194	3.32282	0.709192	0.399712	0.572727
PUP1	YOR157C	0.091019	8.02633	0.708722	0.399869	0.572802
MDV1	YJL112W	0.129661	5.6167	0.706832	0.400497	0.572957
OAF3	YKR064W	0.218983	3.65683	0.700874	0.40249	0.575492
YDR333C	YDR333C	0.144325	5.41723	0.699658	0.402899	0.575697
FRE8	YLR047C	0.206437	3.88843	0.699237	0.40304	0.575697
SEY1	YOR165W	0.101258	6.97687	0.693843	0.40486	0.577548
ACS1	YAL054C	0.204315	3.97388	0.691836	0.405541	0.578368
AFG1	YEL052W	0.113254	5.99538	0.688325	0.406735	0.579771
SOD2	YHR008C	0.0881925	8.21848	0.687813	0.406909	0.57979
YJL181W	YJL181W	0.188177	4.03731	0.687553	0.406998	0.57979
SAM4	YPL273W	0.0993307	7.72719	0.686814	0.40725	0.579905
NAF1	YNL124W	0.179836	4.65338	0.683906	0.408245	0.580871
MGT1	YDL200C	0.22379	3.85535	0.682878	0.408597	0.581222
AEP3	YPL005W	0.204055	3.91354	0.680911	0.409273	0.581732
MNT3	YIL014W	0.202354	4.16257	0.680042	0.409572	0.581857
TMA17	YDL110C	0.206427	3.78777	0.678421	0.410131	0.5822
SNF12	YNR023W	0.172262	4.72032	0.676227	0.410889	0.582975
IRC20	YLR247C	0.131217	5.27521	0.674179	0.411598	0.583681
USV1	YPL230W	0.263091	3.4567	0.673631	0.411789	0.5838
YBP1	YBR216C	0.158194	4.59949	0.670871	0.412748	0.584558
SSQ1	YLR369W	0.146332	4.88023	0.663875	0.415195	0.587269
HIR3	YJR140C	0.144525	5.18561	0.661803	0.415924	0.587997
SLD3	YGL113W	0.226946	3.5635	0.659803	0.41663	0.588541
YIL141W	YIL141W	0.699816	-0.234732	0.65912	0.416871	0.588602
TFC4	YGR047C	0.158554	4.66863	0.658774	0.416993	0.588602
ERT1	YBR239C	0.237477	3.3729	0.655315	0.418219	0.59003
FIG4	YNL325C	0.193196	4.11206	0.653524	0.418856	0.59054
GCN2	YDR283C	0.132565	5.32512	0.653391	0.418903	0.59054
TIM17	YJL143W	0.0893679	7.15314	0.648947	0.420489	0.592322
GIP4	YAL031C	0.147828	4.86363	0.646787	0.421264	0.593109
SPP41	YDR464W	0.141777	4.95262	0.64539	0.421766	0.593512
NPT1	YOR209C	0.0891013	7.38211	0.641375	0.423213	0.594637
RBD2	YPL246C	0.124274	5.74836	0.634749	0.425619	0.597407
YDL199C	YDL199C	0.256182	3.04264	0.632082	0.426593	0.598469
YPK2	YMR104C	0.132921	5.63851	0.629993	0.427358	0.599237
NEO1	YIL048W	0.157842	4.49561	0.628074	0.428062	0.599943
ATR1	YML116W	0.172968	4.19493	0.627115	0.428416	0.600109
SER2	YGR208W	0.0956117	6.66836	0.624565	0.429356	0.600763
RKM1	YPL208W	0.112251	6.07976	0.621683	0.430423	0.602001
RLP7	YNL002C	0.109848	5.95504	0.620608	0.430821	0.602253
YFL041W-A	YFL041W-A	0.450069	1.11447	0.620037	0.431034	0.602348
CLB2	YPR119W	0.152491	4.81952	0.619628	0.431186	0.602348
YDL183C	YDL183C	0.339635	2.36791	0.619542	0.431218	0.602348
YER079W	YER079W	0.23405	3.65584	0.617844	0.431849	0.602685
LAA1	YJL207C	0.119979	5.69297	0.614837	0.432972	0.603727
KRE9	YJL174W	0.114477	5.62696	0.609056	0.435144	0.605399
SPC25	YER018C	0.119733	5.41469	0.609013	0.43516	0.605399
ENP1	YBR247C	0.139954	4.97331	0.609009	0.435161	0.605399
YCR076C	YCR076C	0.117333	5.44676	0.606949	0.435939	0.606024
YDL133W	YDL133W	0.150028	4.78311	0.606651	0.436051	0.606024
RKM2	YDR198C	0.218331	3.42466	0.605639	0.436435	0.606391
ZRG8	YER033C	0.208377	3.66027	0.605037	0.436663	0.606415
OMA1	YKR087C	0.130165	5.20065	0.603302	0.437321	0.607023
BNI1	YNL271C	0.10762	5.87461	0.602365	0.437677	0.607364
ERG6	YML008C	0.0809438	8.00345	0.600781	0.43828	0.608048
ADP1	YCR011C	0.106285	5.9211	0.597584	0.439502	0.609029
YDL057W	YDL057W	0.179051	4.01473	0.597229	0.439637	0.609029
COX4	YGL187C	0.0966794	6.82421	0.597192	0.439651	0.609029
SEC53	YFL045C	0.0785736	9.57606	0.593079	0.441231	0.610449
ELG1	YOR144C	0.220633	3.33486	0.590339	0.442288	0.611664
CCT5	YJR064W	0.0801685	9.34999	0.587078	0.443551	0.613197
KIP3	YGL216W	0.122237	5.30904	0.586216	0.443886	0.613506
IRC15	YPL017C	0.195218	3.96891	0.584041	0.444733	0.61412
AVT2	YEL064C	0.258999	2.88822	0.583899	0.444788	0.61412
YGR018C	YGR018C	0.561831	0.183073	0.583642	0.444888	0.61412
MSA1	YOR066W	0.146572	4.70417	0.582067	0.445503	0.61466
SKN7	YHR206W	0.113257	5.61116	0.581736	0.445633	0.614685
YGR042W	YGR042W	0.257399	3.08683	0.580913	0.445955	0.614975
CDH1	YGL003C	0.115541	5.42029	0.576411	0.447722	0.616795
TRS20	YBR254C	0.137078	5.29922	0.572093	0.449428	0.61868
YLR257W	YLR257W	0.0777549	7.96618	0.569959	0.450275	0.619536
CTF4	YPR135W	0.130988	4.98377	0.567974	0.451065	0.620313
GRH1	YDR517W	0.083128	7.57311	0.567199	0.451374	0.620444
QCR10	YHR001W-A	0.161539	4.24791	0.56717	0.451386	0.620444
YLR164W	YLR164W	0.309403	2.27179	0.565204	0.452171	0.621213
MKK1	YOR231W	0.121151	5.21116	0.56313	0.453002	0.621983
YOR020W-A	YOR020W-A	0.118674	5.4047	0.562945	0.453076	0.621983
DBF20	YPR111W	0.215943	3.5287	0.56294	0.453078	0.621983
PHO90	YJL198W	0.106496	6.21107	0.562679	0.453183	0.621983
YGR126W	YGR126W	0.208078	3.43913	0.561694	0.453578	0.62216
ARO10	YDR380W	0.436102	0.955484	0.56136	0.453713	0.62216
RCR2	YDR003W	0.159614	4.24723	0.561232	0.453764	0.62216
MMM1	YLL006W	0.163897	4.1741	0.55781	0.455144	0.623283
ESC8	YOL017W	0.204424	3.47352	0.557796	0.45515	0.623283
[truncated: 3,507 more rows]
