# Supplementary material for: The Yeast La Related Protein Slf1p Is a Key Activator of Translation during the Oxidative Stress Response
Source: PLoS Genet. 2015 Jan 8;11(1):e1004903. doi: 10.1371/journal.pgen.1004903 (PMC4287443; doi:10.1371/journal.pgen.1004903)
Supplement: S3 Table — Identication of Slf1p mRNA targets by RIP-Seq analysis. (XLSX) [file pgen.1004903.s010.xlsx]

## Sheet: Table S3
Table S3. Identication of Slf1p mRNA targets by RIP-Seq analysis
names	genes	Log FC	logCPM	LR	PValue	FDR
YMR122W-A	YMR122W-A	2.17384	9.68437	83.7978	5.48055e-20	2.72078e-16
RPL31B	YLR406C	2.05308	9.00951	82.5975	1.00583e-19	2.72078e-16
HYR1	YIR037W	1.64344	7.98739	75.93	2.93908e-18	3.97511e-15
ESS1	YJR017C	1.80712	7.81	73.8023	8.63463e-18	9.34267e-15
HTB2	YBL002W	1.70386	9.0112	69.158	9.08836e-17	5.87203e-14
CPR3	YML078W	1.51926	7.98012	67.1695	2.49135e-16	1.34782e-13
CWP2	YKL096W-A	1.93631	9.89667	66.6093	3.31021e-16	1.62802e-13
MRPL4	YLR439W	2.78288	5.55906	65.3418	6.29725e-16	2.83901e-13
SKP1	YDR328C	1.69993	8.75874	61.2141	5.11926e-15	1.73095e-12
YML079W	YML079W	1.36251	8.05928	57.1964	3.94386e-14	9.6983e-12
ILV6	YCL009C	1.54856	9.30923	54.2782	1.74019e-13	3.71442e-11
YAH1	YPL252C	2.49949	5.59391	52.1575	5.12238e-13	9.89718e-11
VMA7	YGR020C	1.45887	7.58114	50.5685	1.15076e-12	1.94551e-10
HIS3	YOR202W	1.67638	6.8643	48.8979	2.69643e-12	4.16718e-10
RPS9A	YPL081W	1.27598	8.22727	47.8789	4.53383e-12	6.45475e-10
TSC10	YBR265W	1.46124	7.34212	47.6459	5.10594e-12	7.08285e-10
DPM1	YPR183W	1.27094	7.91696	46.357	9.85525e-12	1.21442e-09
SNU13	YEL026W	1.28788	8.08827	45.0837	1.88789e-11	2.17308e-09
DPH5	YLR172C	1.36992	7.45588	44.7257	2.26658e-11	2.45244e-09
ACB1	YGR037C	1.35739	7.66387	44.53	2.50485e-11	2.61933e-09
RPS29B	YDL061C	1.27942	9.10957	41.4608	1.20257e-10	1.08432e-08
MRPL19	YNL185C	1.58219	6.58668	40.7996	1.6867e-10	1.44842e-08
ALB1	YJL122W	2.08335	5.61367	40.6536	1.81754e-10	1.53639e-08
YKL066W	YKL066W	2.68168	5.13748	39.1247	3.97573e-10	3.16304e-08
RPS26B	YER131W	1.51241	10.4478	38.0587	6.86482e-10	5.2308e-08
TIM17	YJL143W	1.47384	6.97711	37.5677	8.82955e-10	6.45512e-08
PUP1	YOR157C	1.09888	8.12156	37.2654	1.03098e-09	7.33898e-08
CIS3	YJL158C	1.20214	8.32726	36.3946	1.61151e-09	1.10358e-07
HPT1	YDR399W	1.1216	7.99819	36.154	1.82325e-09	1.21775e-07
SMT3	YDR510W	1.5559	6.84975	35.9143	2.06189e-09	1.36034e-07
RPL16A	YIL133C	1.60238	10.8829	35.7042	2.29663e-09	1.49696e-07
RPS29A	YLR388W	1.02569	8.33851	35.1038	3.12585e-09	1.94378e-07
RPA14	YDR156W	1.51662	6.64556	34.4283	4.42254e-09	2.65844e-07
PHO85	YPL031C	1.46327	6.46079	33.671	6.52662e-09	3.79667e-07
RPS23A	YGR118W	1.2489	9.56039	33.2385	8.15214e-09	4.64243e-07
MRPL28	YDR462W	2.07134	5.37686	33.0386	9.0345e-09	5.03883e-07
CCW14	YLR390W-A	1.11631	7.73107	32.6061	1.12863e-08	5.87102e-07
FPR1	YNL135C	1.19029	9.15847	30.9486	2.64957e-08	1.31853e-06
RPS26A	YGL189C	1.55715	11.7907	30.6622	3.07088e-08	1.49671e-06
RPB11	YOL005C	1.39953	6.36646	30.2157	3.86563e-08	1.7574e-06
THO1	YER063W	1.33765	6.87457	29.7968	4.79787e-08	2.07652e-06
RPS15	YOL040C	1.33462	10.7304	29.5666	5.40285e-08	2.3198e-06
YGR079W	YGR079W	1.521	5.84258	29.2191	6.464e-08	2.64926e-06
KTI11	YBL071W-A	2.58879	4.70053	28.9706	7.34867e-08	2.96689e-06
GRX5	YPL059W	1.24466	6.90665	28.9551	7.40771e-08	2.96857e-06
CKB1	YGL019W	1.16269	7.39499	28.8788	7.70517e-08	3.0427e-06
RPL34A	YER056C-A	1.1614	9.41442	28.7035	8.4352e-08	3.28305e-06
PDX3	YBR035C	1.09677	7.49098	28.3076	1.03491e-07	3.91528e-06
RLP24	YLR009W	1.83012	5.78707	27.9703	1.23194e-07	4.41377e-06
CDC14	YFR028C	1.11469	7.2833	27.6915	1.42285e-07	5.00501e-06
DLS1	YJL065C	1.37981	6.08312	27.4599	1.60388e-07	5.52673e-06
RPS17A	YML024W	1.29492	10.454	27.3777	1.67351e-07	5.67384e-06
MAM33	YIL070C	1.52445	5.76705	27.3285	1.71662e-07	5.74557e-06
TIF11	YMR260C	1.67269	7.02938	27.3242	1.72048e-07	5.74557e-06
LSB5	YCL034W	1.07886	7.55822	27.208	1.82697e-07	6.02957e-06
OPI1	YHL020C	1.24343	7.45815	26.7907	2.26722e-07	7.25778e-06
YOP1	YPR028W	1.04822	9.12805	26.7509	2.31448e-07	7.36548e-06
RPS27A	YKL156W	0.920692	8.09616	26.6823	2.39806e-07	7.58686e-06
RPL31A	YDL075W	1.23087	8.99806	26.6706	2.41259e-07	7.58844e-06
SEC62	YPL094C	1.11696	7.34688	26.6001	2.50225e-07	7.82495e-06
YNR014W	YNR014W	2.8089	4.33858	26.3719	2.81604e-07	8.46377e-06
RPS25A	YGR027C	1.40227	11.7792	26.1316	3.18923e-07	9.42827e-06
DFR1	YOR236W	1.7769	5.37278	25.9531	3.49805e-07	1.01025e-05
RSM7	YJR113C	1.17292	6.92261	25.943	3.51651e-07	1.01025e-05
GEP5	YLR091W	1.72656	5.52384	25.9359	3.52935e-07	1.01025e-05
SUI1	YNL244C	1.06916	7.73106	25.834	3.72084e-07	1.05391e-05
MDY2	YOL111C	1.42082	6.27884	25.733	3.92067e-07	1.08774e-05
MDE1	YJR024C	1.02354	7.60597	25.6587	4.0746e-07	1.12467e-05
RPN10	YHR200W	0.904372	8.44251	25.3689	4.73488e-07	1.30029e-05
SLM4	YBR077C	1.50793	5.8356	25.1601	5.27614e-07	1.4272e-05
PSF2	YJL072C	1.408	5.85304	24.9003	6.03733e-07	1.60896e-05
EMG1	YLR186W	1.13403	7.62092	24.8893	6.072e-07	1.61027e-05
RPS11B	YBR048W	1.17967	10.5368	24.8349	6.24566e-07	1.6357e-05
NTF2	YER009W	0.945935	9.03909	24.8309	6.25859e-07	1.6357e-05
YOL073C	YOL073C	1.27173	6.33499	24.6167	6.99442e-07	1.77652e-05
SCS2	YER120W	0.8786	8.1413	24.5819	7.12176e-07	1.79308e-05
YSY6	YBR162W-A	1.25762	6.3646	24.4711	7.54315e-07	1.87195e-05
RPS17B	YDR447C	1.40124	11.1122	24.4056	7.80433e-07	1.9214e-05
PEX3	YDR329C	1.56154	5.87531	24.4033	7.81348e-07	1.9214e-05
ERG27	YLR100W	0.914774	7.88356	24.2973	8.25534e-07	2.02088e-05
ISU1	YPL135W	0.922458	7.9737	23.6721	1.14226e-06	2.7465e-05
RPO26	YPR187W	1.16778	7.00287	23.6395	1.16176e-06	2.76878e-05
RPP1B	YDL130W	0.980511	9.30055	23.4512	1.28122e-06	3.0401e-05
RPL36B	YPL249C-A	1.18839	9.4431	23.0324	1.59292e-06	3.66908e-05
RPE1	YJL121C	0.868328	8.32535	23.0152	1.60725e-06	3.68442e-05
YIP4	YGL198W	0.978553	7.41057	22.8204	1.77863e-06	4.04303e-05
PFY1	YOR122C	0.953958	9.4774	22.7148	1.87918e-06	4.23445e-05
PMU1	YKL128C	0.905771	7.65147	22.4847	2.11821e-06	4.65833e-05
YPR036W-A	YPR036W-A	1.49891	5.76731	21.9782	2.75768e-06	5.89685e-05
SRL1	YOR247W	2.23027	4.81348	21.8276	2.98281e-06	6.35316e-05
YPL225W	YPL225W	1.26129	7.37995	21.8154	3.00176e-06	6.36843e-05
NIS1	YNL078W	1.23046	6.19078	21.4975	3.5429e-06	7.3843e-05
UTP11	YKL099C	1.91206	5.02004	21.3757	3.77534e-06	7.82552e-05
MRPL36	YBR122C	1.29477	6.03265	21.2709	3.9873e-06	8.23333e-05
RLP7	YNL002C	1.28743	5.93605	21.2119	4.11201e-06	8.45854e-05
YCR043C	YCR043C	1.13699	6.73355	21.0773	4.41122e-06	8.97169e-05
RPS16A	YMR143W	1.10053	10.0687	20.8142	5.0607e-06	0.000101027
CAM1	YPL048W	1.11362	8.6723	20.5534	5.79917e-06	0.000114502
MRPL8	YJL063C	1.16116	6.2158	20.4399	6.15346e-06	0.000121055
RPS25B	YLR333C	1.01934	9.68761	19.8842	8.22784e-06	0.000155639
RPS28A	YOR167C	1.06213	9.54314	19.874	8.27198e-06	0.000155928
YJL055W	YJL055W	1.15071	6.8299	19.5026	1.00461e-05	0.000185492
MRPL13	YKR006C	1.22376	6.73935	19.3063	1.11337e-05	0.000200111
HCH1	YNL281W	0.919738	8.00018	19.1525	1.20682e-05	0.000215475
RRP42	YDL111C	1.09158	6.91131	19.1407	1.21428e-05	0.000216093
YCR051W	YCR051W	0.93532	7.479	19.0677	1.26163e-05	0.000221605
MLC1	YGL106W	1.07043	7.50318	18.8839	1.38918e-05	0.000241655
TRM112	YNR046W	1.35822	5.74495	18.8321	1.42747e-05	0.00024606
YML6	YML025C	1.22898	5.85842	18.8251	1.43266e-05	0.00024606
WHI4	YDL224C	1.12846	6.28245	18.7437	1.49517e-05	0.000255977
CAF40	YNL288W	1.1047	6.41537	18.732	1.50435e-05	0.000256736
RPS24A	YER074W	0.895425	9.36695	18.649	1.57131e-05	0.00026732
FRA2	YGL220W	1.13875	6.54418	18.6254	1.59086e-05	0.000269798
RPS24B	YIL069C	0.990245	7.08655	18.538	1.6655e-05	0.000279825
IMG1	YCR046C	1.20293	6.01134	18.5015	1.69772e-05	0.000284355
ZIM17	YNL310C	1.63868	5.10732	18.4654	1.73014e-05	0.000288891
UMP1	YBR173C	1.05689	6.63845	18.3764	1.81288e-05	0.000301775
PBI2	YNL015W	1.21532	5.82019	18.3291	1.85844e-05	0.00030841
TPM1	YNL079C	1.33097	7.14643	18.2126	1.97568e-05	0.000323023
YKR045C	YKR045C	2.19553	4.33491	18.2119	1.97635e-05	0.000323023
RFA2	YNL312W	1.00711	7.00746	17.9738	2.23961e-05	0.00036168
HHF2	YNL030W	0.768397	8.06096	17.8983	2.33027e-05	0.000374466
PKR1	YMR123W	1.22555	5.92253	17.7912	2.46515e-05	0.000391099
YOR062C	YOR062C	1.7094	5.07036	17.7491	2.52035e-05	0.000397525
DIM1	YPL266W	0.996113	7.01485	17.6612	2.63958e-05	0.00041512
RPL26A	YLR344W	0.815359	8.02552	17.6372	2.67309e-05	0.00041796
YDR476C	YDR476C	1.1049	6.27797	17.6253	2.68986e-05	0.000419371
SUR7	YML052W	0.732801	8.30696	17.6019	2.7231e-05	0.000423332
PAM18	YLR008C	1.06428	6.24092	17.4897	2.88861e-05	0.000446497
MRP20	YDR405W	1.48775	5.3254	17.4689	2.92046e-05	0.000450133
RIM1	YCR028C-A	0.975608	7.09325	17.262	3.25642e-05	0.000494867
SNC2	YOR327C	1.4882	5.25077	17.1499	3.45419e-05	0.000521988
SHR3	YDL212W	0.787189	8.52159	17.0656	3.61105e-05	0.000542661
MRPL7	YDR237W	1.01385	6.60617	17.0346	3.67057e-05	0.000550078
NRD1	YNL251C	1.05112	6.26028	17.0017	3.73469e-05	0.000558141
OPI3	YJR073C	0.846622	9.67354	16.9463	3.84514e-05	0.000571489
RPL21B	YPL079W	0.919579	9.97091	16.8759	3.99051e-05	0.00059147
YPR063C	YPR063C	1.02882	6.41132	16.8628	4.01813e-05	0.000593936
HRT1	YOL133W	1.21602	5.94539	16.7022	4.37313e-05	0.000640882
MSL5	YLR116W	2.14181	4.4414	16.6987	4.38116e-05	0.000640882
CBK1	YNL161W	1.12262	5.90754	16.6565	4.47973e-05	0.000651488
MTO1	YGL236C	1.06064	6.29319	16.6271	4.54962e-05	0.000659878
AAT2	YLR027C	1.0269	10.703	16.6016	4.61124e-05	0.000667027
RSC6	YCR052W	0.741968	7.80007	16.4058	5.11294e-05	0.000727921
DUG3	YNL191W	1.83523	4.73205	16.3852	5.16865e-05	0.000732001
RPP1	YHR062C	1.06966	6.19402	16.2778	5.47017e-05	0.000768666
RPS8A	YBL072C	1.01369	10.495	16.267	5.50128e-05	0.000769683
EDC3	YEL015W	1.13107	5.84291	16.2174	5.64737e-05	0.000787429
GTT3	YEL017W	0.918201	6.9861	16.1754	5.77405e-05	0.000803023
SSS1	YDR086C	0.925986	7.34372	16.0889	6.04358e-05	0.000831953
TOM20	YGR082W	0.898537	6.9929	16.0397	6.20289e-05	0.00084956
PIS1	YPR113W	0.934269	9.00436	16.0307	6.23238e-05	0.000851444
SBH1	YER087C-B	1.45499	5.32491	15.9978	6.34145e-05	0.000859742
URA5	YML106W	0.754032	9.06337	15.7935	7.0645e-05	0.000943241
MFA2	YNL145W	1.03086	6.15326	15.7906	7.07525e-05	0.000943241
RPS21A	YKR057W	0.846928	9.81564	15.7897	7.07867e-05	0.000943241
MEU1	YLR017W	0.819005	8.55458	15.712	7.37563e-05	0.000980398
PAC10	YGR078C	1.2869	5.89811	15.6103	7.78303e-05	0.00103201
KSH1	YNL024C-A	1.08319	6.06634	15.5396	8.07946e-05	0.0010687
NAT2	YGR147C	0.95819	6.66409	15.5221	8.15461e-05	0.00107559
YHP1	YDR451C	1.14586	5.75092	15.5182	8.17127e-05	0.00107559
RPL6B	YLR448W	0.90938	9.77032	15.479	8.34271e-05	0.00109283
DPH2	YKL191W	0.693022	8.40037	15.4063	8.66989e-05	0.00112211
CLC1	YGR167W	1.0107	6.8143	15.3065	9.13995e-05	0.00117731
RPL13A	YDL082W	1.03124	10.9149	15.2762	9.28813e-05	0.00119356
IRC25	YLR021W	1.55143	4.91752	15.2456	9.43963e-05	0.00121015
FMP21	YBR269C	1.44623	5.11542	15.075	0.00010332	0.00130598
RSM18	YER050C	1.47263	5.09339	15.0086	0.00010702	0.00134646
HHF1	YBR009C	0.673042	8.18985	14.9956	0.000107761	0.00134951
RET3	YPL010W	0.814841	7.6449	14.9884	0.000108172	0.00135153
COA1	YIL157C	1.01993	6.24891	14.9644	0.000109559	0.0013657
MED7	YOL135C	1.85991	4.45872	14.5496	0.000136514	0.00167851
HST3	YOR025W	1.17599	5.74559	14.3964	0.000148086	0.00180845
RPC19	YNL113W	1.3465	5.73968	14.3759	0.000149708	0.00182414
YJL133C-A	YJL133C-A	1.56618	4.81253	14.3157	0.000154572	0.00187917
HNT2	YDR305C	1.22105	5.52037	14.2742	0.000158013	0.00191242
HTB1	YDR224C	0.690129	7.9925	14.2557	0.00015958	0.00191791
RPL41A	YDL184C	0.80589	8.47354	14.2449	0.000160493	0.00192094
COX8	YLR395C	1.30611	5.28742	14.2178	0.000162821	0.00193375
ELF1	YKL160W	1.05693	6.03382	14.2158	0.000162992	0.00193375
TAD3	YLR316C	1.82094	4.66709	14.1996	0.000164408	0.00194628
OST5	YGL226C-A	1.1534	5.66688	14.1838	0.000165791	0.00195836
DDP1	YOR163W	1.21425	5.50894	14.1092	0.0001725	0.00203318
PGA2	YNL149C	0.891951	7.431	14.0487	0.000178138	0.00208599
ARC18	YLR370C	1.38277	5.19761	13.9879	0.000183989	0.00214522
PSH1	YOL054W	1.67707	4.87631	13.8652	0.0001964	0.00227521
ISA2	YPR067W	1.29344	5.28128	13.7994	0.000203402	0.00235129
MGE1	YOR232W	0.933402	6.68362	13.7821	0.000205285	0.00236799
RNT1	YMR239C	1.5357	4.7974	13.7567	0.000208073	0.00239505
YDR524C-B	YDR524C-B	0.893268	10.6173	13.7149	0.000212757	0.00243859
CAT5	YOR125C	1.18184	5.63942	13.7066	0.000213702	0.00244425
TIP1	YBR067C	0.936009	7.04129	13.68	0.000216748	0.00247385
RPL39	YJL189W	0.837544	8.99485	13.6246	0.000223238	0.00253722
DCD1	YHR144C	1.38222	5.25297	13.5247	0.000235448	0.0026537
YIH1	YCR059C	0.778094	7.2107	13.4727	0.000242056	0.00270562
MOB1	YIL106W	0.892766	6.6356	13.4534	0.000244561	0.00272798
RSM26	YJR101W	0.992696	6.58379	13.4343	0.000247061	0.00274456
MIM1	YOL026C	1.05613	6.11617	13.3758	0.000254889	0.00282572
SMC1	YFL008W	1.43581	4.99283	13.3575	0.000257394	0.00284184
ISA1	YLL027W	0.925614	6.50639	13.3395	0.00025987	0.00285751
BRX1	YOL077C	0.811482	7.00743	13.2379	0.000274338	0.00299832
RMD8	YFR048W	1.20107	5.57613	13.1304	0.000290538	0.00312544
HSP10	YOR020C	0.664857	7.91516	13.0837	0.000297872	0.00318476
PAN1	YIR006C	0.700406	7.62064	13.0298	0.000306573	0.00325208
RPL42A	YNL162W	0.680325	8.59116	13.0236	0.000307582	0.0032564
SOL3	YHR163W	0.659775	8.31569	12.9628	0.000317749	0.00335746
HMS2	YJR147W	1.04184	5.88483	12.9276	0.000323773	0.0034078
RPS30A	YLR287C-A	0.848539	10.481	12.9201	0.000325078	0.0034149
MRPL38	YKL170W	1.33929	5.06439	12.7564	0.000354788	0.00368408
MLC2	YPR188C	1.15882	5.58896	12.7488	0.000356234	0.003692
RDL2	YOR286W	1.11564	6.0493	12.7433	0.000357279	0.00369576
ADD66	YKL206C	0.901165	6.38965	12.7248	0.00036084	0.00372546
RDL1	YOR285W	0.752595	7.39167	12.6653	0.000372508	0.00383131
YPL014W	YPL014W	0.996505	5.93392	12.6303	0.00037955	0.00388895
KSS1	YGR040W	1.0922	5.7099	12.6259	0.000380442	0.00389072
EEB1	YPL095C	0.790254	7.09285	12.6029	0.000385154	0.0039167
YER163C	YER163C	0.934673	6.56452	12.575	0.000390939	0.00396064
HHT2	YNL031C	0.710105	9.47106	12.488	0.000409575	0.00411859
RPS5	YJR123W	1.15902	12.6312	12.3899	0.000431674	0.00432473
MSS51	YLR203C	0.736196	7.33999	12.3733	0.000435517	0.00434714
MRPS35	YGR165W	1.00997	5.76591	12.3687	0.000436584	0.00434976
CCW12	YLR110C	0.945071	11.3631	12.3398	0.000443411	0.00440156
RPB8	YOR224C	0.701277	7.54338	12.3217	0.000447731	0.00442794
RPL24B	YGR148C	0.706198	8.68347	12.3213	0.00044781	0.00442794
YMR166C	YMR166C	1.40186	5.01001	12.2413	0.000467424	0.00459775
DOT6	YER088C	1.06589	5.95008	12.2006	0.000477736	0.00468216
YPR114W	YPR114W	0.853935	6.63849	12.1803	0.000482963	0.00472482
DEP1	YAL013W	1.07416	5.56841	12.1731	0.000484846	0.00473469
TSC3	YBR058C-A	1.00239	5.89206	12.0968	0.00050508	0.00488816
MRPL16	YBL038W	1.24375	5.16946	12.0583	0.00051561	0.00498116
MRPL51	YPR100W	1.10027	5.54382	12.0164	0.000527334	0.0050763
RPL37B	YDR500C	0.646107	9.02954	11.9944	0.0005336	0.0051184
AIM18	YHR198C	1.10331	5.43817	11.9868	0.000535776	0.00512111
TRX2	YGR209C	0.607397	8.64448	11.9241	0.000554128	0.00528718
GUK1	YDR454C	0.611424	8.68672	11.9159	0.000556561	0.00529173
SEC22	YLR268W	0.845182	6.54357	11.8622	0.000572841	0.00541796
ACP1	YKL192C	0.861661	6.74295	11.8045	0.000590873	0.00556903
DAT1	YML113W	1.49513	4.69804	11.7765	0.000599824	0.00564356
RSM28	YDR494W	1.4804	5.02561	11.7325	0.000614186	0.00575866
TRP1	YDR007W	0.995738	6.30964	11.6923	0.000627579	0.00586391
TOS6	YNL300W	1.47918	5.36439	11.6316	0.000648396	0.00601685
AHP1	YLR109W	0.928327	11.7472	11.6117	0.000655387	0.00607081
IMP3	YHR148W	1.10372	5.40295	11.5431	0.000680029	0.00627809
MRM1	YOR201C	0.828602	6.55195	11.4708	0.000706986	0.00649371
KEI1	YDR367W	0.843796	6.54656	11.4578	0.000711949	0.00652821
RRP40	YOL142W	0.95004	5.93466	11.4511	0.000714522	0.00654071
SKI6	YGR195W	0.911318	6.17553	11.4457	0.000716604	0.0065487
YLR118C	YLR118C	0.862587	6.18882	11.3692	0.000746739	0.00678968
PEX25	YPL112C	0.952116	5.82579	11.3502	0.000754401	0.00683741
MFA1	YDR461W	1.0638	5.44119	11.3185	0.000767368	0.00694224
RCL1	YOL010W	0.86997	6.17434	11.2749	0.000785605	0.00708354
NHP2	YDL208W	0.881942	6.87673	11.253	0.000794927	0.00715567
DOT5	YIL010W	1.05632	5.50958	11.2163	0.000810841	0.00728679
MOG1	YJR074W	0.844832	6.50019	11.1569	0.000837177	0.00751099
VMA9	YCL005W-A	0.924592	6.17167	11.1406	0.000844594	0.00755249
ATP11	YNL315C	0.916602	6.28119	11.1302	0.000849318	0.0075697
SLX9	YGR081C	1.89155	4.15244	11.0688	0.000877909	0.00779883
LCL2	YLR104W	1.66319	4.33953	11.0215	0.000900588	0.00797411
DID4	YKL002W	1.35817	5.29554	11.0154	0.000903576	0.0079875
TRM10	YOL093W	1.52287	4.56416	10.9912	0.000915438	0.00807103
YCL047C	YCL047C	1.03085	5.51139	10.9579	0.000932076	0.00815944
STP3	YLR375W	0.683404	7.36428	10.9514	0.000935329	0.00817469
VTC1	YER072W	0.771319	7.00114	10.948	0.000937043	0.00817646
RPS18B	YML026C	0.748099	9.83928	10.8234	0.00100224	0.00870326
DMA1	YHR115C	0.82924	6.35718	10.8203	0.00100393	0.00870396
SWS2	YNL081C	0.926853	5.78374	10.7281	0.00105522	0.00910486
MSO1	YNR049C	1.0738	5.42818	10.7199	0.00105987	0.00913038
MPE1	YKL059C	1.30659	4.87467	10.6355	0.00110937	0.00952648
SED1	YDR077W	0.76731	7.68722	10.5917	0.00113597	0.00972403
SCW10	YMR305C	0.590379	8.05299	10.5639	0.00115316	0.00984006
SDO1	YLR022C	1.177	5.42343	10.5478	0.00116325	0.00989492
GSP1	YLR293C	0.697197	9.67433	10.5091	0.00118791	0.0100607
MRP49	YKL167C	1.36192	4.86839	10.4924	0.00119866	0.0101166
STD1	YOR047C	1.34703	4.87327	10.4824	0.00120517	0.0101557
PCL1	YNL289W	1.02676	5.43146	10.422	0.00124526	0.0104699
RPL13B	YMR142C	0.924343	11.6997	10.4204	0.00124633	0.0104699
NPL6	YMR091C	0.970446	5.72338	10.38	0.00127385	0.0106845
ARP7	YPR034W	0.852098	6.31988	10.3718	0.00127957	0.0107159
RPC25	YKL144C	0.91568	5.74187	10.3427	0.00129989	0.0108692
SWD2	YKL018W	0.872361	5.97742	10.3393	0.00130227	0.0108723
NRM1	YNR009W	1.51038	4.5773	10.2587	0.00136041	0.0112881
RRP9	YPR137W	1.19495	5.26311	10.2148	0.00139319	0.0115424
STE50	YCL032W	1.37229	4.69267	10.1567	0.00143781	0.0118756
CDC55	YGL190C	1.09363	5.49036	10.1522	0.00144127	0.0118861
PSR1	YLL010C	1.04424	5.41809	10.1304	0.00145847	0.0119914
ICY2	YPL250C	0.81473	6.2182	10.0585	0.00151647	0.0123969
HGH1	YGR187C	1.16789	5.27836	10.0426	0.00152958	0.0124812
TOM7	YNL070W	1.10276	5.39139	10.0264	0.0015431	0.0125536
PRI1	YIR008C	0.896143	5.77123	9.86468	0.00168482	0.013424
MET31	YPL038W	1.69302	4.23123	9.83769	0.00170972	0.0135426
SHE2	YKL130C	0.982829	5.60478	9.82969	0.00171717	0.0135707
YNL058C	YNL058C	0.902163	5.82341	9.82849	0.00171829	0.0135707
YDR336W	YDR336W	1.88719	4.04637	9.80114	0.00174403	0.0137339
ADD37	YMR184W	0.868458	5.79697	9.79473	0.00175013	0.013761
ERV14	YGL054C	0.675116	7.23468	9.79218	0.00175255	0.013761
TIM23	YNR017W	0.794138	6.19464	9.78893	0.00175566	0.0137618
CUE1	YMR264W	0.770324	6.74644	9.78675	0.00175774	0.0137618
YIP1	YGR172C	0.744913	6.80586	9.75672	0.00178668	0.0139681
TVP23	YDR084C	1.24504	4.88092	9.72254	0.00182022	0.0141485
RTS3	YGR161C	0.838015	6.19617	9.71437	0.00182833	0.0141709
YHR162W	YHR162W	0.688338	8.16676	9.70411	0.00183856	0.0142298
CDC36	YDL165W	1.08135	5.27209	9.63389	0.0019102	0.0146802
CWP1	YKL096W	0.638076	7.49556	9.63377	0.00191032	0.0146802
COX18	YGR062C	1.01118	5.37638	9.62168	0.00192294	0.0147562
COX20	YDR231C	1.03625	5.41862	9.61624	0.00192865	0.014779
DIG1	YPL049C	0.750364	6.62663	9.61037	0.00193482	0.0148053
AIM4	YBR194W	2.13832	3.91549	9.60066	0.00194507	0.0148628
UFE1	YOR075W	1.70287	4.29434	9.58118	0.00196582	0.0150001
SEC61	YLR378C	0.556165	8.37029	9.57052	0.00197726	0.0150662
RPS23B	YPR132W	0.660005	9.77497	9.55706	0.00199182	0.0151557
NOG2	YNR053C	0.559431	8.0094	9.54363	0.00200645	0.0152456
LTP1	YPR073C	1.15902	5.31891	9.53459	0.00201636	0.0152994
RPS10A	YOR293W	0.719305	10.3147	9.52963	0.00202181	0.0153012
RPA12	YJR063W	1.3319	5.04328	9.52923	0.00202225	0.0153012
CUP2	YGL166W	0.894883	6.04846	9.50961	0.00204398	0.0154441
TIP41	YPR040W	1.59848	4.3969	9.48445	0.00207221	0.0155704
GRX2	YDR513W	0.682971	7.15974	9.46397	0.00209547	0.0156859
MMF1	YIL051C	0.612227	9.08861	9.45703	0.00210341	0.0157175
MRPL9	YGR220C	0.841986	6.01125	9.45114	0.00211018	0.0157246
SVS1	YPL163C	0.896489	5.98525	9.43806	0.00212528	0.0158154
NNF1	YJR112W	1.55489	4.32966	9.42908	0.00213571	0.0158494
SIC1	YLR079W	0.820327	6.15271	9.41087	0.00215703	0.0159472
YOX1	YML027W	1.52417	4.42239	9.38418	0.00218866	0.0161537
MRPL15	YLR312W-A	1.06718	5.2281	9.36134	0.00221611	0.0163117
BUD20	YLR074C	0.804662	6.04461	9.35331	0.00222583	0.0163388
MRPS16	YPL013C	1.63971	4.23938	9.29593	0.00229663	0.0167736
YCR087C-A	YCR087C-A	1.39709	4.51262	9.26004	0.00234208	0.0170076
GRX1	YCL035C	0.882575	6.21527	9.22047	0.00239324	0.0173326
YDR089W	YDR089W	0.811315	6.13506	9.19591	0.00242557	0.0174965
PTH2	YBL057C	0.653793	7.12109	9.18063	0.0024459	0.0175774
PSR2	YLR019W	0.980065	5.37197	9.12001	0.00252829	0.0181166
MEH1	YKR007W	0.971281	5.31542	9.0795	0.00258491	0.0184734
YGR117C	YGR117C	1.16144	5.01372	9.05055	0.00262616	0.0186941
MRPL32	YCR003W	1.47668	4.35433	9.04478	0.00263446	0.0187286
FCF1	YDR339C	0.946274	5.55003	9.03208	0.00265282	0.0188344
UBC13	YDR092W	0.754338	6.61638	9.01232	0.00268166	0.0190141
CAK1	YFL029C	0.928465	5.48097	8.98665	0.00271959	0.0192326
YML119W	YML119W	1.2682	4.77366	8.97876	0.00273136	0.0192907
THR1	YHR025W	0.647124	9.28316	8.97336	0.00273945	0.0193226
FLD1	YLR404W	1.36745	4.88577	8.95906	0.00276096	0.019449
MAC1	YMR021C	1.01281	5.5467	8.95638	0.00276502	0.0194522
ARG80	YMR042W	1.19181	4.75839	8.92155	0.00281825	0.019801
PGA3	YML125C	0.512962	8.23046	8.90255	0.00284773	0.0199047
RUB1	YDR139C	1.29284	4.79149	8.89608	0.00285784	0.0199496
MET8	YBR213W	1.42175	4.42899	8.83541	0.00295442	0.0204915
PPZ2	YDR436W	0.818409	6.00915	8.81341	0.00299025	0.0207135
SNF5	YBR289W	1.06138	5.14742	8.79159	0.00302622	0.0209358
RPL28	YGL103W	0.950184	13.5121	8.78203	0.00304213	0.0209922
HCM1	YCR065W	0.744909	6.30319	8.77832	0.00304832	0.0210081
UTH1	YKR042W	0.58045	9.2961	8.73867	0.00311531	0.0213614
BUD32	YGR262C	0.832557	6.71772	8.73864	0.00311537	0.0213614
RPS14A	YCR031C	0.680368	10.2891	8.70443	0.00317437	0.0217109
ROX3	YBL093C	0.804502	5.89585	8.69994	0.00318221	0.021737
ERS1	YCR075C	0.937114	5.40896	8.68464	0.00320903	0.0218926
RPS7B	YNL096C	0.558827	8.02714	8.68049	0.00321635	0.0219149
PHO91	YNR013C	0.658456	6.99065	8.67205	0.00323128	0.021966
PRY1	YJL079C	1.35946	4.89355	8.67166	0.00323197	0.021966
FSH2	YMR222C	0.797862	5.92423	8.66385	0.00324584	0.0220326
TMA22	YJR014W	0.798034	5.94579	8.65654	0.0032589	0.0220935
PNO1	YOR145C	0.735471	6.60629	8.63235	0.00330246	0.0223608
YPT7	YML001W	0.585457	7.50155	8.62663	0.00331283	0.022403
MRPS9	YBR146W	0.89249	5.69051	8.59079	0.00337868	0.0227346
COX12	YLR038C	0.906702	5.556	8.57597	0.00340628	0.0228489
CBR1	YIL043C	0.630889	9.71861	8.55838	0.00343935	0.0229998
HAT1	YPL001W	1.34794	4.58013	8.47796	0.00359475	0.0239208
LPX1	YOR084W	0.81633	6.25471	8.44505	0.00366039	0.024268
MSG5	YNL053W	0.818441	5.90615	8.43596	0.00367873	0.02433
VTS1	YOR359W	1.21965	4.66719	8.42471	0.00370155	0.0244212
CBS2	YDR197W	1.11404	4.96645	8.39476	0.00376305	0.0247364
POL30	YBR088C	0.703629	6.60346	8.36033	0.00383501	0.0250876
HUA1	YGR268C	1.32578	4.52883	8.35228	0.00385205	0.0251686
MZM1	YDR493W	0.911552	5.43321	8.33494	0.00388897	0.0253486
RPS19A	YOL121C	0.591126	9.46329	8.31229	0.00393778	0.0255968
SOD2	YHR008C	0.497142	8.16405	8.31069	0.00394125	0.0255968
GIM3	YNL153C	1.17195	5.06883	8.27449	0.0040206	0.0259714
SLD5	YDR489W	1.21133	4.69442	8.27344	0.00402293	0.0259714
YDL144C	YDL144C	0.629318	7.02319	8.21238	0.00416056	0.026796
IRC22	YEL001C	0.560878	7.75254	8.20424	0.00417925	0.0268844
RPS8B	YER102W	0.662645	10.2748	8.19507	0.00420043	0.0269885
YPL247C	YPL247C	0.629221	7.29695	8.19287	0.00420553	0.0269893
PML39	YML107C	1.36837	4.46626	8.18306	0.00422833	0.0271034
SSU72	YNL222W	1.2171	4.74079	8.17593	0.00424499	0.027178
RPS6B	YBR181C	0.675755	10.1239	8.17035	0.00425807	0.0272295
SYN8	YAL014C	0.727077	6.19274	8.15826	0.00428655	0.027347
THP2	YHR167W	1.17624	4.79112	8.12199	0.00437315	0.0278011
PAM17	YKR065C	0.741596	6.3556	8.10693	0.00440963	0.0279673
TVP18	YMR071C	0.736305	6.31169	8.08101	0.00447316	0.0282378
MRP13	YGR084C	1.01328	5.1078	8.066	0.00451037	0.0283733
MLP2	YIL149C	1.15959	4.94323	8.01535	0.00463825	0.0289978
APT1	YML022W	0.484612	8.32378	8.01397	0.00464179	0.0289978
RPS16B	YDL083C	0.695648	10.5115	8.00076	0.00467576	0.0291149
YER064C	YER064C	0.750095	6.10001	8.00041	0.00467669	0.0291149
RCR2	YDR003W	0.791123	5.87078	7.99561	0.0046891	0.0291252
SMC5	YOL034W	1.63585	4.14723	7.97783	0.00473536	0.0293115
SNA4	YDL123W	1.91413	3.8067	7.97233	0.00474978	0.0293672
OCA5	YHL029C	0.836122	6.04739	7.95668	0.00479101	0.0295546
YAP5	YIR018W	1.28147	4.67636	7.94509	0.00482179	0.0297106
THP1	YOL072W	1.0925	4.92277	7.94119	0.0048322	0.0297408
ADK2	YER170W	1.19494	4.80833	7.90526	0.00492913	0.0302686
HSE1	YHL002W	0.901406	5.38926	7.88635	0.00498094	0.0305174
ASK1	YKL052C	0.878747	5.55497	7.87315	0.00501741	0.0306714
MRPS8	YMR158W	1.32077	4.74738	7.86634	0.00503636	0.0307525
ARC19	YKL013C	0.67881	6.8307	7.85229	0.00507564	0.0309574
RPL40A	YIL148W	0.713326	11.122	7.83336	0.00512907	0.0310714
CNM67	YNL225C	2.51909	3.19231	7.82941	0.00514027	0.0310714
APM4	YOL062C	0.565468	7.4537	7.82013	0.00516675	0.0311966
PRE6	YOL038W	0.602898	7.19175	7.79363	0.00524308	0.0314817
HST4	YDR191W	1.71806	4.00069	7.76106	0.00533845	0.0320189
NIF3	YGL221C	0.530316	7.63811	7.75352	0.0053608	0.0321173
PDI1	YCL043C	0.618248	9.74688	7.72299	0.00545219	0.0325208
SSO1	YPL232W	0.691302	6.58601	7.69396	0.0055406	0.0329459
NHP6B	YBR089C-A	1.17258	5.28007	7.69359	0.00554174	0.0329459
RPS7A	YOR096W	0.806565	12.104	7.68932	0.00555487	0.0329877
APC11	YDL008W	1.00175	5.17116	7.67389	0.00560255	0.0331981
ECL1	YGR146C	1.14106	4.7583	7.6414	0.00570437	0.0337275
ARC15	YIL062C	0.681216	6.93019	7.6239	0.00575998	0.033982
TES1	YJR019C	0.783774	5.79092	7.62001	0.00577242	0.0340183
HHT1	YBR010W	0.566382	9.54318	7.60833	0.00580993	0.0341649
NAP1	YKR048C	0.620057	9.46009	7.56178	0.00596192	0.0350111
SNU56	YDR240C	1.33635	4.47592	7.55964	0.00596898	0.0350111
TUM1	YOR251C	0.639072	6.82957	7.55836	0.00597324	0.0350111
YDR154C	YDR154C	0.738172	6.71654	7.5483	0.00600668	0.035169
WHI2	YOR043W	0.649793	6.73354	7.54533	0.00601658	0.0351828
PRE4	YFR050C	0.506778	8.08475	7.52887	0.0060718	0.0354063
YKL075C	YKL075C	1.52475	4.20749	7.52012	0.00610135	0.035531
GPD1	YDL022W	0.503669	8.72573	7.51728	0.00611098	0.0355488
FMP37	YGL080W	1.28178	4.43981	7.50961	0.00613708	0.0356048
ALG14	YBR070C	0.968473	5.42762	7.50672	0.00614693	0.0356048
SMX3	YPR182W	1.61041	4.08231	7.4921	0.00619704	0.0358567
YTH1	YPR107C	1.17943	4.73864	7.4843	0.00622394	0.0359738
IMP1	YMR150C	0.97189	5.26454	7.47279	0.00626384	0.0361658
YNK1	YKL067W	0.539211	7.72636	7.46902	0.00627696	0.0361778
PEX5	YDR244W	0.919003	5.25126	7.46634	0.00628632	0.0361798
RPL33B	YOR234C	0.494886	8.84199	7.44821	0.00634997	0.0364718
GET2	YER083C	0.658908	6.61822	7.42602	0.00642872	0.0368036
YAL044W-A	YAL044W-A	1.29341	4.54607	7.39009	0.00655842	0.0374668
PEX4	YGR133W	1.3296	4.3575	7.36689	0.00664358	0.0379133
VPH2	YKL119C	1.0399	5.02668	7.3511	0.00670216	0.0381269
CAD1	YDR423C	0.901802	5.37909	7.34846	0.00671203	0.0381429
RPL35B	YDL136W	0.776413	6.52454	7.34218	0.00673552	0.0382363
VPS68	YOL129W	0.626962	6.84092	7.33329	0.00676889	0.0383452
RPL27B	YDR471W	0.558753	9.24276	7.33063	0.00677894	0.038362
HIS2	YFR025C	0.664412	6.65743	7.31345	0.00684403	0.0386495
SNP1	YIL061C	1.48123	4.24306	7.28218	0.0069642	0.0392871
CDC20	YGL116W	0.992791	5.03747	7.2707	0.00700884	0.0394566
HSV2	YGR223C	1.28895	4.43836	7.26594	0.00702745	0.0395203
SIL1	YOL031C	0.934996	5.26667	7.2273	0.00718031	0.0402127
MSB1	YOR188W	0.803468	5.59654	7.22411	0.00719307	0.0402425
ARF2	YDL137W	0.468245	8.2985	7.21935	0.00721219	0.0403078
REI1	YBR267W	0.765829	5.94914	7.201	0.00728629	0.0406799
FCY1	YPR062W	0.715343	6.10803	7.18149	0.00736594	0.0410399
OM14	YBR230C	0.95659	5.17122	7.17872	0.00737731	0.041061
UTP18	YJL069C	0.728672	6.03062	7.14124	0.0075331	0.0418849
RAD52	YML032C	0.722892	5.94222	7.13039	0.00757883	0.0420687
CDH1	YGL003C	0.949393	5.15646	7.12589	0.00759785	0.0421151
CAP1	YKL007W	0.686957	6.23667	7.10792	0.0076744	0.0423868
FAR11	YNL127W	0.801157	5.84517	7.10602	0.00768256	0.0423868
MRL1	YPR079W	0.969371	5.3525	7.08784	0.00776087	0.0427559
RPS21B	YJL136C	0.656229	8.66369	7.07748	0.00780589	0.0429602
RPL32	YBL092W	0.725197	11.4258	7.0722	0.0078289	0.043043
MUM2	YBR057C	1.81369	3.73765	7.04575	0.00794537	0.0435948
YHR113W	YHR113W	0.596237	7.36124	7.0437	0.00795447	0.0436005
ZEO1	YOL109W	0.826036	9.65737	7.01442	0.00808556	0.0441847
RPL29	YFR032C-A	0.546232	8.61961	7.00421	0.00813181	0.0443444
SBE2	YDR351W	0.942495	5.18045	7.00228	0.0081406	0.0443444
FIT3	YOR383C	1.26431	4.53036	7.00075	0.00814756	0.0443444
HOT13	YKL084W	1.70684	4.28924	6.99325	0.00818176	0.0444219
OXA1	YER154W	0.663983	6.35386	6.99259	0.00818477	0.0444219
FUR1	YHR128W	0.511862	8.91241	6.98503	0.00821944	0.0445117
ISU2	YOR226C	0.58458	7.05383	6.98267	0.00823027	0.0445257
RPL40B	YKR094C	0.639559	10.5781	6.97305	0.00827462	0.044721
YKR043C	YKR043C	0.524921	8.44078	6.9605	0.00833286	0.044946
PEP12	YOR036W	1.72202	3.77973	6.9605	0.00833288	0.044946
FAU1	YER183C	0.767465	5.72485	6.92303	0.00850925	0.0457605
FIN1	YDR130C	1.6507	3.89858	6.91447	0.00855008	0.0458888
NCS6	YGL211W	0.813383	5.50147	6.8957	0.00864033	0.0462814
YBL059W	YBL059W	1.08297	5.07849	6.88279	0.00870295	0.0465377
PET20	YPL159C	1.34743	4.27439	6.88095	0.0087119	0.0465377
PIH1	YHR034C	0.958978	5.56776	6.86426	0.00879365	0.0469168
SEC20	YDR498C	0.82132	5.46494	6.81516	0.00903872	0.0481294
HOF1	YMR032W	1.08481	4.97293	6.80743	0.00907791	0.048281
DUS4	YLR405W	0.754476	5.91344	6.80603	0.00908503	0.048281
ATG19	YOL082W	0.905553	5.44908	6.78832	0.00917564	0.0486669
STE4	YOR212W	0.580482	6.9802	6.78016	0.00921766	0.0488419
RPL35A	YDL191W	0.925569	6.5807	6.75422	0.00935264	0.049351
POP5	YAL033W	0.922673	5.32753	6.75294	0.00935935	0.049351
EAF3	YPR023C	0.636635	6.57623	6.73347	0.00946206	0.0498439
COQ10	YOL008W	1.01284	5.14295	6.72901	0.00948573	0.04992
GIS3	YLR094C	0.775407	5.67343	6.72011	0.00953318	0.0500724
CST6	YIL036W	0.824103	5.50053	6.70539	0.00961221	0.0503896
OAZ1	YPL052W	1.09189	4.83154	6.68872	0.00970251	0.0508137
YLR132C	YLR132C	1.04019	4.90943	6.67555	0.00977442	0.0511408
RPC10	YHR143W-A	0.730441	6.05305	6.65522	0.00988655	0.0516347
NVJ1	YHR195W	0.717115	5.97623	6.65498	0.0098879	0.0516347
YLR345W	YLR345W	1.01113	4.93311	6.64474	0.00994492	0.0518824
YGL242C	YGL242C	0.837069	5.60359	6.61862	0.0100918	0.0524968
LUC7	YDL087C	1.07842	4.98757	6.6109	0.0101356	0.052663
CYT2	YKL087C	0.861062	5.47993	6.60957	0.0101432	0.052663
RRD2	YPL152W	0.935977	5.19936	6.56186	0.0104188	0.0539382
MMS2	YGL087C	0.924537	5.13309	6.54948	0.0104915	0.0542109
NAF1	YNL124W	0.909376	5.22022	6.52781	0.0106201	0.0546665
YLR099W-A	YLR099W-A	1.2085	4.57474	6.51837	0.0106766	0.0548139
TMA46	YOR091W	0.65039	6.1849	6.50629	0.0107494	0.055018
CTR2	YHR175W	0.651338	6.54358	6.48988	0.010849	0.0554756
MRPS18	YNL306W	0.594764	6.92524	6.46782	0.0109845	0.0560626
PRE9	YGR135W	0.557202	7.36535	6.44285	0.01114	0.0567184
FRS2	YFL022C	0.480704	8.54872	6.44213	0.0111445	0.0567184
BUR6	YER159C	1.42551	4.09144	6.40988	0.0113487	0.0575951
IES4	YOR189W	1.25779	4.31456	6.39929	0.0114166	0.0578208
ATP4	YPL078C	0.652724	7.28715	6.39269	0.0114591	0.0578578
YFH1	YDL120W	0.715577	5.77913	6.39184	0.0114646	0.0578578
TAF4	YMR005W	0.844576	5.50821	6.35839	0.0116827	0.0587393
RRD1	YIL153W	0.642663	6.24399	6.30133	0.0120647	0.0605476
HIS1	YER055C	0.526419	9.61736	6.2864	0.0121668	0.0608594
LEU5	YHR002W	1.11194	4.53995	6.28566	0.0121719	0.0608594
RPP2A	YOL039W	0.792167	10.9262	6.28135	0.0122015	0.0609513
YNL050C	YNL050C	2.01226	3.44855	6.25804	0.0123631	0.0615962
DID2	YKR035W-A	1.45755	4.26137	6.25591	0.012378	0.0616052
YOR292C	YOR292C	0.919293	5.01376	6.24876	0.012428	0.0617975
YOR228C	YOR228C	0.990884	4.94017	6.23959	0.0124925	0.062061
FUS3	YBL016W	0.665811	6.52514	6.21069	0.0126981	0.0629885
MET14	YKL001C	1.10228	4.70461	6.14862	0.0131514	0.0646812
TSA1	YML028W	0.60621	10.6239	6.12482	0.0133297	0.065279
RRP1	YDR087C	0.816512	5.84968	6.11652	0.0133924	0.065509
ACE2	YLR131C	0.914433	5.00912	6.10914	0.0134485	0.0657239
RPT3	YDR394W	0.428195	8.11172	6.09927	0.0135238	0.0660321
YAP1	YML007W	0.620845	6.28339	6.08861	0.0136056	0.0663718
AIM29	YKR074W	0.794907	5.39182	6.08392	0.0136418	0.0664285
COA4	YLR218C	2.44988	2.98471	6.06167	0.0138147	0.0671515
MRS3	YJL133W	0.704931	5.73576	6.06162	0.0138151	0.0671515
PPA2	YMR267W	0.693243	5.81475	6.04459	0.013949	0.0676807
SPC25	YER018C	1.04826	5.16936	6.04259	0.0139648	0.0676968
MSY1	YPL097W	0.850944	5.25156	6.02509	0.0141039	0.0682489
ACN9	YDR511W	1.06935	4.90308	6.00914	0.0142319	0.0688067
REX4	YOL080C	2.17179	3.12878	5.98859	0.0143987	0.0694261
YET1	YKL065C	0.653575	6.32809	5.97035	0.0145484	0.0700239
AIM1	YAL046C	0.838774	5.40798	5.96863	0.0145626	0.0700299
SWD3	YBR175W	0.647229	6.09641	5.96486	0.0145937	0.0701173
CYB5	YNL111C	0.809701	5.54056	5.95514	0.0146745	0.0703178
RMI1	YPL024W	1.35226	4.25528	5.94601	0.0147506	0.0705931
DUT1	YBR252W	0.625632	6.46286	5.94513	0.014758	0.0705931
SUI3	YPL237W	0.443164	8.64856	5.94284	0.0147772	0.0706226
LRE1	YCL051W	0.94497	4.90881	5.93824	0.0148158	0.0707446
TIM44	YIL022W	0.508815	7.91823	5.92283	0.0149459	0.0712401
LSM12	YHR121W	0.962081	4.88672	5.90846	0.0150683	0.0717601
INP54	YOL065C	0.906021	5.12128	5.89689	0.0151676	0.0721695
RFA3	YJL173C	0.67941	5.9772	5.88942	0.0152321	0.072356
RPL6A	YML073C	0.585569	10.2604	5.88926	0.0152335	0.072356
RPS18A	YDR450W	0.549273	10.0913	5.85981	0.0154904	0.0735117
HST2	YPL015C	0.543747	6.92602	5.85687	0.0155164	0.0735702
PRE1	YER012W	0.695072	6.13277	5.83688	0.0156936	0.0742805
QCR8	YJL166W	0.645462	6.91834	5.82721	0.0157801	0.07457
UPS1	YLR193C	1.6084	4.08994	5.8252	0.0157981	0.0745794
ATP7	YKL016C	0.572483	7.0154	5.81064	0.0159295	0.0751338
TAF9	YMR236W	0.612414	6.42839	5.78095	0.0162008	0.0761478
YIP5	YGL161C	0.538903	7.17777	5.77465	0.0162589	0.0763548
FIS1	YIL065C	0.869812	5.2185	5.73928	0.0165896	0.0775709
YMR304C-A	YMR304C-A	0.886442	5.2776	5.73616	0.0166191	0.0776419
RSM24	YDR175C	1.02821	5.06384	5.72424	0.0167323	0.0781032
DIG2	YDR480W	1.55103	3.83174	5.68815	0.0170798	0.0795881
YIL077C	YIL077C	0.850802	5.3041	5.68443	0.0171161	0.0796518
VTC3	YPL019C	0.672915	6.07209	5.66865	0.0172707	0.0802013
CSL4	YNL232W	0.6012	6.31284	5.66587	0.0172981	0.0802598
LIA1	YJR070C	0.446426	8.59796	5.64934	0.017462	0.080812
RIB7	YBR153W	1.07674	4.57849	5.62881	0.0176676	0.0814796
CDC42	YLR229C	0.454839	8.18519	5.62717	0.0176842	0.0814796
IRS4	YKR019C	0.896747	4.97385	5.62701	0.0176858	0.0814796
YDR444W	YDR444W	0.855645	5.11772	5.62594	0.0176966	0.0814796
CCL1	YPR025C	1.6791	3.62235	5.60538	0.0179054	0.0823012
FMP30	YPL103C	0.905674	4.99376	5.60253	0.0179346	0.0823477
PTA1	YAL043C	0.555181	6.77326	5.60113	0.0179489	0.0823477
COX9	YDL067C	0.698084	5.90362	5.59974	0.0179632	0.0823477
SNM1	YDR478W	3.17284	2.00297	5.59757	0.0179854	0.0823477
MHR1	YDR296W	0.594305	6.42992	5.56498	0.0183232	0.0837236
ATP15	YPL271W	0.839247	5.26624	5.55901	0.0183858	0.0839387
YGL101W	YGL101W	0.695608	5.67356	5.51197	0.0188868	0.0859357
BRL1	YHR036W	1.29794	4.11474	5.51016	0.0189063	0.0859522
LSB1	YGR136W	0.624893	6.04844	5.50583	0.0189531	0.0860928
YGR016W	YGR016W	2.87286	2.80061	5.5037	0.0189763	0.0861257
AIR1	YIL079C	0.771963	5.31527	5.49971	0.0190196	0.0861775
MEC3	YLR288C	1.04586	4.47508	5.4829	0.0192034	0.0867222
MGR1	YCL044C	1.34402	4.30521	5.48236	0.0192093	0.0867222
PRM8	YGL053W	1.0985	4.6222	5.48054	0.0192293	0.0867222
OPI10	YOL032W	0.648956	5.77896	5.47993	0.019236	0.0867222
YMR210W	YMR210W	0.626423	6.01696	5.47662	0.0192724	0.0868143
DRE2	YKR071C	0.592638	6.26947	5.46915	0.0193551	0.0870416
RPS6A	YPL090C	0.553887	9.45949	5.45507	0.0195117	0.0876729
RPN6	YDL097C	0.463181	7.49793	5.41774	0.0199331	0.0892699
YDL012C	YDL012C	1.03103	4.5798	5.41315	0.0199856	0.0894309
ASH1	YKL185W	0.782585	5.462	5.38382	0.0203243	0.0906469
SCP1	YOR367W	1.04595	4.67087	5.37171	0.0204659	0.0910755
PDA1	YER178W	0.568657	10.7822	5.37128	0.0204709	0.0910755
YGR283C	YGR283C	0.927069	4.77085	5.36873	0.0205009	0.0911315
SEN34	YAR008W	1.00551	4.65536	5.36734	0.0205172	0.0911315
TMA16	YOR252W	1.48562	4.13653	5.3512	0.020708	0.0919034
AGA2	YGL032C	0.904778	5.53919	5.33741	0.0208724	0.0922018
UBC7	YMR022W	0.606216	6.39307	5.33699	0.0208775	0.0922018
SAM50	YNL026W	0.573137	6.35485	5.33107	0.0209485	0.0922893
NIT3	YLR351C	0.436178	7.7848	5.29358	0.0214042	0.0942204
NOP15	YNL110C	1.17799	4.51351	5.28789	0.0214742	0.0944005
MPD2	YOL088C	0.885325	4.9229	5.2837	0.021526	0.0944747
MSC6	YOR354C	0.609499	6.13053	5.26601	0.0217457	0.0951046
MRPL37	YBR268W	1.01633	5.05495	5.23828	0.022095	0.0963986
TMN3	YER113C	0.626777	5.86024	5.21722	0.0223643	0.0974691
RMR1	YGL250W	1.07254	4.44886	5.21627	0.0223765	0.0974691
OCA2	YNL056W	0.844555	5.05876	5.20956	0.022463	0.0976438
MUD1	YBR119W	1.3816	3.98363	5.20897	0.0224707	0.0976438
RPS1B	YML063W	0.649646	11.8676	5.20637	0.0225043	0.0976588
CHS2	YBR038W	0.499048	7.43344	5.20451	0.0225283	0.0976588
HAP3	YBL021C	1.0671	4.45416	5.18578	0.0227725	0.0984806
TVP15	YDR100W	0.671516	5.91806	5.17382	0.0229297	0.0990517
COG5	YNL051W	1.31778	4.07871	5.17295	0.0229412	0.0990517
MNP1	YGL068W	0.500372	7.50687	5.16627	0.0230296	0.0992748
RER2	YBR002C	0.6593	5.65947	5.15839	0.0231343	0.0996469
YDR157W	YDR157W	1.49896	4.02977	5.14598	0.0233002	0.100282
CKS1	YBR135W	0.75903	5.21929	5.14396	0.0233274	0.100319
SEC72	YLR292C	0.709897	5.70534	5.12682	0.0235588	0.101152
GIS2	YNL255C	0.422103	8.71414	5.12548	0.0235771	0.101152
AGE2	YIL044C	0.78493	5.56244	5.12388	0.0235988	0.101165
YNL155W	YNL155W	0.782947	5.26336	5.12017	0.0236493	0.101221
YMC1	YPR058W	0.546867	6.78166	5.10139	0.0239067	0.102161
SEH1	YGL100W	0.522965	6.92633	5.09356	0.0240148	0.102503
MDH2	YOL126C	0.410288	8.10164	5.09011	0.0240627	0.102503
RPL11B	YGR085C	0.4637	8.80616	5.07876	0.0242206	0.103095
YBL081W	YBL081W	1.56076	3.72187	5.07131	0.024325	0.103395
CIC1	YHR052W	0.707643	5.50614	5.06767	0.0243762	0.103431
IBA57	YJR122W	0.950472	4.74224	5.06099	0.0244703	0.103668
GCD1	YOR260W	0.6069	6.42427	5.04599	0.024683	0.104487
IRC6	YFR043C	1.3609	3.97381	5.02601	0.0249694	0.10537
RFC3	YNL290W	0.561612	6.62041	4.987	0.0255385	0.10745
RTT102	YGR275W	0.658087	5.62295	4.97715	0.0256843	0.107842
CRD1	YDL142C	0.701838	5.41221	4.96444	0.0258736	0.108509
PLP1	YDR183W	1.99043	3.35625	4.9574	0.0259792	0.108867
MKS1	YNL076W	0.943169	4.67472	4.94537	0.0261606	0.109373
CDC34	YDR054C	0.793192	5.15695	4.93849	0.0262649	0.109462
DAM1	YGR113W	1.03402	4.70384	4.93799	0.0262726	0.109462
BUD8	YLR353W	0.885469	4.91496	4.9148	0.0266275	0.110641
COX5B	YIL111W	0.914334	4.96163	4.90655	0.026755	0.111075
DMA2	YNL116W	0.761806	5.20445	4.90071	0.0268456	0.111291
CTK2	YJL006C	1.16723	4.30068	4.89595	0.0269198	0.111428
NUC1	YJL208C	0.682567	5.9457	4.89088	0.026999	0.111658
SDC1	YDR469W	1.48751	3.86171	4.88585	0.0270777	0.111825
RPF2	YKR081C	0.675935	5.69452	4.84902	0.0276618	0.113889
INP1	YMR204C	2.20669	2.82498	4.84764	0.027684	0.113894
ARP5	YNL059C	0.969952	4.69809	4.84235	0.027769	0.114157
MRP21	YBL090W	0.825639	5.00821	4.83058	0.0279592	0.114764
HDA2	YDR295C	1.52457	3.77671	4.8035	0.028402	0.116425
BFR2	YDR299W	0.986546	4.53715	4.80321	0.0284068	0.116425
PRS4	YBL068W	0.566067	6.59061	4.79806	0.0284918	0.116594
RMD1	YDL001W	1.19289	4.40751	4.79724	0.0285054	0.116594
DPB3	YBR278W	1.10936	4.23683	4.79679	0.0285128	0.116594
YKL018C-A	YKL018C-A	1.17821	4.27725	4.78706	0.0286743	0.116901
SKG1	YKR100C	0.934302	4.65145	4.7774	0.0288356	0.117319
BET3	YKR068C	0.701245	6.20869	4.77702	0.0288419	0.117319
BUL1	YMR275C	0.629774	5.72008	4.75687	0.0291816	0.118523
LSM6	YDR378C	0.582564	6.7759	4.75218	0.0292613	0.118757
CLP1	YOR250C	0.616328	5.79542	4.74771	0.0293373	0.118976
RRP43	YCR035C	0.939437	5.01643	4.72416	0.0297416	0.120397
RIT1	YMR283C	1.46796	3.91518	4.70393	0.0300938	0.121445
TAE1	YBR261C	0.494077	7.00355	4.69282	0.0302888	0.122103
YOR020W-A	YOR020W-A	0.941437	4.72715	4.69073	0.0303258	0.122161
SOL2	YCR073W-A	0.404668	7.96478	4.687	0.0303917	0.122245
ASG1	YIL130W	0.871538	4.88359	4.68157	0.0304878	0.12254
YPL107W	YPL107W	1.79094	3.29569	4.67533	0.0305988	0.122895
PRP45	YAL032C	0.88303	4.99934	4.67363	0.0306291	0.122925
TRS65	YGR166W	0.905786	4.7274	4.66698	0.0307479	0.12326
SKT5	YBL061C	0.766632	5.18566	4.66264	0.0308257	0.12326
SDT1	YGL224C	0.836393	4.88034	4.66213	0.0308348	0.12326
CWC21	YDR482C	1.15862	4.47663	4.66133	0.0308492	0.12326
CAP2	YIL034C	0.583914	6.69924	4.64129	0.0312115	0.124507
BET5	YML077W	0.771738	5.15214	4.64026	0.0312302	0.124507
NAT3	YPR131C	1.03887	4.36724	4.62849	0.0314452	0.125105
RTS2	YOR077W	2.11726	3.08792	4.62421	0.0315239	0.125308
SLS1	YLR139C	2.18504	2.9978	4.61212	0.0317468	0.126009
RBL2	YOR265W	0.925281	4.71673	4.60756	0.0318313	0.126252
NDD1	YOR372C	0.835038	4.9728	4.59842	0.0320014	0.126833
PRE5	YMR314W	0.388639	7.96909	4.59178	0.0321257	0.127233
HSL7	YBR133C	0.54994	6.29592	4.58998	0.0321594	0.127264
RPS11A	YDR025W	0.545185	10.8628	4.58885	0.0321806	0.127264
ATP12	YJL180C	0.935555	4.6444	4.58608	0.0322326	0.127377
IRC23	YOR044W	1.58463	3.48197	4.55474	0.0328277	0.12935
CHS7	YHR142W	0.559916	6.15225	4.54557	0.033004	0.12995
RAS1	YOR101W	0.548555	6.24267	4.53946	0.0331221	0.130226
FYV5	YCL058C	1.95264	3.17735	4.51974	0.033506	0.131503
CLN3	YAL040C	0.950204	4.9605	4.51902	0.03352	0.131503
SME1	YOR159C	1.22283	4.21005	4.51204	0.0336571	0.131887
GGC1	YDL198C	0.479681	6.91847	4.51155	0.0336666	0.131887
MOB2	YFL034C-B	1.07434	4.29676	4.50691	0.0337581	0.132055
COX4	YGL187C	0.49021	6.96167	4.49866	0.0339214	0.132502
FMP52	YER004W	0.526905	6.91086	4.47912	0.0343115	0.133682
ERG6	YML008C	0.375184	8.02191	4.47857	0.0343224	0.133682
EPT1	YHR123W	0.524032	7.55284	4.47419	0.0344105	0.133929
ZRG17	YNR039C	0.899229	4.81906	4.46827	0.0345299	0.134297
MPS1	YDL028C	0.992675	4.43184	4.45963	0.0347049	0.13459
YLR243W	YLR243W	0.804126	4.97295	4.43919	0.0351228	0.135822
ERP5	YHR110W	0.573777	5.9643	4.43165	0.0352783	0.136228
DSF2	YBR007C	1.27928	4.02167	4.43016	0.0353091	0.13625
TPP1	YMR156C	1.55525	3.56079	4.42108	0.0354976	0.136739
ELP6	YMR312W	0.831634	4.83202	4.4204	0.0355117	0.136739
PCL8	YPL219W	0.845686	4.88947	4.41808	0.03556	0.136828
SPT2	YER161C	1.2016	4.02874	4.41462	0.0356322	0.137008
SMD2	YLR275W	1.37647	3.76815	4.40568	0.0358194	0.13752
STP22	YCL008C	0.993151	5.03271	4.39218	0.0361041	0.138331
MET1	YKR069W	1.28086	3.91184	4.38067	0.0363487	0.139169
SFL1	YOR140W	0.834768	4.94892	4.37648	0.0364382	0.139413
KRE1	YNL322C	0.478655	7.79298	4.37489	0.0364722	0.139445
GID7	YCL039W	0.745479	5.10033	4.34324	0.0371562	0.141361
YNL320W	YNL320W	0.808372	5.20677	4.32768	0.0374972	0.142452
MRPL23	YOR150W	0.797119	4.96055	4.32537	0.0375483	0.142452
LHP1	YDL051W	0.428002	8.0682	4.31851	0.0376998	0.142927
YRA2	YKL214C	0.640635	5.4779	4.30525	0.0379949	0.143743
MRPL17	YNL252C	1.06096	4.28904	4.29794	0.0381585	0.144103
RPL23A	YBL087C	0.438295	9.78684	4.29732	0.0381724	0.144103
EMI5	YOL071W	1.09937	4.30019	4.27942	0.0385764	0.145232
YPR011C	YPR011C	0.597259	5.98563	4.27082	0.0387723	0.145868
SNA3	YJL151C	0.454623	7.51565	4.26041	0.0390104	0.146662
YHR009C	YHR009C	0.380105	7.79939	4.25591	0.039114	0.146949
EDC2	YER035W	0.596497	5.87439	4.24647	0.039332	0.147665
GNA1	YFL017C	0.884862	4.68221	4.23617	0.0395713	0.148358
YPI1	YFR003C	0.944827	4.82033	4.23147	0.0396812	0.148667
GLC8	YMR311C	0.884835	4.81869	4.22504	0.0398318	0.149128
GTT1	YIR038C	0.81787	4.9859	4.21287	0.0401184	0.150002
PHB1	YGR132C	0.48443	6.9668	4.21278	0.0401206	0.150002
ERD1	YDR414C	0.715532	5.26448	4.20634	0.0402732	0.150072
SEC65	YML105C	0.559702	5.96612	4.20613	0.0402781	0.150072
RSC1	YGR056W	0.746059	5.20453	4.19214	0.0406118	0.1509
LGE1	YPL055C	1.1575	4.01785	4.16206	0.041339	0.153076
SUT1	YGL162W	1.89186	2.97349	4.15977	0.0413949	0.153178
UTP25	YIL091C	0.852923	4.8676	4.156	0.0414873	0.153415
YMR074C	YMR074C	0.441819	7.23977	4.14549	0.0417455	0.154265
STE7	YDL159W	0.815011	4.87931	4.13069	0.0421122	0.155301
BAT2	YJR148W	0.467483	6.91879	4.09327	0.0430543	0.158451
EMP24	YGL200C	0.38063	8.68498	4.08626	0.0432333	0.158894
YIL014C-A	YIL014C-A	1.96012	3.10647	4.06805	0.0437016	0.160377
IMP2	YMR035W	0.693805	5.37866	4.06713	0.0437256	0.160377
HLJ1	YMR161W	0.70259	5.28328	4.06328	0.0438252	0.160633
BRR1	YPR057W	1.2319	4.02487	4.05635	0.0440055	0.161123
POP2	YNR052C	0.487909	6.81313	4.05586	0.0440184	0.161123
SEC23	YPR181C	0.373314	8.82098	4.04562	0.0442861	0.161774
POS5	YPL188W	0.53096	6.0569	4.0393	0.0444523	0.162272
RPF1	YHR088W	1.12283	4.21425	4.03742	0.0445018	0.162343
RSM10	YDR041W	0.636208	5.4455	4.02645	0.0447921	0.162963
MRPL3	YMR024W	0.536782	6.573	4.02246	0.0448981	0.163129
TOM6	YOR045W	0.539213	6.73656	4.01239	0.0451672	0.163886
CNE1	YAL058W	0.510975	6.31932	4.00833	0.0452759	0.164171
TEM1	YML064C	0.832506	4.8949	4.00521	0.0453599	0.164255
RPL8B	YLL045C	0.528511	11.2983	3.99563	0.0456184	0.165081
GOT1	YMR292W	0.809668	5.06714	3.98302	0.0459611	0.166098
YHC3	YJL059W	0.722069	5.04498	3.96703	0.0463995	0.167236
AHC2	YCR082W	0.553795	6.28097	3.95257	0.0467999	0.168293
SMM1	YNR015W	0.547097	6.05063	3.94059	0.0471343	0.169321
MRPL31	YKL138C	0.717844	5.13162	3.93101	0.0474033	0.170174
DSL1	YNL258C	0.820199	4.79267	3.92467	0.0475825	0.170641
GIM4	YEL003W	1.04779	4.30918	3.92307	0.0476279	0.170641
BBP1	YPL255W	1.85648	2.97786	3.91781	0.0477771	0.170949
APS3	YJL024C	0.908948	4.63845	3.9178	0.0477772	0.170949
MRPS5	YBR251W	0.716861	5.10731	3.91465	0.0478669	0.171044
CDC31	YOR257W	2.03422	2.77545	3.90125	0.0482502	0.172299
VIK1	YPL253C	2.02493	2.9621	3.89747	0.0483589	0.172574
PGD1	YGL025C	0.807961	4.71676	3.88185	0.0488108	0.173728
MMR1	YLR190W	0.597482	5.60032	3.87146	0.0491139	0.174577
RRP45	YDR280W	0.592859	5.57097	3.843	0.049954	0.176982
SWC5	YBR231C	0.769648	4.92168	3.84188	0.0499875	0.176985
FOB1	YDR110W	0.979394	4.51653	3.83685	0.0501376	0.177284
TIR1	YER011W	2.36312	2.50533	3.82718	0.0504278	0.177961
SRB6	YBR253W	0.955636	4.716	3.82212	0.0505801	0.178382
FRQ1	YDR373W	0.513358	6.40796	3.81984	0.0506491	0.178509
ICL2	YPR006C	0.928783	4.53887	3.81433	0.050816	0.178933
NCP1	YHR042W	0.357167	8.27675	3.81369	0.0508354	0.178933
YDL241W	YDL241W	1.50126	3.5804	3.80367	0.0511403	0.179615
CYK3	YDL117W	0.568902	5.60251	3.80009	0.0512498	0.179807
DCC1	YCL016C	0.576577	5.55043	3.79847	0.0512996	0.179864
RNH202	YDR279W	1.17838	3.92048	3.78524	0.0517066	0.181057
DAS2	YDR020C	0.968404	4.43627	3.77861	0.0519119	0.181427
RTT109	YLL002W	0.680858	5.21357	3.77728	0.0519529	0.181427
YGR021W	YGR021W	0.763979	4.94904	3.7764	0.0519804	0.181427
FAP7	YDL166C	0.648005	5.25792	3.77431	0.0520455	0.181427
INP51	YIL002C	0.920656	4.39007	3.77371	0.0520642	0.181427
KIN3	YAR018C	1.05697	4.0639	3.77109	0.0521455	0.181536
RGI1	YER067W	0.848221	5.11707	3.76809	0.0522392	0.181629
LDB7	YBL006C	0.520922	6.47619	3.76033	0.0524822	0.182356
ARR1	YPR199C	0.873138	4.42984	3.75257	0.0527263	0.182969
IAH1	YOR126C	0.699556	5.19202	3.73957	0.0531382	0.183809
BRE2	YLR015W	1.27932	3.78059	3.72261	0.0536805	0.185211
OST4	YDL232W	0.769548	4.79377	3.71381	0.0539641	0.185901
EXO84	YBR102C	0.796945	4.94864	3.71215	0.0540177	0.185901
MSN1	YOL116W	0.801718	4.78869	3.6988	0.0544515	0.187275
KIP3	YGL216W	0.522385	5.98964	3.69725	0.0545022	0.18733
RPL19A	YBR084C-A	0.477488	10.2025	3.69484	0.054581	0.187481
RRP7	YCL031C	0.807781	4.95135	3.69185	0.0546788	0.187655
ADE8	YDR408C	0.380513	7.58953	3.68913	0.0547682	0.187655
RTT106	YNL206C	0.911884	4.56791	3.68907	0.0547703	0.187655
DCP2	YNL118C	0.584028	5.63356	3.68693	0.0548404	0.187765
YNL108C	YNL108C	0.461341	6.78169	3.68596	0.0548724	0.187765
GIC2	YDR309C	0.559988	5.65764	3.68012	0.0550647	0.188017
INO2	YDR123C	0.874366	4.44243	3.67804	0.0551337	0.188017
HMF1	YER057C	0.436631	6.95179	3.67735	0.0551566	0.188017
MSI1	YBR195C	0.540388	5.75277	3.67532	0.0552235	0.188017
YPR153W	YPR153W	2.16501	2.45464	3.65106	0.0560336	0.189939
SEC11	YIR022W	0.515566	5.94649	3.64364	0.0562838	0.190379
YCR090C	YCR090C	0.563298	5.73008	3.64303	0.0563042	0.190379
UBX6	YJL048C	0.650796	5.3456	3.638	0.0564747	0.190717
SMC3	YJL074C	1.01808	4.20479	3.63044	0.0567317	0.191226
STE2	YFL026W	0.384006	9.39093	3.62618	0.0568771	0.191597
PBS2	YJL128C	0.464541	6.45669	3.62482	0.0569237	0.191635
RPL19B	YBL027W	0.455191	10.3501	3.61941	0.057109	0.192134
TRX1	YLR043C	0.35477	8.70844	3.61493	0.0572632	0.192145
SFT2	YBL102W	0.446121	6.73968	3.61069	0.0574095	0.192432
SAR1	YPL218W	0.328668	8.48246	3.60872	0.0574775	0.192541
YBR242W	YBR242W	0.748191	5.48058	3.60298	0.0576759	0.192847
MGR3	YMR115W	0.942623	4.51498	3.58804	0.0581968	0.194109
COQ2	YNR041C	0.467453	6.49389	3.58572	0.058278	0.19426
RAD23	YEL037C	0.429531	7.42513	3.56957	0.0588477	0.195917
YDR133C	YDR133C	1.00101	4.28153	3.56198	0.0591173	0.196573
ICT1	YLR099C	0.56905	5.57608	3.54664	0.0596661	0.197911
RPL24A	YGL031C	0.430361	9.45319	3.54341	0.0597826	0.198176
LOT5	YKL183W	0.579431	5.74617	3.51802	0.060705	0.20062
FUN19	YAL034C	0.997859	4.24248	3.51533	0.0608034	0.200822
PIF1	YML061C	0.963186	4.36592	3.51222	0.0609179	0.20107
YLL032C	YLL032C	1.2205	3.89466	3.50891	0.0610398	0.201234
MRM2	YGL136C	1.13412	4.01337	3.50778	0.0610812	0.201248
RPL23B	YER117W	0.454105	10.3948	3.50602	0.0611462	0.201286
LYS4	YDR234W	0.38905	7.77798	3.5037	0.0612317	0.201376
SHR5	YOL110W	0.70462	5.00114	3.50036	0.0613557	0.201661
FMP10	YER182W	0.809181	4.66948	3.49362	0.0616057	0.202237
TIF34	YMR146C	0.358705	8.49625	3.48549	0.0619089	0.202986
NHP6A	YPR052C	0.951527	4.26639	3.48147	0.0620596	0.203234
SMX2	YFL017W-A	1.45482	3.49866	3.47973	0.0621248	0.203305
CCM1	YGR150C	1.31189	3.90202	3.47111	0.0624493	0.204016
CLB1	YGR108W	0.588338	5.52299	3.46638	0.0626282	0.204477
YHR175W-A	YHR175W-A	1.7908	3.37942	3.4608	0.0628401	0.205045
CSH1	YBR161W	0.649299	5.24959	3.45971	0.0628813	0.205056
OKP1	YGR179C	1.32778	3.69279	3.45444	0.0630821	0.205587
CBP6	YBR120C	1.31343	3.58914	3.44984	0.0632581	0.206036
MAK32	YCR019W	1.11684	3.93102	3.44348	0.0635018	0.206581
GPD2	YOL059W	0.324278	8.05179	3.44249	0.0635398	0.206581
ANT1	YPR128C	0.428288	6.83574	3.43968	0.0636481	0.206685
MTF2	YDL044C	1.75626	2.89476	3.43811	0.0637083	0.206756
SRC1	YML034W	0.712815	5.1407	3.42877	0.0640696	0.207679
YPR098C	YPR098C	0.525573	6.0773	3.42542	0.0641998	0.207977
RPL20B	YOR312C	0.459172	10.9785	3.42279	0.0643024	0.208184
EMC4	YGL231C	0.558262	5.97946	3.40774	0.0648911	0.209589
YLR455W	YLR455W	0.838233	4.83867	3.3943	0.0654221	0.211177
RRF1	YHR038W	2.38531	2.23685	3.38766	0.065686	0.211903
YKL036C	YKL036C	2.68206	1.27885	3.38396	0.0658337	0.212127
BCP1	YDR361C	0.47091	6.17305	3.38259	0.0658884	0.212143
YJR124C	YJR124C	0.44492	6.62811	3.38187	0.0659173	0.212143
SER2	YGR208W	0.431525	6.71938	3.36582	0.0665623	0.214092
ATP16	YDL004W	0.440374	6.62505	3.36149	0.0667377	0.214528
TRM5	YHR070W	0.41975	6.92153	3.35497	0.0670026	0.215252
RPC37	YKR025W	0.75343	4.70156	3.34724	0.0673178	0.215887
LSB6	YJL100W	0.728645	4.99437	3.34719	0.06732	0.215887
RRP4	YHR069C	0.45551	6.32002	3.34473	0.0674204	0.215953
TRM44	YPL030W	0.567318	5.5452	3.32059	0.0684174	0.218612
SSN3	YPL042C	0.522394	5.67613	3.31552	0.0686287	0.218726
KRE27	YIL027C	0.524777	5.67499	3.31501	0.0686499	0.218726
FSH3	YOR280C	0.61256	5.26002	3.31101	0.0688172	0.219027
MRP17	YKL003C	0.784209	4.77523	3.30945	0.0688827	0.21908
HSP31	YDR533C	0.478943	6.11276	3.29688	0.0694114	0.220632
YNL260C	YNL260C	1.12493	3.97264	3.2909	0.069665	0.221178
PRP40	YKL012W	1.23056	3.72999	3.28224	0.0700334	0.221827
ODC1	YPL134C	0.619395	5.21892	3.27971	0.0701415	0.22204
MRPL27	YBR282W	0.785591	4.74493	3.27308	0.0704252	0.222677
OCA6	YDR067C	1.08431	4.06393	3.26978	0.0705672	0.222996
RPN11	YFR004W	0.409665	6.88302	3.26248	0.0708819	0.223729
RPB7	YDR404C	0.490003	6.54033	3.25183	0.0713438	0.224804
URN1	YPR152C	0.72648	4.80754	3.25017	0.071416	0.224804
YBR271W	YBR271W	0.575565	5.51529	3.24985	0.0714302	0.224804
CYC2	YOR037W	0.747223	4.69864	3.23712	0.0719872	0.225899
PTI1	YGR156W	0.782236	4.53616	3.23419	0.072116	0.226172
ART5	YGR068C	0.74977	4.92047	3.22678	0.0724428	0.226672
ERT1	YBR239C	1.39502	3.50757	3.20271	0.0735162	0.229367
AYR1	YIL124W	0.36462	7.34067	3.1948	0.0738728	0.230214
PAC1	YOR269W	0.743678	4.86179	3.19367	0.0739237	0.23024
SWH1	YAR042W	0.500273	5.81104	3.17115	0.0749495	0.233033
DSE3	YOR264W	0.562556	5.39265	3.16853	0.07507	0.233266
YGR182C	YGR182C	1.14989	3.92446	3.16764	0.0751108	0.233266
MAF1	YDR005C	0.775503	4.75508	3.16615	0.0751795	0.233283
RPC17	YJL011C	0.748666	5.05796	3.16414	0.0752719	0.233283
NAS6	YGR232W	0.405192	6.89082	3.1608	0.0754263	0.233576
DUS1	YML080W	0.795376	4.67273	3.14778	0.0760304	0.235056
YDL233W	YDL233W	0.881615	4.37489	3.14539	0.0761416	0.235252
YMR010W	YMR010W	0.478797	5.88959	3.1412	0.0763375	0.235592
RPB9	YGL070C	0.558522	5.44028	3.13584	0.0765888	0.235616
SPT15	YER148W	0.485897	6.08966	3.1347	0.0766423	0.235616
AIM11	YER093C-A	1.17121	3.77662	3.13451	0.0766515	0.235616
UBX4	YMR067C	0.630892	5.22103	3.1237	0.0771614	0.236244
RPL30	YGL030W	0.461029	10.9705	3.12021	0.0773268	0.236483
CGI121	YML036W	0.836033	4.41394	3.11307	0.0776663	0.237253
ISC1	YER019W	0.385462	7.09065	3.09966	0.0783088	0.238811
UTP7	YER082C	0.496716	5.74252	3.0965	0.0784607	0.238873
SAC3	YDR159W	0.743326	4.69702	3.09448	0.0785582	0.238898
CBP3	YPL215W	0.589386	5.59726	3.09071	0.0787406	0.239318
ERP6	YGL002W	0.608278	5.29051	3.08968	0.0787904	0.239335
MRPL10	YNL284C	0.547655	5.58701	3.0805	0.079236	0.240299
NSG2	YNL156C	0.475619	5.8943	3.06935	0.0797813	0.241634
RFC5	YBR087W	0.515251	5.68982	3.06726	0.0798839	0.241707
HTA1	YDR225W	0.394194	9.31887	3.06231	0.0801279	0.24231
TIM12	YBR091C	0.611488	5.21483	3.061	0.0801925	0.24237
SNX4	YJL036W	0.873028	4.40271	3.05776	0.0803525	0.242718
TRS33	YOR115C	0.483226	5.86002	3.05536	0.0804712	0.242941
MRT4	YKL009W	0.433443	6.87782	3.05179	0.080648	0.243085
TPM2	YIL138C	0.781999	5.0892	3.05167	0.0806539	0.243085
YJL181W	YJL181W	0.739948	4.66364	3.04091	0.0811904	0.244234
FAR1	YJL157C	0.392661	6.98458	3.0404	0.0812158	0.244234
NST1	YNL091W	0.495633	5.67484	3.02574	0.0819529	0.245909
URA6	YKL024C	0.362454	7.23765	3.01322	0.0825883	0.247399
RRS1	YOR294W	0.500592	5.82943	3.00796	0.0828566	0.248066
GAT1	YFL021W	0.841758	4.3301	3.00308	0.0831063	0.248675
RPL14A	YKL006W	0.384649	9.5764	2.99401	0.083573	0.249796
RPL18B	YNL301C	0.325254	8.21602	2.98954	0.0838042	0.250072
ELP4	YPL101W	0.4281	6.38635	2.98733	0.0839184	0.250137
HYP2	YEL034W	0.446542	10.6885	2.98733	0.0839184	0.250137
RTT105	YER104W	1.30131	3.46474	2.98016	0.0842911	0.251109
CBT1	YKL208W	0.712427	4.74468	2.97342	0.0846429	0.25188
TLG1	YDR468C	0.917466	4.41922	2.96959	0.0848434	0.252338
YCP4	YCR004C	0.324533	7.76104	2.96347	0.0851648	0.252877
NDL1	YLR254C	1.96163	2.26709	2.96154	0.0852667	0.253041
ATP19	YOL077W-A	0.86539	4.33387	2.95775	0.0854668	0.253495
UBC9	YDL064W	0.433172	6.4544	2.94469	0.08616	0.255411
YCL012C	YCL012C	1.52135	3.2805	2.937	0.0865712	0.256069
NOC3	YLR002C	0.510695	5.78703	2.93477	0.0866911	0.256283
SOH1	YGL127C	0.78952	4.46756	2.93163	0.0868597	0.25651
CTF3	YLR381W	0.802105	4.5409	2.91467	0.0877771	0.258787
MGM101	YJR144W	0.403765	6.80692	2.91137	0.0879571	0.259023
NOP10	YHR072W-A	0.393251	7.06599	2.90969	0.0880487	0.259023
YLR297W	YLR297W	0.765525	4.56062	2.90687	0.0882032	0.259035
SAP30	YMR263W	0.602981	5.26769	2.90645	0.0882261	0.259035
YMR310C	YMR310C	0.695508	5.17976	2.90607	0.0882468	0.259035
NTC20	YBR188C	1.1625	3.58217	2.8962	0.0887888	0.260069
PER33	YLR064W	0.614114	5.2655	2.88797	0.0892435	0.260924
SRB7	YDR308C	1.16028	4.06802	2.88743	0.0892735	0.260924
RPS20	YHL015W	0.46509	11.0247	2.88441	0.0894408	0.261271
THI80	YOR143C	0.77176	4.46284	2.87218	0.0901228	0.262579
SPT3	YDR392W	0.773545	4.58897	2.87011	0.0902388	0.262751
YNG1	YOR064C	1.18429	3.67721	2.86802	0.0903558	0.262951
IZH1	YDR492W	0.467581	5.84598	2.8581	0.0909147	0.264435
PAN6	YIL145C	0.333529	7.68818	2.84909	0.0914259	0.265493
URA4	YLR420W	0.292673	8.33119	2.84193	0.0918341	0.266393
AME1	YBR211C	0.882836	4.21957	2.83933	0.0919826	0.26666
DGK1	YOR311C	0.393052	6.81726	2.83094	0.0924643	0.267647
ARF1	YDL192W	0.369164	9.69669	2.82975	0.0925327	0.267701
R0040C	R0040C	0.295529	8.50904	2.82285	0.0929312	0.268711
YOR021C	YOR021C	0.392517	7.12225	2.81899	0.093155	0.26907
ATP14	YLR295C	0.483125	5.7102	2.81686	0.0932789	0.269139
YLR137W	YLR137W	0.739251	4.82612	2.8153	0.0933695	0.269139
YLR283W	YLR283W	0.793252	4.50485	2.81369	0.0934632	0.269139
ILV5	YLR355C	0.435472	11.0533	2.81345	0.0934773	0.269139
YNL011C	YNL011C	0.698953	4.62914	2.81046	0.0936513	0.269496
YGL041W-A	YGL041W-A	2.03496	2.72168	2.80184	0.0941563	0.270518
CDC13	YDL220C	0.700901	4.71588	2.79066	0.0948151	0.272084
QCR7	YDR529C	0.396182	6.672	2.7861	0.0950854	0.272561
HMO1	YDR174W	0.344133	8.09137	2.78553	0.0951192	0.272561
ILM1	YJR118C	0.575004	5.4439	2.78244	0.0953027	0.272942
GCD7	YLR291C	0.420584	6.61485	2.77735	0.0956063	0.273377
INP53	YOR109W	0.378189	7.02363	2.75439	0.0969878	0.276743
RPL27A	YHR010W	0.377265	10.086	2.75304	0.0970696	0.27683
USE1	YGL098W	1.11944	3.73511	2.74459	0.0975842	0.277712
HAT2	YEL056W	0.493567	5.60645	2.73374	0.0982489	0.279017
LOC1	YFR001W	1.30312	3.58129	2.73131	0.0983986	0.279295
NAB6	YML117W	0.442499	6.07273	2.72891	0.0985466	0.279422
YLR301W	YLR301W	0.297117	8.12008	2.72224	0.098959	0.280406
GIM5	YML094W	0.650345	4.84373	2.71897	0.0991623	0.280406
MRP4	YHL004W	0.438542	6.21099	2.71829	0.099204	0.280406
XPT1	YJR133W	0.445499	6.12544	2.71402	0.09947	0.281009
BIT61	YJL058C	1.1309	3.65477	2.70907	0.0997794	0.281589
ARF3	YOR094W	0.899878	4.3709	2.70468	0.100054	0.282217
RPB4	YJL140W	0.6859	5.22943	2.68563	0.101257	0.285165
YPR010C-A	YPR010C-A	1.19919	3.60419	2.67439	0.101974	0.286736
EBP2	YKL172W	0.735765	4.57351	2.66689	0.102456	0.287744
ADA2	YDR448W	0.900096	4.0594	2.65558	0.103187	0.289096
UBS1	YBR165W	0.861882	4.19927	2.65309	0.103349	0.289099
RIB1	YBL033C	0.415069	6.71486	2.64689	0.103752	0.289778
CWC15	YDR163W	1.74742	2.64871	2.64572	0.103829	0.289842
COG2	YGR120C	1.23525	3.52641	2.64013	0.104195	0.290472
DSK2	YMR276W	0.345687	9.79125	2.639	0.104269	0.290472
ERV41	YML067C	0.423167	6.55944	2.6364	0.10444	0.290797
RPP1A	YDL081C	0.434741	10.3346	2.63028	0.104843	0.291086
NOC2	YOR206W	0.444912	5.91116	2.62867	0.10495	0.291086
DDR2	YOL052C-A	1.66429	2.78051	2.62831	0.104974	0.291086
CNB1	YKL190W	0.395763	7.10068	2.62754	0.105024	0.291086
RPL12A	YEL054C	0.409145	10.4551	2.62332	0.105304	0.291554
MCD1	YDL003W	1.05481	3.91922	2.62149	0.105425	0.291602
CLN1	YMR199W	0.763675	4.52348	2.62143	0.105429	0.291602
MAD2	YJL030W	1.12111	3.52632	2.61631	0.10577	0.292244
YIM1	YMR152W	0.472604	5.6607	2.61559	0.105818	0.292244
TRS31	YDR472W	0.517234	5.43903	2.59997	0.106866	0.294371
ARG4	YHR018C	0.281091	8.52421	2.59839	0.106972	0.294514
PTC1	YDL006W	0.647978	4.7497	2.59117	0.107461	0.295559
RPL2B	YIL018W	0.452763	12.219	2.589	0.107608	0.295814
NOP13	YNL175C	0.415486	6.06056	2.58726	0.107727	0.295988
GTR2	YGR163W	0.658806	4.98548	2.58626	0.107795	0.296025
RTG3	YBL103C	1.18446	3.63462	2.58398	0.10795	0.296151
ALF1	YNL148C	0.935374	4.11276	2.58291	0.108023	0.296182
YPR084W	YPR084W	0.900477	4.079	2.58221	0.108071	0.296182
UTP9	YHR196W	0.668549	4.84678	2.56827	0.109027	0.298248
SOK2	YMR016C	0.664944	4.70228	2.568	0.109045	0.298248
RPB10	YOR210W	0.785516	4.58259	2.55071	0.110245	0.301073
AIM13	YFR011C	1.04417	3.84351	2.54466	0.110668	0.302074
OSH3	YHR073W	0.403078	6.30009	2.54022	0.11098	0.302291
RAD33	YML011C	0.997084	3.94177	2.53759	0.111164	0.302291
HPM1	YIL110W	0.488009	5.5285	2.53717	0.111194	0.302291
RPL12B	YDR418W	0.367991	10.0968	2.53058	0.111659	0.303299
YAF9	YNL107W	0.906723	4.01598	2.53033	0.111677	0.303299
POP6	YGR030C	1.48271	2.96829	2.5285	0.111806	0.30348
LIN1	YHR156C	2.75896	-0.0249229	2.5278	0.111856	0.30348
RPL33A	YPL143W	0.405946	11.1573	2.52569	0.112006	0.303583
HRK1	YOR267C	0.493514	5.51383	2.51894	0.112486	0.304427
HSP12	YFL014W	1.00277	3.9485	2.51492	0.112774	0.3049
DNL4	YOR005C	0.989071	3.94215	2.51132	0.113031	0.305292
SWM1	YDR260C	0.571335	5.00642	2.50293	0.113635	0.306534
MRS1	YIR021W	0.578068	5.16804	2.50256	0.113661	0.306534
MTC3	YGL226W	1.13911	3.49558	2.5016	0.113731	0.306568
GPI2	YPL076W	0.840058	4.20182	2.49877	0.113935	0.306755
REH1	YLR387C	0.52602	5.58378	2.49877	0.113935	0.306755
BET4	YJL031C	1.37895	3.35848	2.49781	0.114005	0.306755
PHO81	YGR233C	0.709674	4.58565	2.49161	0.114454	0.30743
YDR210W	YDR210W	1.15393	3.62139	2.49014	0.114562	0.30743
EMI1	YDR512C	0.768378	4.55724	2.48126	0.11521	0.308557
RPL43A	YPR043W	0.335521	9.54228	2.47695	0.115526	0.308683
SML1	YML058W	0.450626	6.42188	2.46839	0.116157	0.310172
YLR065C	YLR065C	0.52086	5.34461	2.4621	0.116623	0.31111
YER137C	YER137C	1.55802	2.70734	2.4582	0.116913	0.311576
TMA19	YKL056C	0.467195	12.2203	2.45489	0.117159	0.312079
YJR116W	YJR116W	0.779515	4.17782	2.45296	0.117303	0.312309
REX3	YLR107W	0.961208	3.83582	2.44597	0.117827	0.31324
YOR283W	YOR283W	0.480706	5.68609	2.43471	0.118676	0.315032
NIT2	YJL126W	0.560076	5.01067	2.43348	0.118769	0.315125
DSS4	YPR017C	0.691452	4.70015	2.42144	0.119685	0.317089
PCL6	YER059W	0.728905	4.47029	2.41964	0.119823	0.317233
BUD16	YEL029C	0.537336	5.35445	2.41919	0.119857	0.317233
HCR1	YLR192C	0.361193	7.71371	2.41257	0.120365	0.318268
TVP38	YKR088C	0.370027	6.72263	2.4123	0.120386	0.318268
GAT2	YMR136W	0.605014	4.98015	2.4097	0.120586	0.318447
URE2	YNL229C	0.562578	5.25712	2.40939	0.12061	0.318447
OMA1	YKR087C	0.539229	5.39171	2.4073	0.120771	0.318717
RPM2	YML091C	0.774976	4.30024	2.40592	0.120877	0.318842
YEL067C	YEL067C	2.00566	1.92877	2.39842	0.121458	0.319769
MIG3	YER028C	0.727668	4.53734	2.39833	0.121465	0.319769
VPS75	YNL246W	0.537492	5.67797	2.3939	0.121809	0.32052
ERG2	YMR202W	0.332531	8.90007	2.39225	0.121938	0.320703
LSM4	YER112W	0.728748	4.57688	2.3879	0.122278	0.321413
FYV4	YHR059W	1.39078	3.09308	2.38393	0.122589	0.321945
PRP19	YLL036C	0.425027	6.17102	2.3804	0.122866	0.322359
SNU71	YGR013W	0.690228	4.4195	2.37762	0.123085	0.322776
SSF1	YHR066W	0.649405	4.78034	2.37674	0.123154	0.322786
PRE3	YJL001W	0.307975	7.57137	2.37606	0.123208	0.322786
STP4	YDL048C	0.307155	7.4804	2.37445	0.123335	0.322964
YKL023C-A	YKL023C-A	0.507914	5.38022	2.37368	0.123396	0.322966
DIF1	YLR437C	1.28742	3.31563	2.37227	0.123508	0.323103
SDH4	YDR178W	0.419197	6.03798	2.37078	0.123625	0.323119
YAP1802	YGR241C	0.486022	5.48996	2.36904	0.123763	0.323146
MRPL49	YJL096W	0.658718	4.63683	2.36739	0.123894	0.323241
TMA64	YDR117C	0.76449	4.22339	2.36701	0.123924	0.323241
COG7	YGL005C	0.905536	4.38357	2.36041	0.124449	0.324078
YIL002W-A	YIL002W-A	1.06621	3.77795	2.35527	0.12486	0.324757
UPS2	YLR168C	0.805458	4.30182	2.35336	0.125013	0.324998
CLB3	YDL155W	0.612557	5.0484	2.34917	0.12535	0.32556
JIP5	YPR169W	0.464494	5.66254	2.34516	0.125673	0.325771
SRD1	YCR018C	1.12266	3.65168	2.34293	0.125853	0.325771
VHS2	YIL135C	0.551441	5.04858	2.33502	0.126493	0.327273
YJR003C	YJR003C	0.827964	4.45187	2.33171	0.126763	0.327657
ATS1	YAL020C	0.58557	5.091	2.32815	0.127053	0.327937
SCL1	YGL011C	0.309482	7.38908	2.32645	0.127191	0.328068
YNR040W	YNR040W	0.626395	4.78307	2.31854	0.12784	0.328744
SAM4	YPL273W	0.283389	7.93783	2.31698	0.127968	0.328744
COA3	YJL062W-A	0.45825	5.61409	2.31347	0.128258	0.329214
RPS4A	YJR145C	0.365708	10.7792	2.31322	0.128278	0.329214
EXO1	YOR033C	0.783208	4.60654	2.29479	0.129809	0.332009
IZH4	YOL101C	0.97654	3.76021	2.29293	0.129964	0.332125
CBP4	YGR174C	0.784786	4.35372	2.29109	0.130119	0.332246
STF2	YGR008C	0.569018	5.05727	2.28984	0.130223	0.332246
SPR1	YOR190W	2.20543	1.62558	2.28776	0.130398	0.332446
NPC2	YDL046W	0.328081	7.12492	2.28472	0.130654	0.332943
NMD4	YLR363C	1.08487	3.67888	2.28068	0.130994	0.333496
YGL176C	YGL176C	0.724001	4.37337	2.27742	0.13127	0.333839
YLR363W-A	YLR363W-A	0.919674	3.9311	2.27695	0.13131	0.333839
ATX1	YNL259C	0.750778	4.27803	2.27641	0.131356	0.333839
KAR4	YCL055W	0.568677	4.99754	2.27617	0.131376	0.333839
YNL305C	YNL305C	0.372182	6.42227	2.27013	0.131889	0.334514
PUG1	YER185W	1.74917	2.3473	2.26497	0.132329	0.335131
GPA1	YHR005C	0.610209	5.06377	2.26437	0.13238	0.335131
SFG1	YOR315W	0.464983	5.46228	2.25951	0.132796	0.336027
SHP1	YBL058W	0.288256	7.85887	2.25418	0.133254	0.336871
YMR087W	YMR087W	0.795925	4.14109	2.24667	0.133902	0.338352
MND2	YIR025W	1.58813	2.63597	2.24532	0.134019	0.33849
YHR177W	YHR177W	1.66113	2.22794	2.24256	0.134258	0.338787
GEP3	YOR205C	0.991478	3.71619	2.23254	0.135132	0.340521
SLX5	YDL013W	0.667752	4.52272	2.23174	0.135201	0.340521
YOR012W	YOR012W	2.07846	1.44228	2.22619	0.135688	0.34143
YLH47	YPR125W	0.458835	5.52051	2.21806	0.136404	0.342855
TEC1	YBR083W	0.435522	5.60922	2.21744	0.136459	0.342855
TMA7	YLR262C-A	0.504917	6.33331	2.21721	0.13648	0.342855
YBR197C	YBR197C	0.528697	5.08427	2.21689	0.136508	0.342855
DAD1	YDR016C	0.721389	4.37223	2.21473	0.136699	0.343073
CKB2	YOR039W	0.375251	6.24343	2.2035	0.137697	0.344881
YGR169C-A	YGR169C-A	2.22713	1.02537	2.20098	0.137923	0.345216
HTZ1	YOL012C	0.490941	5.68223	2.19773	0.138214	0.345216
TRS20	YBR254C	0.613213	4.65295	2.19457	0.138498	0.345606
FIG4	YNL325C	0.80866	4.22217	2.19331	0.138611	0.345725
YPL071C	YPL071C	1.48465	2.68591	2.19262	0.138674	0.345725
GLO3	YER122C	0.335645	6.99962	2.19068	0.138848	0.346001
KRI1	YNL308C	0.929994	4.06025	2.18193	0.139639	0.347651
YDR183C-A	YDR183C-A	2.27346	1.69172	2.17459	0.140307	0.348833
DET1	YDR051C	0.532792	5.1625	2.1673	0.140974	0.349848
MSP1	YGR028W	0.493394	5.32546	2.16437	0.141243	0.350355
TRP4	YDR354W	0.337135	6.84469	2.16117	0.141537	0.350763
BUD23	YCR047C	0.392772	6.04595	2.15877	0.141758	0.351121
PUF4	YGL014W	0.402347	5.99552	2.15731	0.141893	0.351121
YDR239C	YDR239C	0.641516	4.96741	2.15695	0.141926	0.351121
BAT1	YHR208W	0.30553	9.53768	2.15679	0.141941	0.351121
UBC5	YDR059C	0.707427	4.54855	2.15112	0.142466	0.352054
GCD14	YJL125C	0.60279	4.8461	2.14879	0.142683	0.352311
IES5	YER092W	0.613411	4.71074	2.14768	0.142786	0.352404
YGR017W	YGR017W	0.555794	5.01297	2.14505	0.143031	0.352848
RET2	YFR051C	0.334986	7.50915	2.14415	0.143115	0.352894
DOA4	YDR069C	0.669038	4.92816	2.14148	0.143363	0.353234
RAX1	YOR301W	0.399981	5.97387	2.14127	0.143383	0.353234
MRN1	YPL184C	0.290944	7.43453	2.13917	0.14358	0.353397
GIC1	YHR061C	0.994147	3.72521	2.12444	0.144966	0.356323
MRPL20	YKR085C	0.39875	5.92048	2.11808	0.145569	0.357414
RIF2	YLR453C	2.05883	1.44049	2.11697	0.145674	0.357414
SNX41	YDR425W	0.991725	3.63712	2.1146	0.1459	0.357806
YEL007W	YEL007W	0.474682	5.45678	2.11152	0.146194	0.358202
BUD27	YFL023W	0.916554	3.85804	2.10241	0.147067	0.359851
PCC1	YKR095W-A	0.673115	4.69614	2.10068	0.147234	0.360097
IES3	YLR052W	0.928065	4.04986	2.09618	0.147667	0.360831
RRN7	YJL025W	0.65531	4.50853	2.09344	0.147933	0.361101
HXT6	YDR343C	2.42583	1.55393	2.09178	0.148093	0.361219
NFU1	YKL040C	0.446386	5.51483	2.08112	0.149131	0.363073
RRP15	YPR143W	1.56798	2.50287	2.08052	0.149189	0.363073
PCL2	YDL127W	0.69434	4.39747	2.06761	0.150457	0.364887
CUE5	YOR042W	0.366577	6.2433	2.06621	0.150596	0.364887
SIR2	YDL042C	0.508524	5.13891	2.06437	0.150777	0.364968
PTC6	YCR079W	0.446173	5.6006	2.06267	0.150945	0.364995
YDL160C-A	YDL160C-A	0.900487	3.8708	2.06221	0.150991	0.364995
LDB16	YCL005W	0.434142	5.62279	2.05759	0.151449	0.365613
YPR109W	YPR109W	0.509522	5.19273	2.05453	0.151754	0.366186
SEC53	YFL045C	0.299756	9.61455	2.04183	0.153025	0.368268
PEP7	YDR323C	1.42087	2.77062	2.03356	0.15386	0.369597
SCM3	YDL139C	1.66563	2.06665	2.03297	0.153919	0.369597
STF1	YDL130W-A	1.27944	3.46709	2.02449	0.154781	0.371337
YPR170W-B	YPR170W-B	1.18578	3.42447	2.0225	0.154984	0.371659
MSA2	YKR077W	1.28682	3.01883	2.02141	0.155095	0.371761
URM1	YIL008W	0.96571	3.81258	2.0184	0.155402	0.372333
FRT1	YOR324C	0.488157	5.29252	2.01708	0.155538	0.372493
SAK1	YER129W	0.481731	5.23862	2.01435	0.155818	0.372669
YLR050C	YLR050C	0.577901	5.43607	2.01353	0.155902	0.372705
BNA7	YDR428C	0.608518	4.61448	2.01016	0.156249	0.372937
MRP51	YPL118W	0.553184	4.85742	2.0099	0.156275	0.372937
CCE1	YKL011C	1.14112	3.38575	2.00654	0.156623	0.373601
RPP2B	YDR382W	0.392297	10.5355	2.00049	0.157248	0.374929
FMO1	YHR176W	0.795003	4.09164	1.99811	0.157496	0.375022
YDL157C	YDL157C	0.51085	5.09491	1.99448	0.157873	0.375377
SOG2	YOR353C	0.552096	4.95666	1.99362	0.157963	0.375377
FMP43	YGR243W	0.72308	4.35479	1.99265	0.158064	0.375385
SEC2	YNL272C	0.594596	4.841	1.98798	0.158552	0.376214
PTC7	YHR076W	0.395089	6.10763	1.98307	0.159067	0.377105
PLP2	YOR281C	0.97056	3.74874	1.98199	0.159181	0.377209
BUB2	YMR055C	1.04211	3.6165	1.97823	0.159577	0.377651
ADI1	YMR009W	0.562524	4.92417	1.97533	0.159883	0.37821
GLE2	YER107C	0.349325	6.87498	1.97437	0.159985	0.378287
RPL34B	YIL052C	0.288542	8.73645	1.97349	0.160078	0.378341
YLR042C	YLR042C	1.13196	3.36988	1.97243	0.16019	0.378358
YPT31	YER031C	0.325019	6.9241	1.97116	0.160325	0.378358
THI2	YBR240C	1.40151	2.78232	1.97093	0.160349	0.378358
ERV1	YGR029W	0.383896	5.8038	1.97034	0.160412	0.378358
TCO89	YPL180W	0.614916	4.51137	1.96897	0.160558	0.378358
YPL067C	YPL067C	0.659385	4.56569	1.96378	0.16111	0.379453
GVP36	YIL041W	0.246235	8.53414	1.96142	0.161362	0.379881
YPK3	YBR028C	0.445923	5.3995	1.95464	0.162088	0.380763
FCF2	YLR051C	1.12885	3.37552	1.95001	0.162585	0.381484
HRB1	YNL004W	0.400203	5.73543	1.94909	0.162685	0.381484
TPK2	YPL203W	0.36297	6.18242	1.94336	0.163304	0.382456
COG1	YGL223C	0.469336	5.32864	1.9411	0.16355	0.382866
GPG1	YGL121C	1.49803	2.45671	1.93861	0.16382	0.383333
LIP2	YLR239C	0.650852	4.41929	1.9295	0.164813	0.384992
TIF35	YDR429C	0.322001	7.2436	1.9256	0.165241	0.385288
YGR137W	YGR137W	0.661175	4.5118	1.92507	0.165299	0.385288
BIO2	YGR286C	0.328805	6.67607	1.92426	0.165388	0.385288
YNL143C	YNL143C	1.60165	2.09291	1.92368	0.165451	0.385288
DPP1	YDR284C	0.34823	6.9954	1.92321	0.165504	0.385288
GON7	YJL184W	0.508398	5.07882	1.92315	0.16551	0.385288
RSM19	YNR037C	0.683787	4.33677	1.92054	0.165797	0.385624
MDM30	YLR368W	0.631193	4.49463	1.91087	0.166866	0.387258
CTK1	YKL139W	0.968924	3.77798	1.90982	0.166984	0.387258
RPS27B	YHR021C	0.307181	10.0782	1.90619	0.167387	0.387323
YJR111C	YJR111C	0.46621	5.30263	1.9053	0.167486	0.387387
RPL15B	YMR121C	0.386355	5.76833	1.9027	0.167776	0.387893
MTQ2	YDR140W	0.969739	3.6762	1.89534	0.168601	0.389147
SBH2	YER019C-A	0.297039	7.21446	1.88888	0.169329	0.390391
NOP12	YOL041C	0.64289	4.43119	1.88011	0.170321	0.392187
HTA2	YBL003C	0.255136	8.69584	1.87974	0.170364	0.392187
TWF1	YGR080W	0.392117	5.71033	1.87626	0.170759	0.392776
ENT1	YDL161W	0.810711	4.03982	1.87424	0.170991	0.39314
PDE2	YOR360C	0.376826	6.06667	1.87211	0.171233	0.393531
NOP4	YPL043W	0.508494	5.49594	1.86688	0.171833	0.394574
NEM1	YHR004C	0.534744	5.1399	1.85139	0.173622	0.398331
LSM8	YJR022W	1.51754	2.65114	1.85133	0.173629	0.398331
TEA1	YOR337W	0.413269	5.57066	1.8508	0.17369	0.398331
ECM32	YER176W	0.388662	5.6445	1.84421	0.174459	0.399196
ARC40	YBR234C	0.287856	7.34211	1.84379	0.174507	0.399196
YPT10	YBR264C	0.654051	4.31305	1.84295	0.174605	0.399196
SLD3	YGL113W	1.15391	3.25026	1.84241	0.174669	0.399196
ASI2	YNL159C	0.484422	5.11131	1.84161	0.174762	0.399196
SET1	YHR119W	0.590029	4.84015	1.84125	0.174805	0.399196
CTF8	YHR191C	0.785082	4.04112	1.83948	0.175011	0.399499
MRPL1	YDR116C	0.494755	5.07647	1.8388	0.175092	0.399513
MRPL50	YNR022C	0.628638	4.36568	1.83684	0.175321	0.399596
RPB5	YBR154C	0.394387	6.1826	1.83654	0.175357	0.399596
NIP7	YPL211W	0.281361	7.2234	1.83525	0.175508	0.399596
RRN10	YBL025W	1.77258	1.75333	1.8346	0.175586	0.399596
MCM16	YPR046W	0.787809	4.1144	1.83409	0.175645	0.399596
SCD6	YPR129W	0.519969	5.01115	1.83306	0.175766	0.399704
SAS5	YOR213C	0.565753	4.63946	1.82862	0.17629	0.400727
PBN1	YCL052C	0.339127	6.42468	1.82763	0.176407	0.400824
NIC96	YFR002W	0.351668	6.13322	1.82443	0.176787	0.401518
ORT1	YOR130C	0.41779	5.50541	1.82086	0.177211	0.402312
FMP33	YJL161W	1.13204	3.23758	1.81997	0.177316	0.402383
YKR075C	YKR075C	0.753353	4.41876	1.81913	0.177417	0.402443
MAS2	YHR024C	0.291242	7.21836	1.8182	0.177528	0.402526
RPL1A	YPL220W	0.337532	10.7225	1.81664	0.177714	0.402708
SRO9	YCL037C	0.326213	6.74409	1.81628	0.177757	0.402708
YGR073C	YGR073C	1.55738	2.22437	1.80982	0.17853	0.40412
PKC1	YBL105C	0.390533	5.66822	1.80125	0.179561	0.405099
BTS1	YPL069C	0.577707	4.64004	1.80007	0.179703	0.40525
COQ6	YGR255C	0.298113	6.97423	1.79494	0.180326	0.406109
IPK1	YDR315C	1.3318	2.89043	1.79436	0.180396	0.406109
YHR192W	YHR192W	0.370351	5.72267	1.79367	0.18048	0.406109
NFI1	YOR156C	0.773854	3.99331	1.79322	0.180535	0.406109
YNG2	YHR090C	1.40273	2.65158	1.79096	0.180809	0.40622
GGA2	YHR108W	0.255533	7.65638	1.7847	0.181573	0.40717
KIN28	YDL108W	0.469256	5.19888	1.78441	0.181608	0.40717
STE11	YLR362W	0.763375	4.00829	1.78046	0.182093	0.40775
ALG2	YGL065C	0.497722	4.99128	1.77681	0.182541	0.408415
YDL121C	YDL121C	0.531523	5.10572	1.77351	0.182948	0.409156
EGD2	YHR193C	0.27917	9.68491	1.77025	0.183351	0.409549
SEN15	YMR059W	1.15205	3.14773	1.76614	0.18386	0.410517
IMP4	YNL075W	0.432415	5.40033	1.76316	0.184231	0.410704
YPT32	YGL210W	0.384597	5.60099	1.76017	0.184603	0.410989
RDI1	YDL135C	0.510179	5.10928	1.75878	0.184776	0.41107
YOR246C	YOR246C	0.239739	7.89663	1.75866	0.184791	0.41107
YGR015C	YGR015C	0.67158	4.30427	1.75451	0.185311	0.411673
PAC2	YER007W	0.822044	3.83362	1.75406	0.185367	0.411673
CIN5	YOR028C	1.18308	3.06917	1.74821	0.186102	0.412427
HAP5	YOR358W	0.760744	4.03558	1.73564	0.187692	0.415302
YNL165W	YNL165W	0.536699	4.78773	1.72189	0.18945	0.417824
RPS10B	YMR230W	0.277248	9.39211	1.71889	0.189836	0.418166
PBA1	YLR199C	0.564479	4.57076	1.71774	0.189985	0.418322
RSC2	YLR357W	0.369775	5.79582	1.71427	0.190432	0.419015
MFT1	YML062C	1.49523	2.17825	1.7141	0.190454	0.419015
TYR1	YBR166C	0.47168	5.3099	1.71148	0.190793	0.41932
QDR1	YIL120W	0.732105	4.07438	1.71124	0.190825	0.41932
NCS2	YNL119W	0.513188	4.87465	1.71093	0.190864	0.41932
PEX12	YMR026C	0.536669	4.75711	1.71064	0.190903	0.41932
MYO4	YAL029C	0.338112	6.12984	1.70067	0.1922	0.421505
YIR035C	YIR035C	0.227004	8.08109	1.69615	0.192792	0.422098
KSP1	YHR082C	0.321653	6.52591	1.69479	0.192971	0.422318
YMR111C	YMR111C	1.20503	3.03715	1.69338	0.193156	0.422552
RDS3	YPR094W	1.14077	2.98506	1.69074	0.193503	0.422738
TAH18	YPR048W	0.411876	5.57628	1.69036	0.193554	0.422738
YNL200C	YNL200C	0.425464	5.32037	1.68977	0.193631	0.422738
REF2	YDR195W	1.07619	3.5678	1.68583	0.194151	0.423361
RTC3	YHR087W	0.361389	6.62045	1.68511	0.194247	0.423399
MSN2	YMR037C	0.562128	4.59009	1.67649	0.195392	0.424925
DOT1	YDR440W	0.852759	3.78767	1.67525	0.195556	0.424925
GPM1	YKL152C	0.417072	13.7845	1.67452	0.195654	0.424925
HEM4	YOR278W	0.495413	5.06021	1.661	0.197468	0.427741
SPC110	YDR356W	0.769978	3.86147	1.66074	0.197504	0.427741
WSC2	YNL283C	0.287142	6.8919	1.65867	0.197783	0.428002
STE5	YDR103W	0.406134	5.39741	1.65687	0.198026	0.428357
SMB1	YER029C	0.906988	3.56441	1.65317	0.198528	0.42927
MRP1	YDR347W	0.316161	6.40514	1.6506	0.198877	0.429682
YVH1	YIR026C	0.319185	6.26607	1.64783	0.199254	0.430326
CMS1	YLR003C	0.827104	3.99443	1.63568	0.200919	0.432914
TEP1	YNL128W	1.87	1.99692	1.63295	0.201295	0.433349
JJJ2	YJL162C	1.40482	2.63244	1.63237	0.201376	0.43335
RPC34	YNR003C	0.399705	5.51956	1.63155	0.201489	0.433423
SKI8	YGL213C	0.360898	6.04151	1.63084	0.201587	0.433461
AIM19	YIL087C	0.63106	4.46145	1.62892	0.201853	0.433687
STB1	YNL309W	0.643007	4.31553	1.62197	0.202818	0.435415
RPL14B	YHL001W	0.317517	7.3307	1.61857	0.203291	0.435912
YLR202C	YLR202C	1.21865	2.87676	1.61214	0.204191	0.437608
YGL185C	YGL185C	0.672489	4.28619	1.61176	0.204244	0.437608
GFD1	YMR255W	0.964163	3.46462	1.61113	0.204333	0.437625
SWT1	YOR166C	0.886204	3.63997	1.60602	0.205052	0.438472
UGA4	YDL210W	1.25126	2.64836	1.60444	0.205275	0.438775
SSU1	YPL092W	0.419145	5.44812	1.6014	0.205704	0.439345
CPR8	YNR028W	0.382758	5.5554	1.59857	0.206106	0.439855
OST3	YOR085W	0.255529	7.3574	1.5955	0.206542	0.440612
ROX1	YPR065W	0.701914	4.10324	1.59371	0.206798	0.440868
VPS71	YML041C	0.615556	4.35	1.59286	0.206919	0.440868
FBP26	YJL155C	0.572526	4.52743	1.59237	0.206988	0.440868
IGO2	YHR132W-A	0.491724	4.9519	1.5917	0.207084	0.440899
PRP9	YDL030W	0.800234	3.81607	1.58685	0.207777	0.44215
RAM2	YKL019W	0.274195	7.01293	1.58548	0.207973	0.44215
YDL063C	YDL063C	0.409987	5.41924	1.5853	0.207998	0.44215
COX23	YHR116W	0.82769	3.81867	1.58045	0.208697	0.443112
YTA6	YPL074W	0.661301	4.19567	1.57823	0.209016	0.44336
FAL1	YDR021W	1.34317	2.38364	1.57803	0.209045	0.44336
TYW3	YGL050W	0.677344	4.20963	1.56587	0.210808	0.446018
RCE1	YMR274C	0.71946	4.00302	1.56077	0.211552	0.447245
SEC17	YBL050W	0.347763	6.80439	1.55986	0.211685	0.447313
WHI5	YOR083W	0.406875	5.39067	1.55544	0.212333	0.447846
TFC8	YPL007C	0.471578	4.92912	1.55127	0.212948	0.448872
PAM1	YDR251W	0.469208	5.04124	1.55101	0.212986	0.448872
AIM27	YKL207W	0.222373	7.97462	1.55038	0.213079	0.448894
MIH1	YMR036C	0.618992	4.20385	1.54525	0.213838	0.450317
KIP2	YPL155C	0.404323	5.32064	1.54368	0.21407	0.450343
YPL068C	YPL068C	1.28144	2.49609	1.54348	0.2141	0.450343
PDR16	YNL231C	0.398235	5.41792	1.53718	0.215038	0.451963
ATG5	YPL149W	0.38529	5.44107	1.5349	0.215379	0.452125
APM2	YHL019C	0.469957	4.95086	1.53443	0.215449	0.452125
CSR1	YLR380W	0.333749	6.47252	1.5316	0.215873	0.45284
ATP23	YNR020C	0.616089	4.29462	1.53084	0.215986	0.452901
FMC1	YIL098C	0.924904	3.74796	1.52683	0.216588	0.453636
AAH1	YNL141W	0.261667	7.36508	1.52362	0.217073	0.454475
CYB2	YML054C	1.25724	2.99216	1.52185	0.217339	0.454857
SPC42	YKL042W	0.877711	3.55996	1.52121	0.217436	0.454884
CDC21	YOR074C	0.501375	4.83189	1.51891	0.217785	0.455073
YOR238W	YOR238W	1.14557	2.86684	1.51792	0.217935	0.455073
TGL5	YOR081C	0.362054	5.53446	1.51784	0.217947	0.455073
MAK3	YPR051W	0.348685	5.97971	1.51332	0.218633	0.456154
TFB2	YPL122C	0.393635	5.40042	1.51108	0.218975	0.456437
YER158C	YER158C	0.50746	4.68879	1.5095	0.219216	0.456664
YDR370C	YDR370C	0.896546	3.58714	1.50598	0.219753	0.457255
ECT1	YGR007W	0.311509	6.41231	1.50348	0.220137	0.457788
DYN2	YDR424C	0.651097	4.64065	1.50307	0.2202	0.457788
PAP2	YOL115W	0.382255	5.47508	1.50139	0.220457	0.45784
SPN1	YPR133C	0.486838	4.89335	1.49904	0.220819	0.458037
SPC34	YKR037C	0.519066	4.61329	1.49828	0.220936	0.458037
YIL096C	YIL096C	1.11533	2.91987	1.49513	0.221422	0.458786
TRM12	YML005W	0.693777	4.16967	1.49402	0.221594	0.458968
PDE1	YGL248W	0.431555	5.09294	1.49207	0.221896	0.459417
DLD2	YDL178W	0.299264	6.66678	1.48945	0.222303	0.45974
ULP1	YPL020C	1.03622	3.24917	1.48942	0.222307	0.45974
NRG1	YDR043C	0.69429	4.14316	1.4844	0.223088	0.460947
MED2	YDL005C	0.74497	4.10449	1.48402	0.223146	0.460947
NSE4	YDL105W	1.06194	3.24368	1.48005	0.223767	0.462054
CPR2	YHR057C	0.31172	6.33972	1.47778	0.224122	0.462244
TIP20	YGL145W	0.552056	4.58265	1.47728	0.224201	0.462244
AIM38	YNR018W	0.265404	7.20446	1.47505	0.224551	0.462789
YDL086W	YDL086W	0.34701	6.01369	1.47291	0.224887	0.463016
TIR2	YOR010C	1.528	2.00209	1.47284	0.224898	0.463016
KIN4	YOR233W	0.358839	5.54159	1.46611	0.225961	0.464809
RPS14B	YJL191W	0.273027	7.28704	1.46522	0.226101	0.464921
YDR514C	YDR514C	0.550234	4.51146	1.46407	0.226283	0.464944
RHO2	YNL090W	0.335035	5.94856	1.46407	0.226284	0.464944
YET3	YDL072C	0.235681	7.51788	1.46254	0.226527	0.465089
GDE1	YPL110C	0.52113	4.72418	1.45236	0.22815	0.467712
MRP2	YPR166C	0.539799	4.49742	1.44894	0.228697	0.468656
RPL4B	YDR012W	0.258918	9.37575	1.44465	0.229388	0.469716
VNX1	YNL321W	0.299464	6.85412	1.44311	0.229637	0.470049
ATE1	YGL017W	0.307879	6.26757	1.44144	0.229906	0.470168
YMR144W	YMR144W	1.08521	2.94363	1.44011	0.230121	0.470174
SNF6	YHL025W	0.30454	6.16192	1.44004	0.230133	0.470174
MTQ1	YNL063W	0.425857	5.16495	1.43832	0.230411	0.47031
GRE2	YOL151W	0.310191	6.38055	1.4343	0.231064	0.471153
ATG27	YJL178C	0.338433	5.71826	1.43386	0.231135	0.471153
SKP2	YNL311C	0.732151	3.89328	1.42951	0.231844	0.471887
PIN3	YPR154W	0.645347	4.45372	1.42768	0.232143	0.47214
RSF2	YJR127C	0.303561	6.15401	1.42634	0.232363	0.47241
ORC4	YPR162C	0.576763	4.52177	1.42567	0.232473	0.472456
SOP4	YJL192C	0.270061	6.93896	1.42306	0.2329	0.473104
FTR1	YER145C	0.249944	9.56035	1.42102	0.233235	0.473225
DEG1	YFL001W	0.452407	5.05704	1.42101	0.233238	0.473225
DIA4	YHR011W	0.772604	3.73501	1.42068	0.233292	0.473225
RBS1	YDL189W	0.546724	4.5519	1.4191	0.233551	0.473225
MOT3	YMR070W	0.880131	3.54317	1.4154	0.234162	0.473946
YKL044W	YKL044W	1.94762	1.50966	1.41535	0.23417	0.473946
ERP1	YAR002C-A	0.207756	8.25553	1.40867	0.235277	0.475056
YDR379C-A	YDR379C-A	1.17394	2.95072	1.40811	0.235371	0.475056
SNT309	YPR101W	0.991765	3.42213	1.40612	0.235701	0.475445
SHQ1	YIL104C	0.764096	3.81458	1.40468	0.235941	0.475752
SNL1	YIL016W	0.585943	4.66414	1.40193	0.236401	0.476147
RAD30	YDR419W	0.588906	4.37991	1.39738	0.237163	0.477163
PEX7	YDR142C	0.419174	5.13607	1.39591	0.23741	0.47729
SHE3	YBR130C	0.560297	4.44491	1.39553	0.237473	0.47729
PFS2	YNL317W	0.393825	5.30369	1.39538	0.237498	0.47729
AMN1	YBR158W	0.221233	7.76058	1.39477	0.237601	0.477319
CAC2	YML102W	0.275664	6.6931	1.39102	0.238233	0.478011
TFA1	YKL028W	0.548418	4.27378	1.38908	0.23856	0.478011
ACF2	YLR144C	0.312064	6.01344	1.38884	0.238601	0.478011
AIM2	YAL049C	0.286951	6.62248	1.38854	0.238652	0.478011
YNL010W	YNL010W	0.239858	7.34777	1.38441	0.239351	0.479234
VTA1	YLR181C	0.536849	4.6037	1.38001	0.240099	0.480376
BIK1	YCL029C	0.505353	5.0947	1.37847	0.240362	0.480662
SRL2	YLR082C	1.02142	3.26948	1.37718	0.240582	0.480662
RPI1	YIL119C	0.751609	3.72802	1.37714	0.24059	0.480662
YLR194C	YLR194C	0.279128	6.65548	1.37452	0.241037	0.481222
RSC58	YLR033W	0.702744	3.9445	1.37439	0.241058	0.481222
VPS52	YDR484W	0.855926	3.58104	1.37389	0.241145	0.481222
ERV25	YML012W	0.213684	8.29069	1.37331	0.241243	0.481241
NHP10	YDL002C	0.887908	3.29579	1.37081	0.241673	0.481921
TFB1	YDR311W	0.556107	4.38738	1.36571	0.24255	0.482446
SYH1	YPL105C	0.374903	5.53842	1.36412	0.242825	0.482446
LSM2	YBL026W	0.466214	5.13476	1.3641	0.242828	0.482446
TIM8	YJR135W-A	0.482206	4.80686	1.36249	0.243106	0.482697
MCM21	YDR318W	0.867188	3.49855	1.35775	0.243927	0.483949
HSK3	YKL138C-A	0.856279	3.53514	1.35767	0.243942	0.483949
PFK27	YOL136C	0.350297	5.58073	1.35449	0.244495	0.484335
GPX2	YBR244W	0.325066	5.82413	1.35113	0.24508	0.484652
RPS0A	YGR214W	0.304061	11.1383	1.351	0.245103	0.484652
NKP1	YDR383C	1.32235	2.55437	1.34763	0.245694	0.485476
IVY1	YDR229W	0.562165	4.75719	1.34663	0.245869	0.485634
YMR295C	YMR295C	0.207216	8.57986	1.34126	0.246811	0.487217
YML037C	YML037C	1.02738	3.54656	1.34045	0.246954	0.487244
SIF2	YBR103W	0.406068	5.20595	1.33677	0.247604	0.48817
RPL36A	YMR194W	0.297177	7.49674	1.33593	0.247754	0.488205
CUS1	YMR240C	1.33517	1.9756	1.33325	0.248227	0.488686
AIM31	YML030W	0.777026	3.60915	1.32727	0.249292	0.490426
NNK1	YKL171W	0.52825	4.45439	1.32586	0.249544	0.490583
ASM4	YDL088C	0.450105	5.1145	1.32564	0.249583	0.490583
HSL1	YKL101W	0.480653	4.94726	1.32407	0.249863	0.490583
ARD1	YHR013C	0.399206	5.27633	1.32228	0.250183	0.490583
VPS3	YDR495C	1.00541	3.3001	1.32185	0.250261	0.490583
IBD2	YNL164C	0.948796	3.29681	1.32174	0.250279	0.490583
SNT2	YGL131C	0.601524	4.47393	1.32154	0.250315	0.490583
YOR379C	YOR379C	2.37363	1.48582	1.31978	0.250631	0.490707
ZDS1	YMR273C	0.681755	3.90547	1.31937	0.250705	0.490707
OTU1	YFL044C	0.341187	5.60283	1.31831	0.250895	0.490786
EOS1	YNL080C	0.335653	5.80356	1.31763	0.251017	0.490786
UBX3	YDL091C	0.754844	3.72025	1.31505	0.251483	0.491518
RFS1	YBR052C	0.273876	6.81753	1.3131	0.251834	0.492027
GCV1	YDR019C	0.251279	7.02111	1.31024	0.252351	0.492681
SMF2	YHR050W	0.251541	7.028	1.30688	0.252961	0.493367
AIM7	YDR063W	0.687503	4.04532	1.30619	0.253086	0.493367
PSY4	YBL046W	0.773306	3.80889	1.30547	0.253217	0.493367
SLM1	YIL105C	0.479266	4.82385	1.30529	0.253249	0.493367
PEX15	YOL044W	0.533205	4.64937	1.30387	0.253507	0.493429
NCB2	YDR397C	0.497381	4.6753	1.30343	0.253588	0.493429
PFA3	YNL326C	0.489739	4.55973	1.29408	0.255298	0.495751
URC2	YDR520C	0.532817	4.38383	1.28743	0.256522	0.497234
STE14	YDR410C	0.41266	5.49587	1.28176	0.257573	0.498611
DAS1	YJL149W	0.639451	4.15952	1.27876	0.258129	0.499278
SLX1	YBR228W	1.15311	2.64453	1.276	0.258644	0.500094
LTV1	YKL143W	0.531422	4.35342	1.27512	0.258808	0.500233
AIM32	YML050W	1.08574	2.78697	1.27307	0.259192	0.500796
SLF1	YDR515W	0.994427	2.9481	1.26763	0.260212	0.502049
PPQ1	YPL179W	0.265308	6.85978	1.26245	0.261187	0.503279
CDC5	YMR001C	0.510491	4.98607	1.26227	0.261221	0.503279
YPR172W	YPR172W	0.498466	5.07857	1.25336	0.262911	0.505994
RSM22	YKL155C	0.662094	4.01416	1.25195	0.263181	0.506154
LCP5	YER127W	0.722379	3.88682	1.25109	0.263345	0.50621
POP1	YNL221C	0.309317	5.89014	1.24986	0.263579	0.506245
PIB2	YGL023C	0.290259	6.531	1.24974	0.263603	0.506245
RRP36	YOR287C	1.26504	2.18869	1.2471	0.264106	0.506833
YGL177W	YGL177W	1.83782	1.00301	1.24618	0.264284	0.506833
PPE1	YHR075C	0.86182	3.62702	1.24494	0.264521	0.507107
SMD3	YLR147C	1.14803	2.69659	1.24444	0.264617	0.507111
SPE4	YLR146C	0.332524	5.87291	1.24172	0.265141	0.507878
MRPS17	YMR188C	0.749584	3.75893	1.24079	0.26532	0.507878
PBP1	YGR178C	0.261214	7.13012	1.23682	0.266085	0.509025
YAR1	YPL239W	0.44859	4.79065	1.23129	0.267157	0.510353
HST1	YOL068C	0.309427	5.8603	1.22697	0.267998	0.511388
BNA4	YBL098W	0.364033	5.54682	1.22639	0.26811	0.511388
CMC4	YMR194C-B	1.15454	2.54226	1.22513	0.268356	0.51156
CDC26	YFR036W	1.30446	1.98642	1.22105	0.269156	0.512748
PTP1	YDL230W	0.352545	5.39893	1.2177	0.269812	0.513469
YGK3	YOL128C	0.482012	4.62715	1.2176	0.269832	0.513469
NYV1	YLR093C	0.288569	6.11438	1.21605	0.270138	0.51387
ERV15	YBR210W	0.648981	4.12282	1.21368	0.270604	0.514076
SNF2	YOR290C	0.309732	5.88189	1.21328	0.270684	0.514076
TIM9	YEL020W-A	0.48404	4.81338	1.21318	0.270702	0.514076
YBR259W	YBR259W	0.70177	3.79421	1.21192	0.270952	0.514153
BNS1	YGR230W	1.22431	2.13684	1.21123	0.271088	0.514231
RAD6	YGL058W	0.37625	5.18845	1.20988	0.271355	0.514291
ACM1	YPL267W	1.22903	2.24791	1.20976	0.27138	0.514291
SPB1	YCL054W	0.425818	4.87747	1.2092	0.271491	0.514291
SIS2	YKR072C	0.36746	5.21732	1.20656	0.272015	0.514906
YGR251W	YGR251W	1.31762	1.97678	1.20532	0.272261	0.515191
YMR265C	YMR265C	0.315094	5.65099	1.19647	0.274028	0.51763
YJR084W	YJR084W	0.393828	5.1155	1.19506	0.274312	0.517818
NPR1	YNL183C	0.420433	4.86464	1.19112	0.275105	0.518396
CLB2	YPR119W	0.441668	4.72782	1.18878	0.275577	0.518825
ICS2	YBR157C	0.498872	4.48427	1.18856	0.27562	0.518825
RPN14	YGL004C	0.427563	4.77168	1.18514	0.276313	0.519587
NUD1	YOR373W	0.403591	5.03954	1.18409	0.276524	0.519804
OSW5	YMR148W	0.62546	3.93136	1.17643	0.278084	0.52094
ARL1	YBR164C	0.289631	5.9802	1.17251	0.278886	0.521608
CDC23	YHR166C	0.521687	4.40613	1.1723	0.27893	0.521608
SNU114	YKL173W	0.377696	5.26821	1.17056	0.279286	0.521912
ABF2	YMR072W	0.284563	6.00798	1.16796	0.27982	0.522549
RIB2	YOL066C	0.34073	5.42091	1.16729	0.27996	0.522559
APC9	YLR102C	0.902348	3.5142	1.1649	0.280451	0.52284
AIM46	YHR199C	0.259985	6.75733	1.1632	0.280803	0.523302
MRPL24	YMR193W	1.04438	2.92035	1.16244	0.28096	0.52333
YMR187C	YMR187C	0.693557	3.74019	1.16206	0.281038	0.52333
PNP1	YLR209C	0.280155	6.3815	1.16172	0.281109	0.52333
YER140W	YER140W	0.531999	4.27115	1.16105	0.281248	0.52341
YML101C-A	YML101C-A	1.82496	1.16568	1.1522	0.283089	0.525897
LEA1	YPL213W	0.992616	3.13292	1.14883	0.283794	0.526557
TAF12	YDR145W	0.49888	4.50264	1.14873	0.283815	0.526557
YOR152C	YOR152C	0.769472	3.43669	1.14607	0.284374	0.527231
AIM39	YOL053W	0.628499	4.12848	1.14554	0.284485	0.527246
PHS1	YJL097W	0.277563	6.37325	1.14385	0.284841	0.527266
YDR262W	YDR262W	0.30538	5.82292	1.14366	0.28488	0.527266
RBD2	YPL246C	0.20696	7.59004	1.14025	0.2856	0.527983
SHY1	YGR112W	0.447215	4.65958	1.13981	0.285691	0.527983
ENP1	YBR247C	0.455047	4.87383	1.1374	0.286202	0.528485
IES6	YEL044W	0.28619	5.86279	1.13575	0.286552	0.528485
TOA2	YKL058W	0.268053	6.20166	1.13521	0.286667	0.528485
SOM1	YEL059C-A	1.10152	2.42393	1.13502	0.286706	0.528485
CIN4	YMR138W	0.838833	3.40389	1.1346	0.286797	0.528485
RCK1	YGL158W	1.49729	1.19889	1.13445	0.286828	0.528485
MAD1	YGL086W	1.04309	2.96446	1.13187	0.287376	0.529171
MDM12	YOL009C	0.696568	3.70726	1.13059	0.28765	0.529314
MSA1	YOR066W	0.382643	4.99244	1.1287	0.288053	0.529876
PTR3	YFR029W	0.477443	4.50874	1.12652	0.288518	0.530371
MED8	YBR193C	0.52051	4.34382	1.12564	0.288708	0.53054
NBP35	YGL091C	0.30124	5.73694	1.12342	0.289184	0.530874
PRP46	YPL151C	0.337065	5.56999	1.12103	0.289698	0.531265
KIP1	YBL063W	0.704139	3.7272	1.12005	0.289908	0.531265
YPL279C	YPL279C	1.23334	2.23704	1.11877	0.290182	0.531265
YGL108C	YGL108C	1.15623	2.49313	1.11665	0.290641	0.531625
YGR161W-C	YGR161W-C	0.70201	3.7412	1.11631	0.290714	0.531625
MRPL33	YMR286W	0.675028	4.11228	1.11513	0.290969	0.531625
ERV46	YAL042W	0.20383	8.55436	1.11286	0.291461	0.532344
RSA3	YLR221C	0.875465	3.38126	1.11078	0.291913	0.532989
SWM2	YNR004W	1.09063	2.44006	1.10962	0.292165	0.533196
ARL3	YPL051W	0.743197	3.58623	1.1089	0.29232	0.533196
STS1	YIR011C	0.31064	5.64023	1.10821	0.292472	0.533196
PEA2	YER149C	0.436939	4.6424	1.10711	0.292712	0.533196
JJJ1	YNL227C	1.20923	2.77014	1.1062	0.29291	0.533196
UTR4	YEL038W	0.270678	6.32698	1.10573	0.293011	0.533196
TOM5	YPR133W-A	0.855221	3.40304	1.10361	0.293475	0.533574
IPI1	YHR085W	0.667667	4.05257	1.10343	0.293515	0.533574
YPL108W	YPL108W	0.752013	3.57682	1.10029	0.294203	0.534466
YBR206W	YBR206W	0.684158	3.97794	1.09748	0.294819	0.535291
POM33	YLL023C	0.415589	6.05021	1.09516	0.29533	0.535448
SVP26	YHR181W	0.274405	6.18167	1.0927	0.295875	0.536054
YOL014W	YOL014W	0.340515	5.33501	1.09227	0.295969	0.536054
IRC9	YJL142C	1.26514	1.93586	1.09001	0.29647	0.536594
AIM6	YDL237W	0.249755	6.85247	1.08958	0.296565	0.536594
YDR161W	YDR161W	0.301059	6.15625	1.08732	0.297067	0.5369
SPC1	YJR010C-A	0.614596	4.19278	1.08683	0.297174	0.5369
SOF1	YLL011W	0.435309	4.78226	1.08658	0.29723	0.5369
PET100	YDR079W	0.703139	3.84027	1.07886	0.298953	0.539112
YJL147C	YJL147C	0.701373	3.81094	1.0774	0.299279	0.539406
HBS1	YKR084C	0.287265	5.80393	1.07724	0.299315	0.539406
MIA40	YKL195W	0.416676	5.16846	1.07548	0.299711	0.539939
YMR226C	YMR226C	0.182681	8.68965	1.07005	0.300935	0.541073
TOM22	YNL131W	0.28736	7.69613	1.07002	0.30094	0.541073
HEM13	YDR044W	0.221091	7.04056	1.06949	0.30106	0.541083
PUS5	YLR165C	0.895248	3.05786	1.06911	0.301146	0.541083
YER010C	YER010C	0.312739	5.49558	1.06551	0.301961	0.542007
PHO4	YFR034C	0.476707	4.49464	1.0645	0.30219	0.542165
URH1	YDR400W	0.265156	6.22835	1.06226	0.3027	0.542794
YMR160W	YMR160W	0.756248	3.78097	1.06036	0.303134	0.543184
MKK1	YOR231W	0.370289	5.05794	1.06033	0.303141	0.543184
YMR262W	YMR262W	0.30415	5.74949	1.05998	0.303219	0.543184
FIR1	YER032W	0.678029	3.89587	1.05742	0.303805	0.543803
RAS2	YNL098C	0.225212	7.20222	1.05678	0.30395	0.543803
YGL188C	YGL188C	1.19389	2.25433	1.05557	0.304227	0.543803
GAR1	YHR089C	0.215177	7.26192	1.05513	0.304329	0.543803
FMP48	YGR052W	0.246605	6.6484	1.05478	0.304408	0.543803
EKI1	YDR147W	0.366046	5.12669	1.05368	0.304662	0.543968
DAD3	YBR233W-A	0.763581	3.44642	1.0519	0.305069	0.544455
RPS9B	YBR189W	0.299107	11.3069	1.05144	0.305176	0.544455
YDL187C	YDL187C	1.63176	2.00555	1.05117	0.305237	0.544455
SRP68	YPL243W	0.244287	6.75883	1.04022	0.30777	0.54717
KCC4	YCL024W	0.493431	4.3956	1.03684	0.308559	0.548211
YLR057W	YLR057W	0.590033	4.13514	1.03052	0.310037	0.549637
TAF14	YPL129W	0.301827	5.93462	1.0304	0.310064	0.549637
TAF10	YDR167W	0.312207	5.48567	1.02893	0.310409	0.550054
ARO7	YPR060C	0.356751	5.19535	1.0268	0.310912	0.550404
TFA2	YKR062W	0.405887	4.98116	1.02213	0.312015	0.551634
PIR3	YKL163W	1.09948	2.85857	1.01932	0.31268	0.552453
SRL3	YKR091W	0.613377	4.01829	1.01805	0.312981	0.55262
PCP1	YGR101W	0.251017	6.38723	1.01523	0.313652	0.553203
YPL236C	YPL236C	0.474375	4.44932	1.01481	0.313753	0.553203
YPT35	YHR105W	0.874622	3.1334	1.01467	0.313787	0.553203
ERD2	YBL040C	0.274259	6.16105	1.01367	0.314025	0.55338
ZRT2	YLR130C	0.259362	6.16308	1.01195	0.314435	0.553922
CDC40	YDR364C	0.613276	3.9296	1.0067	0.315694	0.555416
COS6	YGR295C	0.324015	5.55203	1.00573	0.315927	0.555465
UTP22	YGR090W	0.218318	7.05121	1.00361	0.316439	0.556004
SRP14	YDL092W	0.321777	5.4648	1.00094	0.317084	0.556413
GCR2	YNL199C	0.494129	4.24695	1.00045	0.317202	0.556435
ATG11	YPR049C	0.477124	4.2865	1.00004	0.317302	0.556435
MSS1	YMR023C	0.848702	3.13488	0.999053	0.31754	0.556672
POL1	YNL102W	0.272042	5.8554	0.997723	0.317862	0.557057
PRP31	YGR091W	0.660269	3.78644	0.996902	0.318061	0.557225
YDR374W-A	YDR374W-A	0.64991	3.72762	0.995275	0.318457	0.557493
YBL028C	YBL028C	0.712281	3.61419	0.98194	0.32172	0.561092
PEX2	YJL210W	0.259247	6.06213	0.979588	0.322301	0.561828
MRPL40	YPL173W	0.448424	4.50857	0.977662	0.322777	0.562
JHD2	YJR119C	0.812552	3.135	0.97723	0.322884	0.562
PET112	YBL080C	0.530838	4.29216	0.977182	0.322895	0.562
SLO1	YER180C-A	1.12191	2.08321	0.976821	0.322985	0.562
PLC1	YPL268W	0.697643	3.54562	0.976675	0.323021	0.562
YPL168W	YPL168W	0.775969	3.45732	0.975332	0.323354	0.562129
SUT2	YPR009W	0.43834	4.5713	0.971691	0.324259	0.562617
RFC4	YOL094C	0.307156	5.56144	0.970208	0.324628	0.562717
RCO1	YMR075W	0.799016	3.48835	0.967148	0.325392	0.563319
ALG7	YBR243C	0.225151	6.90807	0.966655	0.325516	0.563353
PNG1	YPL096W	0.746039	3.65949	0.957782	0.327746	0.566488
CTR86	YCR054C	0.430298	4.69337	0.955598	0.328298	0.566902
YDL133W	YDL133W	0.543253	4.13201	0.955592	0.3283	0.566902
PCT1	YGR202C	0.300446	5.49294	0.954478	0.328582	0.567132
MRP8	YKL142W	0.262737	6.52516	0.953823	0.328748	0.567132
RPL26B	YGR034W	0.247581	10.802	0.952674	0.32904	0.567454
MDV1	YJL112W	0.312457	5.40039	0.948075	0.33021	0.569109
TNA1	YGR260W	0.184127	9.08678	0.947223	0.330427	0.569303
UTP23	YOR004W	0.387527	4.97972	0.943935	0.331268	0.570324
SLC1	YDL052C	0.230533	6.68018	0.943426	0.331398	0.570324
EAF7	YNL136W	1.57365	1.95203	0.93882	0.332582	0.57174
TSR3	YOR006C	0.44082	4.61485	0.935234	0.333507	0.572421
END3	YNL084C	0.454778	4.47872	0.934707	0.333643	0.572472
CMD1	YBR109C	0.209973	7.17274	0.932007	0.334342	0.573268
ELC1	YPL046C	0.906286	2.73191	0.93169	0.334424	0.573268
CDC27	YBL084C	0.895174	3.68512	0.929824	0.334909	0.573716
PBP2	YBR233W	0.480583	4.1403	0.923695	0.336507	0.575926
RRI1	YDL216C	1.02532	2.29275	0.921549	0.337069	0.576368
YLR287C	YLR287C	0.482738	4.3375	0.917943	0.338016	0.577266
CPR5	YDR304C	0.169511	8.07818	0.917674	0.338086	0.577266
PIB1	YDR313C	0.456168	4.30743	0.915931	0.338546	0.577588
RAD61	YDR014W	0.963076	2.47239	0.914541	0.338912	0.57785
LSP1	YPL004C	0.168269	7.99878	0.910893	0.339878	0.578948
LSM7	YNL147W	0.457268	4.37032	0.909787	0.340171	0.57913
YLR040C	YLR040C	0.769735	3.16908	0.909682	0.340199	0.57913
COX7	YMR256C	0.400023	4.92321	0.903215	0.341921	0.5806
TGS1	YPL157W	0.465735	4.51868	0.899656	0.342874	0.581467
PTC5	YOR090C	0.242164	6.39232	0.899363	0.342953	0.581467
RPS13	YDR064W	0.265652	11.2797	0.896266	0.343785	0.582486
FYV7	YLR068W	1.39859	1.01443	0.888822	0.345797	0.584978
SUN4	YNL066W	0.175445	8.7355	0.886043	0.346552	0.585889
MCX1	YBR227C	0.545996	4.17116	0.885014	0.346832	0.58618
EST3	YIL009C-A	0.454339	4.51707	0.88248	0.347523	0.58658
YMR103C	YMR103C	0.856648	3.0913	0.881044	0.347916	0.58658
BAS1	YKR099W	0.480721	4.25339	0.879545	0.348326	0.587055
SPS19	YNL202W	1.11714	2.1907	0.878896	0.348504	0.587172
YDL016C	YDL016C	0.521142	4.26814	0.874917	0.349598	0.588464
MTF1	YMR228W	0.371712	4.83089	0.870175	0.350907	0.58975
BUR2	YLR226W	0.856038	3.28763	0.868422	0.351392	0.5902
ACF4	YJR083C	1.1023	2.54656	0.866471	0.351934	0.590556
EAF6	YJR082C	0.876324	3.06683	0.860909	0.353484	0.592211
NOT3	YIL038C	0.256345	5.8046	0.860584	0.353575	0.592211
STH1	YIL126W	0.257805	6.25137	0.86013	0.353702	0.592241
SMY2	YBR172C	0.362835	4.85342	0.857062	0.354562	0.593313
SLY41	YOR307C	0.341007	5.6112	0.855542	0.354989	0.593323
VAB2	YEL005C	0.964677	2.47466	0.854785	0.355202	0.593466
YOR121C	YOR121C	0.750036	3.76549	0.850895	0.356299	0.594565
IMP2'	YIL154C	0.234343	6.24963	0.845721	0.357766	0.595561
RTC6	YPL183W-A	0.399003	4.71632	0.844803	0.358027	0.595793
ORC6	YHR118C	0.6727	3.50887	0.844051	0.358241	0.595966
UIP5	YKR044W	0.300056	5.34251	0.843431	0.358417	0.595983
RAD5	YLR032W	0.353892	4.93647	0.841182	0.359059	0.59641
PSF1	YDR013W	0.611919	3.7652	0.84026	0.359322	0.596665
YCK1	YHR135C	0.262589	5.84955	0.838232	0.359903	0.597128
MTG1	YMR097C	0.775962	3.41081	0.838049	0.359955	0.597128
ATP25	YMR098C	0.419734	4.57336	0.837744	0.360043	0.597128
RGA1	YOR127W	0.355645	4.91988	0.837063	0.360238	0.597269
DPH1	YIL103W	0.405688	4.80906	0.833031	0.361398	0.598635
COT1	YOR316C	0.21393	6.81045	0.831917	0.361719	0.598635
SNC1	YAL030W	0.56313	3.91388	0.831892	0.361726	0.598635
MSS18	YPR134W	0.583488	3.89056	0.830446	0.362144	0.59896
RPD3	YNL330C	0.246819	6.26187	0.823942	0.36403	0.601177
YMR178W	YMR178W	0.32584	5.16963	0.823666	0.36411	0.601177
YEL043W	YEL043W	0.313961	5.20256	0.823528	0.364151	0.601177
YBR013C	YBR013C	0.834012	2.88569	0.821566	0.364723	0.601937
UAF30	YOR295W	0.990307	2.19021	0.820271	0.365101	0.602194
ATG13	YPR185W	0.481632	4.06367	0.81938	0.365362	0.60244
PAN3	YKL025C	0.329922	5.13561	0.817831	0.365815	0.603004
YLR278C	YLR278C	0.305157	5.22709	0.815601	0.366469	0.603479
IMH1	YLR309C	0.612536	3.84052	0.814913	0.366672	0.603479
PEX13	YLR191W	0.497864	4.08877	0.813127	0.367198	0.603479
IMG2	YCR071C	0.600686	3.60529	0.812256	0.367454	0.603479
SWD1	YAR003W	0.311272	5.19329	0.810929	0.367846	0.603479
PET123	YOR158W	0.507682	4.06486	0.810787	0.367888	0.603479
RFM1	YOR279C	1.00475	2.12866	0.809091	0.368389	0.604118
YGL204C	YGL204C	0.527573	3.84787	0.807449	0.368875	0.604732
MTC1	YJL123C	0.321509	5.51019	0.80088	0.37083	0.607385
MET28	YIR017C	0.934784	2.52476	0.800504	0.370943	0.607385
MET4	YNL103W	0.480595	4.11991	0.79583	0.372343	0.608856
ADY4	YLR227C	1.0078	2.82489	0.795259	0.372515	0.608856
NOP1	YDL014W	0.188087	9.45063	0.793659	0.372996	0.608856
CLB5	YPR120C	0.569205	3.84279	0.793411	0.373071	0.608856
YEL1	YBL060W	0.713657	3.50395	0.793384	0.373079	0.608856
PAA1	YDR071C	0.222915	6.43717	0.790254	0.374023	0.609996
TRF5	YNL299W	0.587844	3.68134	0.789356	0.374295	0.610104
TFS1	YLR178C	0.273563	6.04703	0.785167	0.375566	0.611026
YBL010C	YBL010C	0.774496	2.83913	0.784392	0.375801	0.611026
YUH1	YJR099W	0.571668	3.78437	0.783911	0.375948	0.611026
UTR1	YJR049C	0.352866	4.86411	0.783419	0.376098	0.611026
CCA1	YER168C	0.238097	6.07514	0.782967	0.376235	0.611058
KIN1	YDR122W	0.220482	6.46907	0.780158	0.377093	0.611899
RAV2	YDR202C	0.460805	4.39155	0.779302	0.377355	0.612141
YKL187C	YKL187C	0.741435	3.06809	0.77848	0.377606	0.612268
REC107	YJR021C	0.492868	4.12218	0.778272	0.37767	0.612268
SEC6	YIL068C	0.422193	4.40591	0.777417	0.377932	0.612343
RFU1	YLR073C	0.366246	4.78251	0.774644	0.378784	0.613173
RSC4	YKR008W	0.449942	4.23786	0.774199	0.378921	0.613211
SCW4	YGR279C	0.173373	8.97634	0.772092	0.379571	0.613932
ATC1	YDR184C	0.276132	5.53143	0.772018	0.379594	0.613932
FMP23	YBR047W	1.03406	2.18022	0.771236	0.379835	0.613971
YOL159C	YOL159C	0.617952	3.70048	0.770323	0.380117	0.614228
PIL1	YGR086C	0.193225	9.29002	0.769536	0.380361	0.614438
RFA1	YAR007C	0.213596	6.6843	0.766663	0.381251	0.614791
YAE1	YJR067C	0.550945	3.90208	0.766374	0.381341	0.614791
RPL4A	YBR031W	0.21398	10.4636	0.766269	0.381374	0.614791
YDR286C	YDR286C	0.678649	3.67331	0.763865	0.382122	0.615383
GRX3	YDR098C	0.197996	6.93063	0.763622	0.382197	0.615383
SDH2	YLL041C	0.236078	5.9318	0.762978	0.382398	0.615406
SNF12	YNR023W	0.430143	4.25953	0.761723	0.38279	0.615787
APT2	YDR441C	0.353679	5.02535	0.758671	0.383745	0.616224
HOS3	YPL116W	0.30933	5.11767	0.756714	0.384359	0.616844
YOR302W	YOR302W	0.376609	4.58702	0.752834	0.38558	0.618438
TMA20	YER007C-A	0.239928	5.95875	0.748774	0.386865	0.620314
MTG2	YHR168W	0.392923	4.45562	0.74819	0.38705	0.620427
FAR8	YMR029C	0.3301	4.93676	0.746054	0.387729	0.621107
YRM1	YOR172W	0.331159	5.09009	0.744605	0.38819	0.621333
COQ4	YDR204W	0.232124	6.20582	0.741169	0.389287	0.622536
CDC11	YJR076C	0.248619	6.47677	0.73663	0.390742	0.624495
CFD1	YIL003W	0.254143	5.54025	0.734297	0.391494	0.625142
GEP4	YHR100C	0.470762	4.13453	0.731992	0.392238	0.626146
NMD3	YHR170W	0.200924	7.6261	0.728981	0.393214	0.627447
YHR112C	YHR112C	0.241149	5.6446	0.728546	0.393355	0.627447
YOR338W	YOR338W	0.717005	3.19988	0.728403	0.393401	0.627447
YDR003W-A	YDR003W-A	0.740428	3.20207	0.72798	0.393539	0.627481
CST9	YLR394W	0.794874	2.84109	0.725653	0.394296	0.627948
CAT8	YMR280C	1.04223	1.60764	0.722118	0.39545	0.629391
POL31	YJR006W	0.26602	5.30207	0.715742	0.397544	0.632005
CHL4	YDR254W	0.806128	2.79971	0.707396	0.40031	0.635201
TOS4	YLR183C	0.338383	4.84383	0.701702	0.402213	0.636524
YDR056C	YDR056C	0.234913	6.00449	0.701122	0.402407	0.636524
MSH3	YCR092C	0.367601	4.65445	0.694752	0.404553	0.638877
YOR203W	YOR203W	1.3546	1.39734	0.694414	0.404667	0.638877
NSE3	YDR288W	0.516883	3.96338	0.694314	0.404701	0.638877
CMC1	YKL137W	0.478509	4.14226	0.693574	0.404952	0.639086
RKM4	YDR257C	0.461207	4.27662	0.693013	0.405142	0.6392
TFB4	YPR056W	0.501802	3.98931	0.692103	0.40545	0.639376
HNT1	YDL125C	0.165008	7.41011	0.691973	0.405494	0.639376
YSH1	YLR277C	0.305983	5.0189	0.69129	0.405726	0.639376
HER2	YMR293C	0.368471	4.60236	0.690768	0.405903	0.639469
PEX10	YDR265W	0.257241	5.43741	0.68856	0.406654	0.64028
RPS3	YNL178W	0.254688	12.5212	0.685967	0.40754	0.641487
TRX3	YCR083W	0.403537	4.62714	0.684124	0.40817	0.641744
TUP1	YCR084C	0.167088	7.64526	0.684104	0.408177	0.641744
SLP1	YOR154W	0.48417	3.97007	0.683747	0.408299	0.641744
CWC22	YGR278W	0.526365	3.75015	0.683538	0.408371	0.641744
HEM14	YER014W	0.337787	4.77157	0.683244	0.408472	0.641744
VPS29	YHR012W	0.235621	5.81911	0.682719	0.408652	0.641744
MFB1	YDR219C	0.539713	3.899	0.680672	0.409355	0.642662
YMR209C	YMR209C	0.242624	5.67143	0.679533	0.409748	0.642968
CWC25	YNL245C	0.485913	3.95347	0.678777	0.410008	0.643062
TPC1	YGR096W	0.456405	4.23805	0.678365	0.41015	0.643062
TAF1	YGR274C	0.377385	4.4851	0.678116	0.410236	0.643062
YKE4	YIL023C	0.221981	6.90476	0.675816	0.411031	0.64324
FZF1	YGL254W	0.454148	3.99784	0.668117	0.413709	0.645432
NTA1	YJR062C	0.27944	5.31779	0.663737	0.415244	0.647009
GRX8	YLR364W	0.704934	3.06362	0.662623	0.415636	0.647262
RPS31	YLR167W	0.242032	12.7658	0.661883	0.415896	0.64737
PMP3	YDR276C	0.175702	7.4312	0.661745	0.415944	0.64737
LYS5	YGL154C	0.500278	3.85868	0.660852	0.416259	0.64762
PEX17	YNL214W	0.597928	3.57476	0.658927	0.416939	0.6482
ESC8	YOL017W	0.619939	3.50137	0.658643	0.417039	0.6482
YLR211C	YLR211C	1.15373	1.89446	0.657444	0.417464	0.6482
TSC11	YER093C	0.47244	4.09562	0.657342	0.4175	0.6482
RAD50	YNL250W	0.611901	3.6528	0.657246	0.417534	0.6482
GZF3	YJL110C	0.395756	4.52386	0.657012	0.417617	0.6482
DSE1	YER124C	0.193163	6.75292	0.656701	0.417727	0.6482
OPY1	YBR129C	0.348822	4.73505	0.655449	0.418171	0.6482
VMA21	YGR105W	0.246857	5.75432	0.655415	0.418183	0.6482
UBC12	YLR306W	0.724706	2.9476	0.655345	0.418208	0.6482
TBS1	YBR150C	0.494505	3.95242	0.655186	0.418264	0.6482
MTM1	YGR257C	0.216981	5.88197	0.655157	0.418275	0.6482
YUR1	YJL139C	0.323556	4.81751	0.654305	0.418578	0.648298
AVO1	YOL078W	0.425556	4.11394	0.650919	0.419784	0.649423
SWR1	YDR334W	0.328216	5.01482	0.65046	0.419948	0.649491
BET1	YIL004C	0.563972	3.46397	0.648033	0.420817	0.650463
CYS3	YAL012W	0.165687	9.6615	0.647659	0.420951	0.650484
YMR173W-A	YMR173W-A	1.12328	0.810863	0.646956	0.421203	0.650597
GIN4	YDR507C	0.250613	5.3634	0.645888	0.421587	0.650597
YKR104W	YKR104W	1.4762	0.992058	0.642128	0.422941	0.651512
RAD27	YKL113C	0.251631	5.6661	0.641565	0.423145	0.651606
PML1	YLR016C	0.277399	5.20312	0.636705	0.424906	0.653052
MRPL22	YNL177C	0.561264	3.6727	0.635951	0.425181	0.653187
BRE1	YDL074C	0.355531	4.59859	0.634589	0.425677	0.653633
VPS72	YDR485C	0.485636	3.7941	0.63434	0.425768	0.653633
PET191	YJR034W	0.337584	4.74516	0.632244	0.426533	0.654412
YJL118W	YJL118W	0.693397	3.13375	0.632144	0.42657	0.654412
YKR017C	YKR017C	0.357948	4.4864	0.631066	0.426965	0.654412
AIM23	YJL131C	0.880209	2.72984	0.630713	0.427094	0.654412
SAM37	YMR060C	0.494616	3.7365	0.625409	0.429044	0.6568
NOB1	YOR056C	0.284525	5.11179	0.62496	0.42921	0.656867
TOF1	YNL273W	0.301299	4.90438	0.624466	0.429392	0.656961
KAR1	YNL188W	1.0344	2.17117	0.619865	0.431097	0.658475
PET18	YCR020C	0.901902	2.42411	0.613478	0.433481	0.66116
MGR2	YPL098C	0.22664	6.14554	0.612001	0.434036	0.661673
DFG10	YIL049W	0.451018	3.92064	0.611092	0.434377	0.661833
RHO4	YKR055W	0.330563	4.60831	0.610673	0.434534	0.661833
RNH203	YLR154C	0.471799	3.91758	0.610216	0.434706	0.661909
INP52	YNL106C	0.272486	5.12434	0.603629	0.437197	0.664392
POG1	YIL122W	0.664019	3.02716	0.602592	0.437591	0.664617
UPF3	YGR072W	0.762672	2.79138	0.601791	0.437896	0.664893
YGR064W	YGR064W	1.75155	-0.109681	0.588911	0.442841	0.669547
PMD1	YER132C	0.311582	4.81183	0.588286	0.443083	0.669547
CCZ1	YBR131W	0.461334	4.10304	0.585384	0.44421	0.669547
MRPL11	YDL202W	0.340726	4.72798	0.585278	0.444251	0.669547
NOP53	YPL146C	0.577954	3.55923	0.585155	0.444299	0.669547
IRC18	YJL037W	1.1928	1.73756	0.584996	0.444361	0.669547
YLR224W	YLR224W	0.268241	5.49623	0.583694	0.444868	0.669938
MFM1	YPL060W	0.573344	3.50577	0.583215	0.445055	0.669938
VPS9	YML097C	0.766837	3.4099	0.583103	0.445099	0.669938
GAL10	YBR019C	1.13233	1.10411	0.579003	0.446703	0.671482
UBX5	YDR330W	0.237096	5.37514	0.576711	0.447604	0.67219
AHA1	YDR214W	0.143393	8.87703	0.576542	0.447671	0.67219
YHR138C	YHR138C	0.521438	3.67916	0.57435	0.448535	0.673114
YLR049C	YLR049C	0.386257	4.45106	0.573066	0.449043	0.673316
IPL1	YPL209C	0.908124	1.9689	0.572749	0.449168	0.673317
DAL2	YIR029W	0.784134	2.62572	0.572127	0.449415	0.6735
YDR061W	YDR061W	0.205012	5.9774	0.569269	0.45055	0.674453
SPE3	YPR069C	0.135656	8.70552	0.567769	0.451147	0.674629
YKL023W	YKL023W	0.826473	2.71056	0.567518	0.451247	0.674629
YKT6	YKL196C	0.160697	7.34984	0.566784	0.45154	0.674629
IST1	YNL265C	0.519697	3.65765	0.565264	0.452147	0.674923
HAP2	YGL237C	0.343196	4.38527	0.564911	0.452288	0.674923
YML116W-A	YML116W-A	0.818928	2.55702	0.56473	0.452361	0.674923
CPR7	YJR032W	0.340229	4.69736	0.563986	0.452659	0.674936
FKH2	YNL068C	0.291487	4.78219	0.560587	0.454024	0.676099
USV1	YPL230W	0.71874	2.62276	0.559585	0.454428	0.676514
SSL1	YLR005W	0.223631	5.52156	0.558055	0.455045	0.677081
PTC2	YER089C	0.141855	7.56532	0.555464	0.456094	0.678046
YNL211C	YNL211C	0.846748	1.99114	0.555182	0.456208	0.678046
GCN3	YKR026C	0.187652	6.20569	0.553501	0.456891	0.678319
RPS22A	YJL190C	0.166408	10.1696	0.553493	0.456894	0.678319
TRM82	YDR165W	0.216012	5.71028	0.552368	0.457352	0.678813
ISN1	YOR155C	0.200844	6.30984	0.547251	0.459443	0.681356
MYO1	YHR023W	0.261507	5.3406	0.545108	0.460323	0.682287
MRPL35	YDR322W	0.421933	4.18913	0.544176	0.460707	0.682669
DBP9	YLR276C	0.303969	4.74272	0.540898	0.462061	0.684113
LCB5	YLR260W	0.318578	4.91099	0.538951	0.462868	0.684933
PTH1	YHR189W	0.412987	3.99643	0.536965	0.463693	0.685592
YEA4	YEL004W	0.649229	3.37897	0.536654	0.463823	0.685596
LYS14	YDR034C	0.304761	4.80623	0.535107	0.464468	0.686024
CUE2	YKL090W	0.67906	2.83192	0.533876	0.464982	0.686372
SPT14	YPL175W	0.367292	4.38533	0.533515	0.465133	0.686407
AIM43	YPL099C	0.370828	4.13349	0.52786	0.467508	0.688597
SPT8	YLR055C	0.190834	6.38156	0.526	0.468293	0.689326
R0010W	R0010W	0.341001	4.44817	0.525427	0.468536	0.689326
CAF130	YGR134W	0.212731	5.80727	0.524975	0.468727	0.689326
GRX6	YDL010W	0.597211	3.18092	0.52488	0.468767	0.689326
NKP2	YLR315W	0.6293	3.23872	0.523127	0.469511	0.690045
FIP1	YJR093C	0.302649	4.61242	0.520434	0.470657	0.691165
TOP3	YLR234W	0.400271	3.99789	0.519797	0.470928	0.691376
YFR020W	YFR020W	0.345879	4.37056	0.517031	0.472111	0.692549
PHD1	YKL043W	0.306138	4.63057	0.516337	0.472409	0.69261
YHR159W	YHR159W	0.375407	4.16343	0.512436	0.474086	0.694163
DIB1	YPR082C	0.445076	3.72335	0.512053	0.474251	0.694163
CUS2	YNL286W	0.411717	4.30492	0.511608	0.474444	0.694163
YGR012W	YGR012W	0.210826	5.61851	0.51138	0.474542	0.694163
SRP102	YKL154W	0.325301	4.52434	0.511344	0.474558	0.694163
YDR248C	YDR248C	0.359198	4.29341	0.511194	0.474623	0.694163
DBP7	YKR024C	0.247424	5.20593	0.508565	0.475761	0.695323
YNL162W-A	YNL162W-A	1.12131	1.64525	0.508175	0.47593	0.695323
BTT1	YDR252W	0.588916	3.22204	0.507215	0.476347	0.695697
YLR063W	YLR063W	0.573359	3.39215	0.505744	0.476987	0.696115
YGR093W	YGR093W	0.454191	3.8903	0.504857	0.477374	0.696386
TDP1	YBR223C	0.339159	4.30861	0.504172	0.477673	0.696553
YDR348C	YDR348C	0.244864	5.19687	0.501898	0.478667	0.697627
NOP6	YDL213C	0.731732	2.96859	0.500586	0.479243	0.697652
DBF2	YGR092W	0.188894	6.01988	0.497935	0.480409	0.698659
NBP2	YDR162C	0.42904	3.86419	0.496736	0.480938	0.69924
YNL024C	YNL024C	0.479345	4.01106	0.495917	0.4813	0.699579
YBR071W	YBR071W	0.324324	4.41373	0.493752	0.482258	0.700032
MUK1	YPL070W	0.533799	3.36939	0.492573	0.482782	0.700415
TAF5	YBR198C	0.181729	6.12093	0.492203	0.482946	0.700466
RRT2	YBR246W	0.180102	6.2771	0.491541	0.483241	0.700538
YMR130W	YMR130W	0.255768	5.21398	0.49151	0.483255	0.700538
GCN5	YGR252W	0.687639	2.62042	0.490053	0.483904	0.70115
CDC50	YCR094W	0.196016	5.80563	0.485889	0.485767	0.702674
UBX2	YML013W	0.173351	6.23383	0.482083	0.48748	0.704587
PRS1	YKL181W	0.12547	8.68147	0.481264	0.48785	0.704933
YHR122W	YHR122W	0.191472	6.0032	0.480935	0.487999	0.70496
VAM7	YGL212W	0.42801	3.77487	0.480297	0.488288	0.705
YKR041W	YKR041W	0.765219	2.68601	0.477662	0.489483	0.705749
YCR016W	YCR016W	0.783227	2.17794	0.476971	0.489798	0.705749
SAS10	YDL153C	0.519376	3.67966	0.47669	0.489926	0.705749
YJL068C	YJL068C	0.155453	6.91579	0.47641	0.490053	0.705749
HVG1	YER039C	0.444187	3.79102	0.476283	0.490111	0.705749
NSE1	YLR007W	0.331851	4.3272	0.475106	0.490647	0.706117
MYO3	YKL129C	0.214436	5.45681	0.473624	0.491325	0.706745
YGR102C	YGR102C	0.610934	3.04293	0.468774	0.493552	0.708814
PDC2	YDR081C	0.273506	4.76582	0.465094	0.495253	0.71056
LAG1	YHL003C	0.15306	7.30985	0.464605	0.49548	0.710643
MIG1	YGL035C	0.245403	5.24001	0.46278	0.496328	0.71167
MTR3	YGR158C	0.284635	4.7102	0.462096	0.496646	0.711938
SWI1	YPL016W	0.280728	4.73038	0.461243	0.497044	0.712319
YMR090W	YMR090W	0.333749	4.22791	0.45898	0.498101	0.713261
YNL022C	YNL022C	0.193579	5.71859	0.456553	0.49924	0.714142
SLI15	YBR156C	0.737894	2.32801	0.455809	0.499589	0.714187
POP7	YBR167C	0.670411	2.88882	0.455643	0.499667	0.714187
IRC11	YOR013W	1.4722	0.701827	0.455014	0.499963	0.714241
YLR361C-A	YLR361C-A	0.549765	3.26827	0.454786	0.500071	0.714241
IRC21	YMR073C	0.290755	4.65012	0.454722	0.500101	0.714241
TAX4	YJL083W	0.240071	5.03183	0.454176	0.500358	0.71442
RSM25	YIL093C	0.257444	5.02156	0.45343	0.500711	0.714735
YDL176W	YDL176W	0.47452	3.58939	0.449907	0.502379	0.716688
SST2	YLR452C	0.17437	6.42379	0.449096	0.502765	0.716688
SPT4	YGR063C	0.209295	5.50597	0.448923	0.502847	0.716688
SEE1	YIL064W	0.170472	6.29238	0.447899	0.503334	0.716688
DPB4	YDR121W	0.319499	4.33556	0.44762	0.503467	0.716688
ATG33	YLR356W	0.486947	3.53604	0.44731	0.503615	0.716688
YFR017C	YFR017C	0.552902	3.15943	0.446973	0.503776	0.716688
SWC4	YGR002C	0.534818	3.43436	0.445309	0.504571	0.717286
YBL029C-A	YBL029C-A	0.379481	4.0903	0.445209	0.504619	0.717286
COX13	YGL191W	0.184841	6.02434	0.444779	0.504825	0.717357
IDP3	YNL009W	0.732791	2.09301	0.443259	0.505554	0.71786
TFG2	YGR005C	0.551751	3.62852	0.441397	0.506449	0.718942
YDR179W-A	YDR179W-A	0.328861	4.32394	0.440456	0.506902	0.719397
RPR2	YIR015W	0.553313	3.18368	0.438198	0.507994	0.719492
PRP22	YER013W	0.260879	5.00188	0.434849	0.509619	0.720794
RAD59	YDL059C	0.660391	2.4929	0.432059	0.51098	0.721776
CHL1	YPL008W	0.439125	3.68451	0.430522	0.511733	0.722274
ARO2	YGL148W	0.142366	10.0283	0.429714	0.512129	0.722586
NPL4	YBR170C	0.173353	6.12952	0.429255	0.512355	0.722586
YJU2	YKL095W	0.85208	1.46582	0.428353	0.512798	0.723022
AIR2	YDL175C	0.277526	4.9296	0.425996	0.51396	0.72382
COX11	YPL132W	0.3029	4.42463	0.425859	0.514028	0.72382
YRB1	YDR002W	0.178093	8.88961	0.42585	0.514032	0.72382
APD1	YBR151W	0.160737	6.60189	0.425427	0.514241	0.723926
YLR290C	YLR290C	0.390058	3.89947	0.424984	0.514461	0.723937
MLF3	YNL074C	0.195366	5.63747	0.42487	0.514517	0.723937
YLR285C-A	YLR285C-A	0.388594	4.10659	0.422945	0.515471	0.724902
ICE2	YIL090W	0.172262	6.05053	0.420121	0.516876	0.725632
YER077C	YER077C	0.438123	3.81117	0.420119	0.516878	0.725632
YLR346C	YLR346C	0.709767	2.53478	0.419671	0.517101	0.725686
DJP1	YIR004W	0.417083	3.76273	0.419375	0.517249	0.725705
PIP2	YOR363C	0.424025	3.69546	0.41774	0.518067	0.726475
YOR352W	YOR352W	0.475285	3.52778	0.417151	0.518362	0.726701
YNL122C	YNL122C	0.484	3.53941	0.41537	0.519257	0.727321
BUL2	YML111W	0.285992	4.53488	0.415369	0.519257	0.727321
WTM1	YOR230W	0.135338	9.66995	0.415113	0.519386	0.727321
MRPL25	YGR076C	0.425777	3.69323	0.414682	0.519603	0.727321
VPS64	YDR200C	0.463972	3.52547	0.414669	0.519609	0.727321
ZWF1	YNL241C	0.116143	8.21781	0.414666	0.519611	0.727321
YDR333C	YDR333C	0.195891	5.73805	0.412383	0.520762	0.728179
WHI3	YNL197C	0.211659	5.24642	0.412064	0.520924	0.728183
CHA4	YLR098C	0.357268	4.0782	0.411845	0.521034	0.728183
HBN1	YCL026C-B	0.400347	3.99958	0.411399	0.52126	0.728311
GAB1	YLR459W	0.181929	5.7082	0.409152	0.5224	0.729714
SNU66	YOR308C	0.774742	2.07592	0.408216	0.522876	0.730003
NRG2	YBR066C	0.246063	4.81399	0.407339	0.523323	0.730439
BUD13	YGL174W	0.718258	2.48272	0.404344	0.524854	0.731663
AAT1	YKL106W	0.151605	6.70665	0.403319	0.52538	0.731856
YLR108C	YLR108C	0.216288	5.30589	0.403247	0.525417	0.731856
KAR9	YPL269W	0.56779	3.1851	0.401548	0.526291	0.732544
PWP2	YCR057C	0.12928	7.55559	0.40132	0.526408	0.732544
VID24	YBR105C	0.25644	4.91029	0.401227	0.526456	0.732544
SHE1	YBL031W	0.564862	2.83105	0.398719	0.527751	0.733779
FYV6	YNL133C	0.941021	1.16876	0.396064	0.529129	0.735158
YNL092W	YNL092W	0.531296	3.08609	0.395692	0.529323	0.735166
RBA50	YDR527W	0.462107	3.48529	0.389142	0.53275	0.738453
GLO2	YDR272W	0.175271	5.93696	0.388526	0.533075	0.738713
MSM1	YGR171C	0.342292	4.18103	0.388147	0.533275	0.738801
NRK1	YNL129W	0.511569	3.17309	0.387684	0.533519	0.73895
RPL25	YOL127W	0.155715	11.0201	0.385137	0.534867	0.740263
FZO1	YBR179C	0.324766	4.162	0.38426	0.535332	0.740324
POM34	YLR018C	0.179177	5.69088	0.383338	0.535822	0.740431
CCS1	YMR038C	0.122294	7.63725	0.380397	0.537391	0.740795
GPA2	YER020W	0.154143	6.1911	0.378641	0.538331	0.74156
MSS116	YDR194C	0.197514	5.48366	0.377134	0.539141	0.742161
CDC123	YLR215C	0.239108	4.86735	0.376802	0.53932	0.742161
CYC1	YJR048W	0.224356	5.01503	0.376645	0.539405	0.742161
MET30	YIL046W	0.142656	6.83174	0.375946	0.539781	0.742184
SKI2	YLR398C	0.162233	6.28474	0.374768	0.540417	0.74261
POP8	YBL018C	0.277699	4.51864	0.37429	0.540675	0.742726
FPR2	YDR519W	0.177146	6.20542	0.372373	0.541713	0.743319
PRP3	YDR473C	0.816938	1.19508	0.37152	0.542177	0.743483
PKP1	YIL042C	0.232464	5.68102	0.371088	0.542412	0.743483
YER121W	YER121W	1.14602	0.441128	0.370809	0.542564	0.743483
MLP1	YKR095W	0.233942	5.01899	0.370254	0.542866	0.74352
SMP1	YBR182C	0.352202	4.08657	0.366517	0.544909	0.745564
SNX3	YOR357C	0.230345	4.91329	0.365933	0.545229	0.745813
CTH1	YDR151C	0.189621	5.46858	0.365197	0.545634	0.745918
TGL2	YDR058C	0.403289	3.5506	0.364108	0.546234	0.746016
FAR10	YLR238W	0.616853	2.85067	0.363672	0.546474	0.746016
MST28	YAR033W	0.534185	2.9304	0.362961	0.546866	0.746016
YHR127W	YHR127W	0.28339	4.38119	0.362751	0.546982	0.746016
YDR026C	YDR026C	0.506937	3.18319	0.362009	0.547392	0.746319
MMS4	YBR098W	0.806784	1.442	0.361652	0.54759	0.7464
AGA1	YNR044W	0.318968	4.29642	0.360309	0.548335	0.747227
YPR174C	YPR174C	0.411657	3.7712	0.359655	0.548698	0.747534
PPR1	YLR014C	0.331879	4.11576	0.355718	0.550894	0.749332
VPS21	YOR089C	0.272263	4.39172	0.355002	0.551295	0.749335
YNL179C	YNL179C	0.733181	1.69947	0.354806	0.551405	0.749335
YLR426W	YLR426W	0.200149	5.25824	0.352224	0.552857	0.750554
PKP2	YGL059W	0.417889	3.5144	0.351024	0.553534	0.751006
FMP46	YKR049C	0.312314	4.26243	0.350896	0.553607	0.751006
COS1	YNL336W	0.472185	3.45141	0.349638	0.554318	0.751782
LSM1	YJL124C	0.18058	5.58183	0.347603	0.555473	0.752972
EMC6	YLL014W	0.148986	6.31743	0.346457	0.556126	0.753479
MEP2	YNL142W	0.263922	4.41517	0.345725	0.556543	0.75348
BOI2	YER114C	0.155294	6.02856	0.345571	0.556631	0.75348
SIM1	YIL123W	0.109202	8.42989	0.342989	0.558109	0.754633
SRN2	YLR119W	0.74305	2.50687	0.34253	0.558373	0.754633
MTR2	YKL186C	0.144313	6.27242	0.341495	0.558968	0.755041
[truncated: 3,412 more rows]
