# Supplementary material for: The Yeast La Related Protein Slf1p Is a Key Activator of Translation during the Oxidative Stress Response
Source: PLoS Genet. 2015 Jan 8;11(1):e1004903. doi: 10.1371/journal.pgen.1004903 (PMC4287443; doi:10.1371/journal.pgen.1004903)
Supplement: S4 Table — Identication of Sro9p mRNA targets by RIP-Seq analysis. (XLSX) [file pgen.1004903.s011.xlsx]

## Sheet: Table S4
names	genes	logFC	logCPM	LR	PValue	FDR
CLN3	YAL040C	1.69416	5.83911	211.729	5.76433e-48	6.38112e-45
COX17	YLL009C	1.62319	5.77688	191.277	1.6737e-43	8.42175e-41
MTO1	YGL236C	1.48268	6.81456	187.753	9.83703e-43	4.53733e-40
YNR040W	YNR040W	1.52207	5.97858	177.145	2.03585e-40	5.65192e-38
MDM35	YKL053C-A	1.46343	6.68168	177.139	2.04225e-40	5.65192e-38
MRM1	YOR201C	1.43516	7.37494	176.545	2.75275e-40	7.25547e-38
MRPL27	YBR282W	1.50638	5.91099	171.933	2.79885e-39	7.04164e-37
ATP23	YNR020C	1.63738	5.40722	168.859	1.3135e-38	2.9081e-36
FRA2	YGL220W	1.28745	6.63538	164.057	1.47034e-37	2.71278e-35
YIR016W	YIR016W	1.43267	6.31581	163.447	1.99783e-37	3.5671e-35
RSM19	YNR037C	1.59404	6.40949	159.962	1.15338e-36	1.93453e-34
HSL1	YKL101W	1.39286	6.34383	159.073	1.80397e-36	2.93675e-34
SRO9	YCL037C	1.22398	7.14054	154.579	1.73025e-35	2.45563e-33
MRPL8	YJL063C	1.52406	6.8009	153.485	3.00164e-35	3.69201e-33
MRPS12	YNR036C	1.25474	7.55064	143.802	3.9259e-33	4.26075e-31
MRP2	YPR166C	1.32403	6.02624	140.134	2.48813e-32	2.50396e-30
RSM7	YJR113C	1.31633	7.17057	139.829	2.90155e-32	2.84846e-30
BEM2	YER155C	1.19648	8.11705	139.064	4.26416e-32	4.00036e-30
YER152C	YER152C	1.2492	7.24965	137.884	7.72656e-32	6.91331e-30
MRPL7	YDR237W	1.1382	7.13585	137.879	7.7439e-32	6.91331e-30
TIM9	YEL020W-A	1.31736	6.40315	132.277	1.30158e-30	1.01468e-28
MHR1	YDR296W	1.15455	6.83081	131.048	2.41664e-30	1.8578e-28
NST1	YNL091W	1.17187	6.86684	130.61	3.01313e-30	2.28461e-28
MDE1	YJR024C	1.10517	7.61603	130.141	3.81671e-30	2.81673e-28
IRA2	YOL081W	1.16284	8.50074	127.549	1.40898e-29	1.01282e-27
SWR1	YDR334W	1.27654	6.22087	127.295	1.60084e-29	1.13598e-27
TIM17	YJL143W	1.21209	6.69033	125.342	4.2846e-29	2.8921e-27
HSP10	YOR020C	1.08839	8.87366	124.284	7.29958e-29	4.8099e-27
SML1	YML058W	1.12542	6.84126	123.012	1.38575e-28	8.91874e-27
ROM2	YLR371W	1.13558	6.58961	118.548	1.31517e-27	7.50463e-26
TOS6	YNL300W	1.44084	5.23693	116.907	3.00842e-27	1.66516e-25
YOR246C	YOR246C	1.019	8.21981	116.017	4.71333e-27	2.53284e-25
MRPL20	YKR085C	1.1627	6.76302	115.649	5.67207e-27	3.01874e-25
AVL9	YLR114C	1.17521	6.34127	115.239	6.97632e-27	3.64282e-25
MRPL37	YBR268W	1.33374	5.72364	115.203	7.10385e-27	3.67475e-25
CYR1	YJL005W	1.01762	7.89824	112.337	3.01476e-26	1.50331e-24
PRM7	YDL039C	1.34151	5.20083	110.924	6.14939e-26	2.95973e-24
MRPL4	YLR439W	1.54064	4.82139	109.803	1.08236e-25	5.077e-24
MRPS8	YMR158W	1.40012	5.66795	109.256	1.42595e-25	6.57719e-24
ELM1	YKL048C	1.44648	4.8145	107.345	3.74024e-25	1.64857e-23
PET191	YJR034W	1.36228	5.03452	107.338	3.75285e-25	1.64857e-23
IMG1	YCR046C	1.41449	6.475	106.26	6.46819e-25	2.71223e-23
TIM12	YBR091C	1.3289	5.48762	103.841	2.19167e-24	8.85469e-23
NAT2	YGR147C	1.00015	7.08746	103.812	2.2247e-24	8.92299e-23
TAF9	YMR236W	1.07048	6.89456	101.298	7.91233e-24	3.02033e-22
FCY1	YPR062W	1.1137	6.0404	99.5033	1.95836e-23	7.27484e-22
YIA6	YIL006W	1.22219	5.51659	96.8345	7.53701e-23	2.67419e-21
SWD3	YBR175W	1.06349	6.17009	96.7194	7.98826e-23	2.81624e-21
SPT4	YGR063C	1.11603	6.31557	95.1403	1.77362e-22	6.05986e-21
BSC2	YDR275W	1.06137	6.06797	95.0125	1.89189e-22	6.42429e-21
IRA1	YBR140C	0.952141	8.22103	93.7098	3.65342e-22	1.18255e-20
GFD2	YCL036W	1.04704	6.12885	93.1889	4.75341e-22	1.52082e-20
MRPS18	YNL306W	0.968376	7.70496	91.9036	9.10049e-22	2.82984e-20
PHD1	YKL043W	1.18124	5.54071	91.0901	1.37278e-21	4.19799e-20
MTM1	YGR257C	0.949787	6.69053	90.4083	1.93752e-21	5.76569e-20
KSP1	YHR082C	0.90201	7.60684	89.6983	2.77397e-21	8.21065e-20
COX18	YGR062C	1.07067	5.98098	89.6229	2.88173e-21	8.48424e-20
SCO1	YBR037C	1.23163	5.70962	89.0634	3.82357e-21	1.11387e-19
MNP1	YGL068W	0.888156	7.95313	87.0501	1.05806e-20	2.95776e-19
DOT6	YER088C	0.997644	6.45238	86.9496	1.11323e-20	3.09635e-19
LDB7	YBL006C	1.05623	6.78427	86.7887	1.20755e-20	3.34189e-19
COQ2	YNR041C	1.19117	6.76338	86.5764	1.34439e-20	3.68376e-19
SNF1	YDR477W	0.905616	7.29136	85.8008	1.99003e-20	5.24516e-19
COX10	YPL172C	0.997878	6.13847	83.3712	6.80041e-20	1.71092e-18
NOP10	YHR072W-A	0.845653	8.06225	83.3418	6.90257e-20	1.72876e-18
ACN9	YDR511W	1.0486	5.72388	82.8236	8.97104e-20	2.21673e-18
TIM10	YHR005C-A	0.907146	7.12164	82.337	1.14756e-19	2.82301e-18
MHP1	YJL042W	0.839579	8.18158	81.3499	1.8909e-19	4.61063e-18
RSM10	YDR041W	0.895276	6.59504	80.3708	3.10346e-19	7.32538e-18
ERV46	YAL042W	0.883482	8.66442	80.1116	3.5385e-19	8.26396e-18
MRPL6	YHR147C	0.975156	6.70171	79.7965	4.15034e-19	9.61176e-18
MRP21	YBL090W	0.998345	6.02849	79.3701	5.14991e-19	1.18277e-17
WSC3	YOL105C	1.18182	5.04629	77.6277	1.24413e-18	2.78796e-17
YBL081W	YBL081W	1.55466	3.97032	76.4354	2.27538e-18	4.97795e-17
OPI1	YHL020C	0.937314	6.85331	76.2586	2.48851e-18	5.4228e-17
EBP2	YKL172W	1.30251	5.18736	75.93	2.93903e-18	6.35451e-17
COA3	YJL062W-A	1.0794	5.97065	75.1174	4.43533e-18	9.40596e-17
CIK1	YMR198W	1.47402	4.43523	74.7146	5.43937e-18	1.13651e-16
MZM1	YDR493W	1.07836	5.40597	74.0861	7.47835e-18	1.53876e-16
SMC5	YOL034W	1.20665	4.77475	73.838	8.47977e-18	1.72557e-16
PEX2	YJL210W	0.939365	6.71206	73.4325	1.04136e-17	2.08838e-16
HMS2	YJR147W	0.900259	6.16177	73.2937	1.11723e-17	2.23245e-16
HFA1	YMR207C	0.919887	6.08307	73.142	1.20647e-17	2.39349e-16
MRPL22	YNL177C	1.05447	5.29582	72.8009	1.43411e-17	2.82181e-16
YGR079W	YGR079W	1.10179	5.22722	72.796	1.43767e-17	2.82181e-16
MSS51	YLR203C	0.810859	7.51253	72.4843	1.68367e-17	3.24707e-16
TEL1	YBL088C	1.04109	5.78842	72.2137	1.93112e-17	3.69852e-16
MRPL49	YJL096W	1.18287	5.84165	72.1373	2.00731e-17	3.83119e-16
MTC4	YBR255W	1.40543	4.42329	72.0369	2.11207e-17	4.01729e-16
IML1	YJR138W	0.996488	5.82931	70.9543	3.65602e-17	6.79064e-16
CAC2	YML102W	0.905826	6.65819	70.9444	3.67432e-17	6.8018e-16
SPO14	YKR031C	0.909204	6.33028	67.5339	2.07098e-16	3.66225e-15
IMH1	YLR309C	1.20871	5.44554	67.1238	2.54987e-16	4.49475e-15
SAS3	YBL052C	1.21384	4.58245	66.7502	3.0818e-16	5.381e-15
RPS8A	YBL072C	0.849618	9.99188	66.6147	3.3011e-16	5.72778e-15
BAS1	YKR099W	1.10492	4.90266	66.4766	3.54066e-16	6.12424e-15
UBP7	YIL156W	1.01111	5.31598	66.3566	3.76292e-16	6.48841e-15
SWS2	YNL081C	0.876955	6.00494	65.4706	5.89882e-16	1.00462e-14
HHT2	YNL031C	0.833786	9.53548	65.3009	6.42916e-16	1.08181e-14
GRX5	YPL059W	0.825918	6.9478	64.9814	7.56097e-16	1.26435e-14
PKP1	YIL042C	0.965933	6.05688	64.7854	8.35162e-16	1.38817e-14
SUN4	YNL066W	0.791509	9.22267	64.3591	1.03686e-15	1.70687e-14
HUT1	YPL244C	0.867279	6.50068	63.9842	1.25422e-15	2.0358e-14
ERS1	YCR075C	0.892295	5.88213	63.7809	1.39058e-15	2.24398e-14
SSD1	YDR293C	0.787681	9.13687	63.729	1.42768e-15	2.29715e-14
RPL30	YGL030W	0.817928	10.9725	63.7071	1.44367e-15	2.31614e-14
PCL1	YNL289W	0.840922	6.19289	63.0868	1.97797e-15	3.14599e-14
YKL018C-A	YKL018C-A	1.10977	4.85764	62.2359	3.04689e-15	4.75058e-14
CAM1	YPL048W	0.819183	8.19339	62.1883	3.12136e-15	4.85301e-14
RPL28	YGL103W	0.915999	12.6394	62.0921	3.27756e-15	5.0674e-14
LOT5	YKL183W	0.906591	6.18643	62.0523	3.34458e-15	5.15662e-14
DUT1	YBR252W	0.837369	6.68648	60.8149	6.27e-15	9.50807e-14
ULS1	YOR191W	0.961371	5.57899	60.7819	6.37605e-15	9.64247e-14
MRPL51	YPR100W	0.898701	5.70168	60.2382	8.40433e-15	1.26407e-13
CIS3	YJL158C	0.72064	8.3008	59.9231	9.86381e-15	1.47557e-13
Table S4. Identication of Sro9p mRNA targets by RIP-Seq analysis.
ASK1	YKL052C	1.02194	5.64371	59.8995	9.98283e-15	1.48935e-13
DIC1	YLR348C	0.877101	8.22896	59.3576	1.31474e-14	1.94574e-13
PET122	YER153C	1.39932	4.2605	59.3428	1.32464e-14	1.95517e-13
ATS1	YAL020C	1.02005	5.74477	59.0463	1.54004e-14	2.26104e-13
SPC25	YER018C	0.973049	5.40815	58.7802	1.76311e-14	2.58169e-13
YNR014W	YNR014W	1.47683	3.64615	58.6277	1.90512e-14	2.77496e-13
STP3	YLR375W	0.751921	7.82021	58.592	1.94004e-14	2.8184e-13
VRP1	YLR337C	1.06321	4.75947	58.4238	2.1132e-14	3.05393e-13
AHC1	YOR023C	1.08375	4.70172	58.3584	2.1846e-14	3.13259e-13
BFR2	YDR299W	0.983426	5.1851	57.7824	2.92771e-14	4.14447e-13
CAT5	YOR125C	0.830653	5.99158	57.7233	3.01708e-14	4.24925e-13
SPO71	YDR104C	1.08151	4.70418	57.6841	3.07773e-14	4.32367e-13
SMC6	YLR383W	1.11413	4.64641	57.5336	3.32248e-14	4.64393e-13
MDH2	YOL126C	0.695996	8.70501	57.4723	3.42771e-14	4.77894e-13
MPS1	YDL028C	0.99293	5.43431	57.1522	4.03363e-14	5.60958e-13
SRL1	YOR247W	1.20389	4.35886	56.9506	4.46905e-14	6.16862e-13
MIG3	YER028C	1.0166	4.85353	56.4694	5.70785e-14	7.78151e-13
PUF4	YGL014W	0.760791	6.48606	56.2573	6.35807e-14	8.62547e-13
STP22	YCL008C	1.0825	4.73486	56.229	6.45043e-14	8.72937e-13
POP8	YBL018C	0.994018	5.13982	56.1082	6.8589e-14	9.25951e-13
MRPL50	YNR022C	0.941794	5.38066	55.8095	7.98459e-14	1.07269e-12
CSF1	YLR087C	0.794097	7.08327	55.5648	9.04287e-14	1.20608e-12
PGA2	YNL149C	0.700582	7.44971	55.5236	9.23448e-14	1.22867e-12
GCV3	YAL044C	0.745111	8.59077	55.1244	1.13138e-13	1.48393e-12
PRP8	YHR165C	0.689885	7.99638	55.0124	1.19769e-13	1.56349e-12
BUD23	YCR047C	0.931566	5.91086	54.7038	1.40138e-13	1.81229e-12
TIM11	YDR322C-A	0.837082	6.00069	54.3805	1.65198e-13	2.12151e-12
BUR6	YER159C	1.20244	4.26004	54.2757	1.74245e-13	2.21913e-12
IRC24	YIR036C	0.84274	7.14076	54.1827	1.82688e-13	2.31922e-12
YGL036W	YGL036W	0.901765	5.82641	54.0783	1.92655e-13	2.43458e-12
DYN1	YKR054C	0.76111	6.96275	53.8433	2.17133e-13	2.73765e-12
YAH1	YPL252C	1.17348	4.29059	53.7426	2.28548e-13	2.86202e-12
YDR115W	YDR115W	0.885067	5.47669	53.5416	2.53176e-13	3.15615e-12
YLR278C	YLR278C	0.845322	5.98984	53.4897	2.59948e-13	3.22603e-12
VPS68	YOL129W	0.717694	7.67035	52.4642	4.38168e-13	5.31855e-12
SPO7	YAL009W	1.25545	4.15774	52.4109	4.50222e-13	5.45291e-12
FPR1	YNL135C	0.734308	8.47374	52.3752	4.58473e-13	5.54071e-12
VMA7	YGR020C	0.688123	7.67875	52.151	5.13924e-13	6.17043e-12
PTK1	YKL198C	1.04389	4.70424	52.0962	5.28477e-13	6.33143e-12
RML2	YEL050C	0.731175	6.74273	51.3302	7.80652e-13	9.1739e-12
TSC10	YBR265W	0.769203	6.32198	51.3091	7.89087e-13	9.25338e-12
YJL181W	YJL181W	0.918034	5.27552	51.1214	8.6827e-13	1.0139e-11
OSH3	YHR073W	0.700411	7.20619	51.0708	8.90953e-13	1.0382e-11
MTQ1	YNL063W	0.892897	5.21437	51.0087	9.19583e-13	1.06931e-11
TOM6	YOR045W	0.855881	7.66646	50.9403	9.5217e-13	1.10488e-11
MRP17	YKL003C	0.962215	5.21586	50.8726	9.85615e-13	1.14129e-11
REV3	YPL167C	1.09273	4.55911	50.7798	1.03333e-12	1.19405e-11
NPR3	YHL023C	0.975558	5.08194	50.7671	1.04003e-12	1.19928e-11
SET1	YHR119W	0.875908	5.67124	50.6407	1.10922e-12	1.27376e-11
SMC2	YFR031C	1.10769	4.55332	50.5345	1.1709e-12	1.33904e-11
YGR161W-C	YGR161W-C	1.05978	4.72804	50.0486	1.49983e-12	1.69075e-11
MRPL15	YLR312W-A	0.847186	5.49045	49.8163	1.68832e-12	1.88785e-11
RSM26	YJR101W	0.701449	6.58196	49.7948	1.707e-12	1.90488e-11
PIB2	YGL023C	0.732287	6.57317	49.6998	1.79164e-12	1.99532e-11
YER163C	YER163C	0.698891	6.58224	49.6329	1.85376e-12	2.06036e-11
MGA1	YGR249W	0.916343	5.26417	49.5697	1.91447e-12	2.12356e-11
SEF1	YBL066C	0.828168	5.61103	49.524	1.95962e-12	2.16497e-11
YML081W	YML081W	0.735349	6.79955	49.4366	2.0489e-12	2.24567e-11
TRK1	YJL129C	0.788654	6.06278	49.4247	2.06138e-12	2.25489e-11
AIM5	YBR262C	0.904002	5.38232	49.2711	2.22919e-12	2.42409e-11
YPL014W	YPL014W	0.779367	6.04384	49.1374	2.38642e-12	2.58997e-11
MRPL3	YMR024W	0.694211	6.90783	48.8895	2.70797e-12	2.91639e-11
KIP1	YBL063W	0.966033	4.82936	48.5917	3.15206e-12	3.36808e-11
YCR051W	YCR051W	0.969787	6.93893	48.5451	3.22782e-12	3.43576e-11
SRB2	YHR041C	0.816771	5.90947	48.4121	3.45422e-12	3.66267e-11
ADE8	YDR408C	0.731144	7.67901	47.4799	5.55707e-12	5.78165e-11
PET111	YMR257C	0.962123	4.95938	47.4436	5.66088e-12	5.8786e-11
COY1	YKL179C	0.88107	5.15115	47.2879	6.12882e-12	6.31714e-11
NAS6	YGR232W	0.749738	7.04744	47.2773	6.16224e-12	6.33017e-11
POP5	YAL033W	0.872278	5.50903	47.2766	6.16434e-12	6.33017e-11
SNT1	YCR033W	0.715155	6.23296	46.9633	7.23274e-12	7.35905e-11
YDL144C	YDL144C	0.872179	6.81464	46.8554	7.64217e-12	7.73298e-11
BPH1	YCR032W	0.790572	5.87486	46.8305	7.73998e-12	7.81766e-11
COA1	YIL157C	0.722527	6.26263	46.4589	9.3559e-12	9.38132e-11
RGT1	YKL038W	0.696717	6.59985	46.2606	1.03524e-11	1.02873e-10
YML6	YML025C	0.83286	5.72019	46.2078	1.06353e-11	1.05495e-10
NAR1	YNL240C	0.77487	6.822	45.9285	1.22651e-11	1.20154e-10
SEC23	YPR181C	0.654341	8.95478	45.8942	1.24818e-11	1.22061e-10
PMD1	YER132C	0.749811	5.86152	45.8395	1.28348e-11	1.25071e-10
NCS6	YGL211W	0.75215	5.81981	45.7928	1.31447e-11	1.27642e-10
CCM1	YGR150C	1.02573	4.8304	45.6935	1.3828e-11	1.33808e-10
ERV1	YGR029W	0.695216	6.3562	45.6218	1.43434e-11	1.38553e-10
RSM23	YGL129C	0.804287	5.83395	45.2687	1.71775e-11	1.65065e-10
ZDS1	YMR273C	0.937504	4.81572	45.2523	1.73219e-11	1.66165e-10
UTH1	YKR042W	0.688293	9.55699	45.2093	1.77058e-11	1.68969e-10
HAP1	YLR256W	0.635612	7.59331	44.837	2.14141e-11	2.03655e-10
MRPL28	YDR462W	0.910149	5.4318	44.8241	2.15555e-11	2.04648e-10
RPL13B	YMR142C	0.661969	11.0876	44.7465	2.2427e-11	2.12194e-10
YPR117W	YPR117W	0.720797	6.36968	44.3806	2.70356e-11	2.54061e-10
ZRT2	YLR130C	0.617171	7.7414	44.0608	3.18334e-11	2.98135e-10
YPR022C	YPR022C	0.682895	6.38745	43.9828	3.31279e-11	3.09735e-10
ISC1	YER019W	0.669485	7.39688	43.9473	3.37338e-11	3.14337e-10
SLS1	YLR139C	1.98628	2.94077	43.8834	3.4853e-11	3.23676e-10
EMG1	YLR186W	0.658557	6.91325	43.8239	3.5929e-11	3.32553e-10
CYT2	YKL087C	0.745575	6.02809	43.7681	3.69673e-11	3.41024e-10
IOC4	YMR044W	0.841639	5.19947	43.7574	3.71708e-11	3.4233e-10
ORC1	YML065W	1.05831	4.36876	43.7449	3.74083e-11	3.43945e-10
NET1	YJL076W	0.624684	7.65596	43.6547	3.91727e-11	3.58975e-10
CMC2	YBL059C-A	0.973459	4.58653	43.6362	3.95463e-11	3.61799e-10
PUF3	YLL013C	0.693133	6.32391	43.604	4.02019e-11	3.67191e-10
FAB1	YFR019W	0.757643	6.26416	43.6004	4.02759e-11	3.67261e-10
GNA1	YFL017C	0.883413	5.30978	43.2149	4.90467e-11	4.45039e-10
LSB5	YCL034W	0.778307	7.44668	43.2085	4.92054e-11	4.45748e-10
ATP11	YNL315C	0.668432	6.65737	43.1813	4.98953e-11	4.51259e-10
RIM15	YFL033C	0.681164	6.6599	43.0964	5.21081e-11	4.68973e-10
DSS1	YMR287C	0.845039	5.17717	42.9585	5.59128e-11	5.00772e-10
RPS4A	YJR145C	0.663994	10.7886	42.8901	5.79038e-11	5.16932e-10
TSC3	YBR058C-A	0.816766	6.3437	42.8183	6.00672e-11	5.35382e-10
YMR166C	YMR166C	0.813704	5.19707	42.7402	6.25141e-11	5.56295e-10
GUT1	YHL032C	0.700189	6.77873	42.5125	7.02316e-11	6.21971e-10
CWP2	YKL096W-A	0.723715	8.71266	42.3158	7.76614e-11	6.84484e-10
SWC5	YBR231C	0.981974	4.87741	42.0279	8.99787e-11	7.8678e-10
EMP24	YGL200C	0.620166	8.88042	42.0037	9.11002e-11	7.9533e-10
VAM3	YOR106W	0.908658	4.8191	41.9345	9.43803e-11	8.21376e-10
CCS1	YMR038C	0.661518	7.96311	41.897	9.62122e-11	8.36004e-10
SPC110	YDR356W	0.884189	4.87255	41.8591	9.8095e-11	8.51028e-10
BIR1	YJR089W	1.16288	3.98265	41.8092	1.0063e-10	8.71658e-10
ENT1	YDL161W	0.901836	4.78505	41.775	1.02402e-10	8.85617e-10
SAK1	YER129W	0.726223	5.84847	41.6981	1.06511e-10	9.19718e-10
WWM1	YFL010C	0.654025	7.98424	41.6823	1.07378e-10	9.25757e-10
AGX1	YFL030W	0.987122	4.48568	41.5444	1.15224e-10	9.9186e-10
PFY1	YOR122C	0.640629	9.51589	41.4889	1.18542e-10	1.01726e-09
TSC11	YER093C	0.814543	5.18481	41.4682	1.19805e-10	1.02651e-09
YBR271W	YBR271W	0.78026	5.39731	41.4267	1.22373e-10	1.04688e-09
YGL010W	YGL010W	0.889204	4.79785	41.0658	1.47186e-10	1.25334e-09
SAL1	YNL083W	0.810267	5.21054	41.0233	1.50423e-10	1.27698e-09
IRC20	YLR247C	0.746912	6.07127	40.9593	1.55436e-10	1.3155e-09
KAE1	YKR038C	0.826386	5.31665	40.8855	1.61414e-10	1.36401e-09
YFR018C	YFR018C	0.736483	6.69426	40.8341	1.65719e-10	1.38978e-09
CDC25	YLR310C	0.660899	6.83108	40.5182	1.94795e-10	1.62378e-09
HIS2	YFR025C	0.623734	7.22794	40.455	2.01201e-10	1.67466e-09
BSC1	YDL037C	1.34748	3.53327	40.3215	2.15429e-10	1.78503e-09
DAD3	YBR233W-A	1.07647	4.12383	40.2339	2.25306e-10	1.8613e-09
OXA1	YER154W	0.67329	6.62856	40.0711	2.44884e-10	2.02002e-09
YCG1	YDR325W	0.7986	5.17435	40.0662	2.45495e-10	2.02205e-09
HHF1	YBR009C	0.58899	8.52888	39.9261	2.63754e-10	2.16599e-09
BNI1	YNL271C	0.630223	6.61331	39.8912	2.68513e-10	2.2018e-09
RPS31	YLR167W	0.656102	12.7765	39.8597	2.72871e-10	2.23093e-09
APC1	YNL172W	0.700311	5.99579	39.761	2.87023e-10	2.33628e-09
RPA14	YDR156W	0.786392	5.76567	39.7581	2.87445e-10	2.33628e-09
RPS27A	YKL156W	0.62773	8.04862	39.6541	3.03175e-10	2.45691e-09
SAP30	YMR263W	0.771639	5.36081	39.582	3.14573e-10	2.53814e-09
MRPL39	YML009C	0.909057	4.62565	39.5463	3.20376e-10	2.5812e-09
BUB1	YGR188C	1.15018	3.96481	39.5166	3.25279e-10	2.61689e-09
VPS72	YDR485C	0.948328	4.42949	39.448	3.36911e-10	2.6987e-09
RSM25	YIL093C	0.700686	5.8551	39.4309	3.39871e-10	2.71848e-09
FIS1	YIL065C	0.775885	5.60074	39.4057	3.44298e-10	2.74991e-09
RNT1	YMR239C	0.928441	4.50237	39.3918	3.46747e-10	2.76548e-09
PKR1	YMR123W	0.677361	5.94837	39.0576	4.11485e-10	3.25833e-09
RSM22	YKL155C	0.864221	4.6639	38.8928	4.47732e-10	3.53523e-09
YOR093C	YOR093C	0.689278	5.83965	38.6963	4.95156e-10	3.89856e-09
RSM18	YER050C	0.796379	5.3781	38.6748	5.00638e-10	3.93054e-09
SGS1	YMR190C	0.749564	5.579	38.6174	5.15562e-10	4.03626e-09
IES6	YEL044W	0.709495	5.95106	38.5781	5.26067e-10	4.11269e-09
MOB1	YIL106W	0.613581	6.58155	38.4581	5.59417e-10	4.36724e-09
RFX1	YLR176C	1.27379	3.53555	38.4194	5.70614e-10	4.44837e-09
MSG5	YNL053W	0.699924	5.74002	38.4154	5.71789e-10	4.45127e-09
SKP1	YDR328C	0.600121	7.41962	38.2421	6.24902e-10	4.83077e-09
BMS1	YPL217C	0.650329	6.41295	38.2167	6.33075e-10	4.88713e-09
ECM32	YER176W	0.638804	6.21932	38.137	6.59469e-10	5.08379e-09
MIM1	YOL026C	0.714633	6.41457	38.1273	6.62761e-10	5.10206e-09
LDB16	YCL005W	0.693115	5.9827	38.0624	6.85165e-10	5.2599e-09
SVS1	YPL163C	0.708194	5.92247	38.0376	6.93934e-10	5.31984e-09
VNX1	YNL321W	0.604397	7.10651	37.9489	7.26236e-10	5.54444e-09
MET8	YBR213W	1.20238	3.569	37.8981	7.45362e-10	5.6748e-09
ESC1	YMR219W	0.752709	5.41084	37.8847	7.50531e-10	5.7063e-09
RPL26A	YLR344W	0.67258	8.24882	37.8279	7.72686e-10	5.85866e-09
SUT1	YGL162W	1.27338	3.37267	37.7776	7.92873e-10	6.00349e-09
RPO26	YPR187W	0.59765	7.00749	37.7743	7.94202e-10	6.00534e-09
SMC3	YJL074C	0.827414	4.86373	37.6506	8.46198e-10	6.36373e-09
LPX1	YOR084W	0.678447	6.18965	37.4554	9.35294e-10	6.98317e-09
NAP1	YKR048C	0.605021	8.81266	37.4536	9.36136e-10	6.98317e-09
NRP1	YDL167C	0.78812	6.08252	37.2882	1.01899e-09	7.57059e-09
SFT1	YKL006C-A	0.801393	5.20834	37.2612	1.03322e-09	7.64555e-09
MLP2	YIL149C	0.755641	5.60753	37.0152	1.17209e-09	8.62702e-09
DPH2	YKL191W	0.583054	7.94502	36.9548	1.20899e-09	8.88681e-09
NFT1	YKR103W	1.45926	3.04177	36.9416	1.2172e-09	8.92348e-09
ACP1	YKL192C	0.620928	6.84511	36.9101	1.23703e-09	9.05681e-09
APT1	YML022W	0.57102	8.106	36.614	1.43996e-09	1.04871e-08
TBS1	YBR150C	0.796894	4.93434	36.604	1.44733e-09	1.05269e-08
PET117	YER058W	1.16241	3.64637	36.4598	1.55846e-09	1.13203e-08
PET309	YLR067C	0.843679	4.8241	36.3014	1.69042e-09	1.21671e-08
YOL087C	YOL087C	0.602474	6.79378	36.2594	1.72722e-09	1.23953e-08
MYO4	YAL029C	0.636243	6.94304	36.2576	1.72884e-09	1.23953e-08
ALY1	YKR021W	0.726496	5.44701	36.1429	1.83367e-09	1.31129e-08
MBP1	YDL056W	0.851695	4.82695	36.1195	1.85578e-09	1.32368e-08
RAM2	YKL019W	0.635429	7.38871	36.0502	1.92298e-09	1.36633e-08
MRP4	YHL004W	0.604524	6.67618	35.9778	1.99576e-09	1.41441e-08
SOH1	YGL127C	0.948824	4.61868	35.9208	2.05499e-09	1.45267e-08
RPS7A	YOR096W	0.628402	11.4736	35.865	2.11469e-09	1.49296e-08
BBP1	YPL255W	1.18634	3.48606	35.6899	2.31365e-09	1.6272e-08
RPS17A	YML024W	0.58804	10.2073	35.5142	2.53203e-09	1.77853e-08
LRE1	YCL051W	0.723143	5.55877	35.3968	2.68929e-09	1.88182e-08
YTA6	YPL074W	0.80367	4.98293	35.3476	2.75811e-09	1.92754e-08
SEE1	YIL064W	0.712393	6.02494	35.2779	2.85861e-09	1.98816e-08
CBP4	YGR174C	0.772255	5.04895	35.2282	2.93249e-09	2.03655e-08
RRN11	YML043C	1.15155	3.75082	35.1603	3.03655e-09	2.10618e-08
PTC6	YCR079W	0.703312	6.04232	34.9515	3.38014e-09	2.3328e-08
MRPL19	YNL185C	0.745816	6.30653	34.9411	3.39824e-09	2.34238e-08
SEC11	YIR022W	0.624958	6.11973	34.7332	3.78127e-09	2.59992e-08
YDL133W	YDL133W	0.790938	5.28932	34.7282	3.79104e-09	2.6034e-08
MAK3	YPR051W	0.626734	6.21681	34.4174	4.44734e-09	3.04654e-08
RPL26B	YGR034W	0.568118	10.6905	34.3483	4.60809e-09	3.15275e-08
HST2	YPL015C	0.594361	6.95994	34.2533	4.8385e-09	3.30223e-08
CBK1	YNL161W	0.635254	5.95237	34.1843	5.01318e-09	3.41723e-08
TUB3	YML124C	0.551113	7.68948	34.0838	5.27895e-09	3.58956e-08
CNB1	YKL190W	0.575474	7.04	34.0793	5.29123e-09	3.59349e-08
SNF5	YBR289W	0.715614	5.52442	33.956	5.63731e-09	3.81916e-08
TRM112	YNR046W	0.763006	5.29522	33.9344	5.70021e-09	3.85705e-08
MSS1	YMR023C	0.949599	4.22818	33.9023	5.79512e-09	3.91171e-08
REG1	YDR028C	0.636779	6.45751	33.8115	6.07186e-09	4.08357e-08
YKL033W-A	YKL033W-A	0.570871	7.65103	33.7869	6.1492e-09	4.13056e-08
HHT1	YBR010W	0.622065	10.1073	33.6638	6.55097e-09	4.38978e-08
MGM101	YJR144W	0.55935	7.03375	33.4819	7.19304e-09	4.80259e-08
SWM1	YDR260C	0.794594	4.83587	33.4371	7.36062e-09	4.90856e-08
YIP4	YGL198W	0.669903	7.44403	33.3327	7.7666e-09	5.16684e-08
RPL23B	YER117W	0.627317	10.0219	33.3139	7.842e-09	5.21074e-08
MMS22	YLR320W	0.870095	4.71312	33.2798	7.98076e-09	5.29024e-08
YNL122C	YNL122C	0.766985	4.93794	33.2343	8.1696e-09	5.40894e-08
COG6	YNL041C	0.694415	5.7038	33.198	8.32381e-09	5.49789e-08
MOT3	YMR070W	0.825926	4.80642	33.1887	8.36363e-09	5.5176e-08
ECM30	YLR436C	0.593497	6.45502	33.1722	8.43466e-09	5.55784e-08
YML018C	YML018C	0.694776	5.7358	33.0678	8.90011e-09	5.84367e-08
YEL007W	YEL007W	0.640276	5.89854	32.9891	9.26753e-09	6.07051e-08
DAD2	YKR083C	1.16993	3.54757	32.982	9.30157e-09	6.0856e-08
UTP18	YJL069C	0.608545	6.19508	32.9706	9.35623e-09	6.10692e-08
THP2	YHR167W	0.839682	4.50315	32.9469	9.47093e-09	6.16e-08
YIH1	YCR059C	0.604781	6.65274	32.8497	9.95671e-09	6.46835e-08
MDS3	YGL197W	0.569956	6.54076	32.7677	1.03857e-08	6.73127e-08
YDR186C	YDR186C	0.59622	6.42277	32.6536	1.10136e-08	7.10491e-08
YMR074C	YMR074C	0.598638	7.55481	32.636	1.11139e-08	7.16127e-08
GIS4	YML006C	0.714474	5.19942	32.5286	1.17451e-08	7.53293e-08
FIR1	YER032W	0.839982	4.49348	32.4908	1.19758e-08	7.66312e-08
GEP5	YLR091W	0.808257	4.96304	32.4481	1.22421e-08	7.8245e-08
GYP1	YOR070C	0.676657	6.15045	32.3494	1.28796e-08	8.21299e-08
CIN8	YEL061C	0.796954	4.66365	32.3342	1.29811e-08	8.26819e-08
MUP3	YHL036W	0.580332	7.11834	32.0473	1.5046e-08	9.5395e-08
SWI4	YER111C	0.92579	4.43714	31.9407	1.58951e-08	1.00548e-07
MSK1	YNL073W	0.538164	7.35783	31.8925	1.62945e-08	1.02839e-07
YPL039W	YPL039W	0.744634	4.92358	31.8881	1.63312e-08	1.02953e-07
RFA3	YJL173C	0.653535	5.95915	31.8242	1.68779e-08	1.06279e-07
XBP1	YIL101C	1.17596	3.35464	31.7788	1.7277e-08	1.08668e-07
SUR7	YML052W	0.597358	8.02358	31.6451	1.85085e-08	1.15626e-07
RPS1B	YML063W	0.581073	12.0582	31.5685	1.92523e-08	1.20137e-07
FRT1	YOR324C	0.636082	5.91316	31.4647	2.03098e-08	1.26308e-07
KTR5	YNL029C	0.689218	5.57778	31.1731	2.36011e-08	1.45795e-07
LRG1	YDL240W	0.611206	5.96558	31.156	2.38097e-08	1.4692e-07
AVO1	YOL078W	0.843888	4.91969	31.1335	2.40874e-08	1.48467e-07
MRPS16	YPL013C	0.81108	4.51859	31.1202	2.4254e-08	1.49328e-07
PUP1	YOR157C	0.575252	7.5247	31.1078	2.44093e-08	1.49951e-07
COX20	YDR231C	0.77224	5.60804	31.0752	2.48225e-08	1.52151e-07
YBR238C	YBR238C	0.63625	6.12706	31.0461	2.51966e-08	1.54273e-07
ILV6	YCL009C	0.64265	7.9379	30.9063	2.70795e-08	1.65619e-07
YKE4	YIL023C	0.590112	7.08732	30.8773	2.74874e-08	1.67928e-07
BUD2	YKL092C	0.700741	5.17358	30.8222	2.82786e-08	1.72381e-07
CMC1	YKL137W	0.755867	5.34394	30.5781	3.20698e-08	1.94848e-07
HPA3	YEL066W	0.653594	5.72633	30.5558	3.24396e-08	1.96663e-07
YEL025C	YEL025C	0.604097	6.32446	30.4943	3.34856e-08	2.02561e-07
CBP6	YBR120C	0.767551	4.73269	30.4654	3.39878e-08	2.05374e-07
SLD3	YGL113W	0.938013	4.14648	30.3969	3.52084e-08	2.12055e-07
RGA2	YDR379W	0.759973	4.93951	30.3934	3.52717e-08	2.12205e-07
AIM27	YKL207W	0.538384	8.25197	30.3849	3.54267e-08	2.12906e-07
ESA1	YOR244W	0.889341	4.2753	30.3642	3.58084e-08	2.14967e-07
BOR1	YNL275W	0.588298	6.11168	30.3578	3.59256e-08	2.15437e-07
RPS23A	YGR118W	0.562897	9.73968	30.0736	4.15954e-08	2.48094e-07
AIM43	YPL099C	0.720162	4.97148	30.054	4.20189e-08	2.5008e-07
OPY1	YBR129C	0.624959	5.71882	30.0103	4.29747e-08	2.54947e-07
CYC3	YAL039C	0.630257	6.33774	29.9251	4.49061e-08	2.65551e-07
SHQ1	YIL104C	0.914859	4.17514	29.846	4.67753e-08	2.76014e-07
TIF11	YMR260C	0.592901	6.68776	29.7316	4.96196e-08	2.91246e-07
BIO2	YGR286C	0.56028	6.34611	29.67	5.12222e-08	2.99382e-07
IMP2	YMR035W	0.647769	5.53211	29.6217	5.25136e-08	3.06283e-07
HPT1	YDR399W	0.50106	7.97479	29.4855	5.63353e-08	3.26851e-07
TAZ1	YPR140W	0.585395	5.98434	29.4767	5.65934e-08	3.28004e-07
RGC1	YPR115W	0.556523	6.8774	29.4649	5.69397e-08	3.29667e-07
LDB18	YLL049W	0.785266	5.07897	29.3286	6.10886e-08	3.52581e-07
YCR076C	YCR076C	0.640645	5.55503	29.276	6.2769e-08	3.61903e-07
VIK1	YPL253C	1.04197	3.86907	29.2023	6.52018e-08	3.75538e-07
PCC1	YKR095W-A	0.895769	4.5497	29.084	6.93059e-08	3.97522e-07
RPL40B	YKR094C	0.581212	10.496	29.0207	7.16101e-08	4.10313e-07
MTC6	YHR151C	0.558029	6.21219	29.0185	7.16896e-08	4.10343e-07
HRK1	YOR267C	0.564392	6.47085	28.9768	7.32518e-08	4.18828e-07
CTF8	YHR191C	1.00753	4.14543	28.9749	7.33232e-08	4.18828e-07
SNT2	YGL131C	0.673369	5.28875	28.9142	7.5655e-08	4.31702e-07
SIZ1	YDR409W	0.761787	4.65004	28.9091	7.58557e-08	4.32401e-07
MGR1	YCL044C	0.817224	4.37462	28.8516	7.81427e-08	4.44522e-07
NUP170	YBL079W	0.508777	7.67195	28.8457	7.83786e-08	4.45406e-07
RPL33B	YOR234C	0.510561	8.49308	28.8255	7.92022e-08	4.49625e-07
GTT1	YIR038C	0.613176	6.00222	28.7428	8.26577e-08	4.68281e-07
RDR1	YOR380W	0.716443	5.26083	28.6871	8.50684e-08	4.81446e-07
ZIM17	YNL310C	0.688649	5.0968	28.6724	8.57173e-08	4.84622e-07
SSY1	YDR160W	0.66837	5.57745	28.6401	8.71594e-08	4.92273e-07
RUD3	YOR216C	0.991264	4.01771	28.6191	8.81093e-08	4.9713e-07
PUS2	YGL063W	0.800126	4.66977	28.5015	9.36237e-08	5.27169e-07
YIR035C	YIR035C	0.531209	7.68841	28.479	9.47207e-08	5.32804e-07
MSA1	YOR066W	0.66712	5.13184	28.4672	9.5301e-08	5.35524e-07
CDH1	YGL003C	0.656435	5.27842	28.3593	1.00762e-07	5.65637e-07
RSF2	YJR127C	0.539913	6.74774	28.3089	1.03418e-07	5.782e-07
RPL40A	YIL148W	0.543362	10.86	28.17	1.11111e-07	6.19334e-07
RPS10B	YMR230W	0.506319	9.63033	28.0887	1.15879e-07	6.44614e-07
SDP1	YIL113W	0.737837	5.45705	28.0752	1.16694e-07	6.48496e-07
PLC1	YPL268W	0.792618	4.50989	28.0416	1.18733e-07	6.59162e-07
CBR1	YIL043C	0.569928	9.36418	27.997	1.21501e-07	6.73183e-07
EAF3	YPR023C	0.513029	6.98545	27.9896	1.21968e-07	6.75095e-07
IFH1	YLR223C	0.677662	5.02309	27.9391	1.25195e-07	6.91569e-07
EMI1	YDR512C	0.707194	4.94743	27.9184	1.26543e-07	6.98322e-07
SSN2	YDR443C	0.571375	6.14163	27.8781	1.29205e-07	7.11644e-07
TAH1	YCR060W	0.699236	4.93754	27.8428	1.31582e-07	7.2181e-07
MFA2	YNL145W	0.581204	7.22319	27.7718	1.36501e-07	7.46411e-07
SIM1	YIL123W	0.483586	8.78449	27.7703	1.36606e-07	7.46411e-07
SBE2	YDR351W	0.609244	5.66641	27.7095	1.40968e-07	7.67214e-07
MDM31	YHR194W	0.551742	6.23108	27.556	1.52608e-07	8.27311e-07
WSC4	YHL028W	0.588523	6.19837	27.5246	1.55106e-07	8.40032e-07
RAD50	YNL250W	0.794375	4.38043	27.521	1.55398e-07	8.40788e-07
PAM18	YLR008C	0.551477	6.19635	27.4685	1.5967e-07	8.61379e-07
VHT1	YGR065C	0.525646	6.61051	27.3594	1.68944e-07	9.09638e-07
VMA9	YCL005W-A	0.667677	5.97336	27.2418	1.79539e-07	9.62933e-07
PET494	YNR045W	0.663197	5.03493	27.1986	1.83587e-07	9.82743e-07
POP1	YNL221C	0.536608	6.42349	27.0893	1.94267e-07	1.03891e-06
DAN4	YJR151C	1.31958	2.75716	27.04	1.99285e-07	1.06471e-06
TRS20	YBR254C	0.649935	5.20152	26.9397	2.09903e-07	1.11886e-06
RGT2	YDL138W	0.545131	6.19901	26.9386	2.10026e-07	1.11886e-06
SMC1	YFL008W	0.640989	5.27641	26.8751	2.17033e-07	1.15286e-06
RTF1	YGL244W	0.734947	4.71236	26.7967	2.26018e-07	1.19828e-06
TAD3	YLR316C	0.89427	3.96055	26.6825	2.39784e-07	1.27005e-06
RPC31	YNL151C	0.820782	4.70638	26.6598	2.4262e-07	1.28384e-06
BCS1	YDR375C	0.528161	6.29968	26.5891	2.51656e-07	1.32785e-06
YLR108C	YLR108C	0.545787	6.33201	26.5564	2.55959e-07	1.34798e-06
CUE4	YML101C	0.812594	4.77618	26.5487	2.56981e-07	1.35208e-06
SIR3	YLR442C	0.715764	4.73032	26.5449	2.57478e-07	1.35341e-06
YHR033W	YHR033W	0.651408	5.18956	26.4563	2.69564e-07	1.41156e-06
MTL1	YGR023W	0.984853	3.57692	26.3962	2.78085e-07	1.45207e-06
PIG2	YIL045W	0.770735	4.42209	26.3894	2.7907e-07	1.45584e-06
PIH1	YHR034C	0.61797	5.52179	26.3848	2.79729e-07	1.45791e-06
ARP5	YNL059C	0.655752	5.06186	26.3826	2.80055e-07	1.45824e-06
TSR1	YDL060W	0.549512	6.26862	26.3725	2.81526e-07	1.46452e-06
RPS16A	YMR143W	0.503978	9.77106	26.3635	2.82838e-07	1.46996e-06
BRE1	YDL074C	0.60975	5.71333	26.338	2.866e-07	1.48812e-06
APS2	YJR058C	0.596661	5.76529	26.246	3.00577e-07	1.55923e-06
TFC3	YAL001C	0.550363	6.02378	26.0929	3.2537e-07	1.67997e-06
YGR071C	YGR071C	0.709837	4.79527	26.0866	3.26436e-07	1.6839e-06
R0040C	R0040C	0.46719	8.33769	26.0319	3.35816e-07	1.73067e-06
MSB1	YOR188W	0.542919	6.07748	25.9654	3.47588e-07	1.78801e-06
VPS64	YDR200C	0.758211	4.66573	25.9466	3.50993e-07	1.8005e-06
ESS1	YJR017C	0.556172	6.45612	25.9332	3.5344e-07	1.80977e-06
MRPL17	YNL252C	0.728012	4.67021	25.8688	3.65424e-07	1.86761e-06
CUP2	YGL166W	0.591867	5.86022	25.8294	3.72959e-07	1.90436e-06
PTP1	YDL230W	0.60781	5.63891	25.7572	3.87188e-07	1.97338e-06
FPR2	YDR519W	0.5389	6.30362	25.7351	3.91629e-07	1.99234e-06
SPT21	YMR179W	0.79465	4.25213	25.6123	4.17362e-07	2.11547e-06
NOP53	YPL146C	0.719061	4.66783	25.5253	4.3663e-07	2.21111e-06
NIF3	YGL221C	0.492691	7.951	25.5115	4.39748e-07	2.22487e-06
TAF10	YDR167W	0.575093	5.71764	25.4437	4.55491e-07	2.29684e-06
SAC3	YDR159W	0.614509	5.40275	25.4431	4.55634e-07	2.29684e-06
TMA19	YKL056C	0.516919	11.7197	25.4179	4.61605e-07	2.32483e-06
ERF2	YLR246W	0.664607	4.99063	25.3768	4.71556e-07	2.37278e-06
PAM16	YJL104W	0.640535	5.39998	25.3368	4.81426e-07	2.41648e-06
MAD1	YGL086W	0.892583	4.372	25.3363	4.81549e-07	2.41648e-06
MIA40	YKL195W	0.601707	6.17463	25.3344	4.82026e-07	2.41668e-06
LSM6	YDR378C	0.48623	7.32195	25.2807	4.95631e-07	2.48264e-06
NMA1	YLR328W	0.526066	6.94848	25.2052	5.15429e-07	2.57885e-06
RPN10	YHR200W	0.478478	8.11697	25.198	5.17358e-07	2.58212e-06
RDL1	YOR285W	0.495357	7.92227	25.1316	5.35471e-07	2.66771e-06
MLP1	YKR095W	0.597101	6.16776	25.0987	5.44704e-07	2.70884e-06
ECM15	YBL001C	0.513527	6.83697	25.0565	5.56744e-07	2.76375e-06
YMR262W	YMR262W	0.575098	6.21246	25.0222	5.66727e-07	2.80827e-06
GON7	YJL184W	0.654417	5.45706	24.9342	5.93198e-07	2.93418e-06
SCW10	YMR305C	0.502208	8.19602	24.9207	5.97389e-07	2.95228e-06
YOR223W	YOR223W	0.585956	5.7863	24.7903	6.39196e-07	3.14484e-06
MIF2	YKL089W	1.18904	2.91348	24.7526	6.518e-07	3.20116e-06
GUK1	YDR454C	0.495071	8.34409	24.7344	6.57992e-07	3.22585e-06
YJL127C-B	YJL127C-B	0.739248	4.55049	24.6275	6.95517e-07	3.40379e-06
NIP7	YPL211W	0.488197	7.1785	24.5825	7.11943e-07	3.47803e-06
YAL044W-A	YAL044W-A	0.673729	5.08914	24.5146	7.37502e-07	3.59971e-06
YJR085C	YJR085C	0.457182	8.04569	24.4814	7.50325e-07	3.65585e-06
CEF1	YMR213W	0.908106	3.89209	24.4707	7.54499e-07	3.67296e-06
YGR210C	YGR210C	0.487385	8.2036	24.4671	7.55882e-07	3.67646e-06
YER010C	YER010C	0.549789	6.03924	24.4266	7.71953e-07	3.75133e-06
SKS1	YPL026C	0.586675	5.60305	24.3949	7.84778e-07	3.8103e-06
ENT2	YLR206W	0.556707	6.26844	24.3613	7.98577e-07	3.86713e-06
SUV3	YPL029W	0.603816	5.68685	24.3166	8.17308e-07	3.94747e-06
CAF120	YNL278W	0.549146	5.89385	24.3025	8.23305e-07	3.97297e-06
RPC25	YKL144C	0.619748	5.78949	24.2784	8.33696e-07	4.01961e-06
ARG80	YMR042W	0.777905	4.38577	24.2727	8.36171e-07	4.02803e-06
HTA1	YDR225W	0.478498	9.71727	24.242	8.49608e-07	4.08565e-06
YSY6	YBR162W-A	0.505019	6.40652	24.1624	8.85441e-07	4.25427e-06
YER077C	YER077C	0.767364	4.40712	24.1453	8.93343e-07	4.28851e-06
FIG2	YCR089W	0.740887	4.90164	24.089	9.19862e-07	4.40055e-06
GPR1	YDL035C	0.545984	5.842	24.0853	9.21626e-07	4.40267e-06
SFI1	YLL003W	0.797333	4.19772	24.084	9.22244e-07	4.40267e-06
COA2	YPL189C-A	0.768754	4.90653	24.083	9.22692e-07	4.40267e-06
YIP1	YGR172C	0.500697	7.03656	24.0683	9.29805e-07	4.42897e-06
MGA2	YIR033W	0.59907	6.06612	24.059	9.34272e-07	4.44643e-06
BSD2	YBR290W	0.733324	4.75056	24.0485	9.39389e-07	4.4631e-06
VPS54	YDR027C	0.507282	6.16694	23.8686	1.03143e-06	4.86283e-06
GUD1	YDL238C	0.610795	5.27301	23.8633	1.03426e-06	4.87203e-06
SYH1	YPL105C	0.501403	6.36673	23.8601	1.03596e-06	4.87588e-06
WHI4	YDL224C	0.514921	6.35221	23.8449	1.04417e-06	4.91037e-06
COX23	YHR116W	0.807709	4.8441	23.8327	1.05081e-06	4.93318e-06
RGA1	YOR127W	0.575649	5.49874	23.8259	1.05451e-06	4.94638e-06
ERG27	YLR100W	0.477668	7.67192	23.8166	1.05964e-06	4.9662e-06
RPS26B	YER131W	0.45879	9.4358	23.8038	1.06672e-06	4.99518e-06
INP1	YMR204C	1.26187	2.71118	23.802	1.0677e-06	4.99553e-06
MRS1	YIR021W	0.615409	5.47204	23.7296	1.10862e-06	5.16753e-06
SEC3	YER008C	0.523913	5.98811	23.7288	1.10913e-06	5.16753e-06
RPS25B	YLR333C	0.462944	8.98263	23.6181	1.17478e-06	5.46878e-06
ARE1	YCR048W	0.519061	7.56714	23.5658	1.20711e-06	5.6146e-06
FMN1	YDR236C	0.581605	5.62105	23.53	1.22982e-06	5.7154e-06
ATP19	YOL077W-A	0.593952	5.32296	23.4734	1.26652e-06	5.87612e-06
MRS4	YKR052C	0.569726	6.65001	23.2892	1.3938e-06	6.4289e-06
SNF2	YOR290C	0.476695	6.67567	23.2855	1.39647e-06	6.43585e-06
RPS28A	YOR167C	0.510449	9.23085	23.2384	1.4311e-06	6.58999e-06
XPT1	YJR133W	0.499287	6.40435	23.1577	1.49247e-06	6.84733e-06
BDF2	YDL070W	0.504115	7.16027	23.1568	1.49318e-06	6.84733e-06
LTE1	YAL024C	0.670048	4.66453	23.1369	1.50871e-06	6.91285e-06
MRN1	YPL184C	0.445464	7.92338	23.1155	1.52559e-06	6.97863e-06
RTT102	YGR275W	0.528091	5.88758	23.088	1.54757e-06	7.06747e-06
BCK2	YER167W	0.649159	5.553	23.0797	1.55425e-06	7.09215e-06
IRC23	YOR044W	0.821769	4.18766	23.031	1.59414e-06	7.25622e-06
PSR2	YLR019W	0.584111	5.44814	23.0215	1.60203e-06	7.28017e-06
RPL1A	YPL220W	0.515716	10.1796	22.915	1.69323e-06	7.68829e-06
NNF1	YJR112W	0.881458	3.76236	22.7802	1.8163e-06	8.23361e-06
CPR3	YML078W	0.494235	7.31061	22.7537	1.84152e-06	8.33426e-06
HAP3	YBL021C	0.726015	4.45194	22.7417	1.85298e-06	8.3793e-06
YDL073W	YDL073W	0.657256	5.12884	22.5886	2.00671e-06	9.03021e-06
YMR310C	YMR310C	0.650832	4.73704	22.5661	2.03032e-06	9.12903e-06
SPT7	YBR081C	0.546545	5.68826	22.518	2.08179e-06	9.34528e-06
RET3	YPL010W	0.484927	7.69648	22.5075	2.0932e-06	9.38886e-06
YCL002C	YCL002C	0.532459	6.0141	22.4987	2.10286e-06	9.42454e-06
YLR419W	YLR419W	0.559637	5.73016	22.4947	2.10727e-06	9.43668e-06
MRPL36	YBR122C	0.543268	5.8255	22.4198	2.19106e-06	9.78815e-06
TOM5	YPR133W-A	0.638783	4.86967	22.4072	2.20547e-06	9.84457e-06
RSM28	YDR494W	0.58891	5.37445	22.382	2.23458e-06	9.95846e-06
UBP5	YER144C	0.547255	5.69339	22.2531	2.38974e-06	1.06414e-05
PDR10	YOR328W	0.527066	5.98982	22.1379	2.53757e-06	1.12724e-05
GTT3	YEL017W	0.471742	6.87127	22.1354	2.54078e-06	1.12776e-05
MRP1	YDR347W	0.46666	6.97265	22.1172	2.565e-06	1.1376e-05
CUE1	YMR264W	0.502905	6.31516	22.1007	2.58719e-06	1.14561e-05
YLR422W	YLR422W	0.468943	6.87955	22.0825	2.61184e-06	1.1556e-05
RBK1	YCR036W	0.499592	6.97088	22.0463	2.66154e-06	1.17571e-05
ASG1	YIL130W	0.563714	5.41754	22.0111	2.71073e-06	1.19553e-05
ENP1	YBR247C	0.587155	5.16887	22.0058	2.71831e-06	1.19792e-05
RPS23B	YPR132W	0.459224	10.1175	21.9875	2.74434e-06	1.20555e-05
YBR220C	YBR220C	0.477905	6.77635	21.9666	2.77443e-06	1.2178e-05
GLE2	YER107C	0.442408	7.25354	21.9217	2.84004e-06	1.24561e-05
PTR3	YFR029W	0.625783	4.9177	21.8933	2.88241e-06	1.26319e-05
FSH2	YMR222C	0.568772	5.74202	21.8394	2.96452e-06	1.2961e-05
YHR080C	YHR080C	0.5491	5.58324	21.831	2.97757e-06	1.30078e-05
DAT1	YML113W	0.615875	5.08925	21.7594	3.0907e-06	1.34807e-05
YOR041C	YOR041C	3.49084	-0.331489	21.7144	3.16409e-06	1.37575e-05
KEL2	YGR238C	0.664991	4.58684	21.6227	3.31902e-06	1.43972e-05
KRE1	YNL322C	0.456486	7.96162	21.6097	3.3415e-06	1.4472e-05
GCN5	YGR252W	0.841409	3.70304	21.5667	3.41739e-06	1.47891e-05
PRO3	YER023W	0.446584	9.37239	21.562	3.42573e-06	1.48136e-05
RTG1	YOL067C	0.57165	5.29043	21.5403	3.46478e-06	1.49708e-05
YSP2	YDR326C	0.448081	6.99691	21.4239	3.68155e-06	1.5895e-05
RPS16B	YDL083C	0.468132	10.1167	21.4058	3.71651e-06	1.6011e-05
FRK1	YPL141C	0.624309	4.90172	21.4055	3.7171e-06	1.6011e-05
TOA2	YKL058W	0.49474	6.32255	21.3691	3.78836e-06	1.62926e-05
TOK1	YJL093C	0.497484	7.12397	21.2821	3.96423e-06	1.70093e-05
SMY1	YKL079W	0.573753	5.18049	21.2797	3.96914e-06	1.70172e-05
ECT1	YGR007W	0.45272	6.85702	21.1678	4.2077e-06	1.80121e-05
YOS1	YER074W-A	0.550021	5.42049	21.1563	4.23313e-06	1.81069e-05
FUN26	YAL022C	0.454107	7.58991	21.066	4.43737e-06	1.89513e-05
SRS2	YJL092W	0.538884	5.5161	21.0584	4.45485e-06	1.90112e-05
YNL295W	YNL295W	0.568694	5.40617	21.0409	4.49577e-06	1.91711e-05
LAS17	YOR181W	0.656787	4.53426	20.9438	4.72945e-06	2.01366e-05
RSC1	YGR056W	0.565648	5.22974	20.9329	4.75646e-06	2.0236e-05
UFE1	YOR075W	0.794337	4.26535	20.9176	4.79475e-06	2.03832e-05
YMR1	YJR110W	0.563276	5.26695	20.8148	5.05904e-06	2.14245e-05
AHC2	YCR082W	0.484522	6.67393	20.7826	5.14475e-06	2.17375e-05
TCO89	YPL180W	0.596507	5.28384	20.7614	5.20209e-06	2.19631e-05
ROM1	YGR070W	0.549437	5.34886	20.5968	5.66915e-06	2.38622e-05
UBR2	YLR024C	0.554259	5.63659	20.5934	5.67907e-06	2.38857e-05
TFB3	YDR460W	0.657183	4.64828	20.5794	5.7208e-06	2.4043e-05
ILV3	YJR016C	0.477173	10.6975	20.5509	5.80665e-06	2.43853e-05
CDC27	YBL084C	0.623495	5.15426	20.4855	6.00837e-06	2.51751e-05
PUT4	YOR348C	1.14279	2.78477	20.4556	6.10314e-06	2.55529e-05
YKR045C	YKR045C	0.986794	3.35897	20.4523	6.1137e-06	2.55777e-05
SSN3	YPL042C	0.476755	6.10426	20.4116	6.24507e-06	2.60094e-05
PKC1	YBL105C	0.504815	6.2462	20.3912	6.312e-06	2.62684e-05
YJL118W	YJL118W	0.92046	3.55825	20.3709	6.37917e-06	2.65279e-05
MRPL9	YGR220C	0.495836	6.0363	20.3458	6.46362e-06	2.68187e-05
ESP1	YGR098C	0.502484	6.00059	20.2941	6.64048e-06	2.75113e-05
MAC1	YMR021C	0.508973	5.92023	20.2912	6.65067e-06	2.75329e-05
RPS27B	YHR021C	0.449062	9.74755	20.2592	6.76276e-06	2.7976e-05
MMS1	YPR164W	0.490306	6.22644	20.2401	6.83045e-06	2.82349e-05
YNK1	YKL067W	0.420138	7.61985	20.164	7.10796e-06	2.93164e-05
YIL151C	YIL151C	0.552719	5.45942	20.1364	7.2113e-06	2.97204e-05
GCR2	YNL199C	0.553293	5.13702	20.1226	7.26348e-06	2.98466e-05
MRPL32	YCR003W	0.591468	4.92881	20.1136	7.29751e-06	2.99642e-05
HKR1	YDR420W	0.49172	6.00596	20.065	7.48555e-06	3.06613e-05
DOA4	YDR069C	0.545297	5.35985	20.064	7.48945e-06	3.06613e-05
PRP5	YBR237W	0.707509	4.62947	20.0518	7.53744e-06	3.0835e-05
GIP3	YPL137C	0.421304	7.63324	20.0502	7.54365e-06	3.08376e-05
JJJ3	YJR097W	1.17983	2.88545	20.0339	7.60827e-06	3.10559e-05
MEU1	YLR017W	0.417344	7.78116	20.0147	7.68497e-06	3.13228e-05
SYG1	YIL047C	0.423793	8.53933	19.9452	7.96956e-06	3.24349e-05
YNR066C	YNR066C	0.843797	3.71317	19.9331	8.02015e-06	3.26168e-05
SGF29	YCL010C	0.545895	5.46059	19.9113	8.11183e-06	3.29172e-05
MRPL38	YKL170W	0.515335	5.6504	19.8643	8.31387e-06	3.37123e-05
OST2	YOR103C	0.442833	7.30323	19.8513	8.3704e-06	3.39166e-05
YPR153W	YPR153W	1.29851	2.27633	19.8094	8.55613e-06	3.46439e-05
MOG1	YJR074W	0.516774	6.40834	19.7177	8.97639e-06	3.63189e-05
UPS1	YLR193C	0.850894	3.70704	19.7035	9.04354e-06	3.65639e-05
TUB4	YLR212C	0.520296	5.70679	19.6493	9.3038e-06	3.75613e-05
RTC1	YOL138C	0.553095	5.21704	19.6292	9.40231e-06	3.79313e-05
HER1	YOR227W	0.447417	6.49643	19.6229	9.43337e-06	3.80289e-05
STD1	YOR047C	0.511955	5.63279	19.5655	9.72073e-06	3.90735e-05
YMC2	YBR104W	0.543225	5.81803	19.5192	9.95925e-06	3.99742e-05
RPL33A	YPL143W	0.480335	10.8124	19.4944	1.00894e-05	4.04382e-05
NUP116	YMR047C	0.420342	7.78175	19.482	1.01552e-05	4.06427e-05
IRC9	YJL142C	1.15833	2.62126	19.4744	1.01959e-05	4.07761e-05
YBR126W-A	YBR126W-A	0.82437	3.65315	19.4595	1.02755e-05	4.10361e-05
UTP14	YML093W	0.58691	5.06512	19.4404	1.03788e-05	4.13889e-05
SME1	YOR159C	0.80371	3.92014	19.4016	1.05917e-05	4.21459e-05
SPB1	YCL054W	0.516824	5.71266	19.2743	1.13221e-05	4.48588e-05
KAR1	YNL188W	1.05244	2.88198	19.2622	1.13937e-05	4.51102e-05
OPI3	YJR073C	0.561352	8.98716	19.2401	1.15266e-05	4.55713e-05
SRB8	YCR081W	0.643472	5.12163	19.1868	1.18529e-05	4.6828e-05
YCR043C	YCR043C	0.497669	6.24628	19.0835	1.25122e-05	4.92568e-05
TFB1	YDR311W	0.595872	4.96116	19.0121	1.29893e-05	5.10259e-05
YBL095W	YBL095W	0.662165	5.13548	19.0047	1.30394e-05	5.11504e-05
FYV4	YHR059W	0.752376	3.92339	18.9618	1.33362e-05	5.21855e-05
MDV1	YJL112W	0.471366	6.09473	18.9598	1.33504e-05	5.21855e-05
RPS14A	YCR031C	0.421477	10.085	18.928	1.35745e-05	5.29867e-05
MIP1	YOR330C	0.435416	6.612	18.8567	1.40914e-05	5.48494e-05
INO80	YGL150C	0.42386	7.01883	18.8433	1.41907e-05	5.51973e-05
UTP25	YIL091C	0.572926	4.97513	18.8348	1.42541e-05	5.54047e-05
YPR114W	YPR114W	0.454576	6.58702	18.7822	1.46529e-05	5.68353e-05
HIS3	YOR202W	0.477944	5.9116	18.7718	1.47331e-05	5.71062e-05
YAT1	YAR035W	1.14368	3.05337	18.699	1.53059e-05	5.92021e-05
DUG3	YNL191W	0.691071	4.1696	18.6893	1.53844e-05	5.94641e-05
PIS1	YPR113W	0.417028	8.69607	18.6219	1.59381e-05	6.14326e-05
SNC1	YAL030W	0.623905	4.57529	18.5895	1.62114e-05	6.23557e-05
MSH1	YHR120W	0.776999	3.85075	18.5537	1.6518e-05	6.34911e-05
CDC8	YJR057W	0.591132	5.1553	18.5335	1.66941e-05	6.40346e-05
AIM45	YPR004C	0.413347	8.00509	18.4925	1.70577e-05	6.53388e-05
AME1	YBR211C	0.57592	5.01619	18.4356	1.75748e-05	6.72728e-05
UBC9	YDL064W	0.433225	6.55764	18.4249	1.76734e-05	6.75569e-05
LUC7	YDL087C	0.630504	4.64956	18.4018	1.7889e-05	6.81924e-05
HRT1	YOL133W	0.503122	5.75182	18.3879	1.80195e-05	6.86426e-05
YHR032W-A	YHR032W-A	0.785512	4.74915	18.3658	1.82302e-05	6.93975e-05
SEM1	YDR363W-A	0.479469	6.00277	18.307	1.88014e-05	7.15228e-05
MET4	YNL103W	0.6413	5.03077	18.2959	1.89116e-05	7.18925e-05
RPS21A	YKR057W	0.437133	9.12143	18.258	1.92914e-05	7.32358e-05
STU1	YBL034C	0.559508	5.16061	18.2443	1.94306e-05	7.37137e-05
YIP5	YGL161C	0.442691	7.50434	18.2308	1.95689e-05	7.41875e-05
CDC15	YAR019C	0.518213	5.64716	18.1742	2.01591e-05	7.62685e-05
MRPL13	YKR006C	0.440777	6.43287	18.1551	2.03618e-05	7.69302e-05
PZF1	YPR186C	0.937705	3.152	18.1266	2.06699e-05	7.80409e-05
TUS1	YLR425W	0.600807	4.69242	18.1187	2.07553e-05	7.83099e-05
SNU71	YGR013W	0.575089	4.85535	17.986	2.22539e-05	8.36789e-05
RAD26	YJR035W	0.744732	3.89801	17.9347	2.2861e-05	8.59033e-05
BET2	YPR176C	0.42601	6.72132	17.8957	2.33353e-05	8.75073e-05
SAS10	YDL153C	0.705811	4.08687	17.8183	2.4303e-05	9.10745e-05
YPR146C	YPR146C	0.665242	4.6759	17.8032	2.44973e-05	9.17404e-05
HTA2	YBL003C	0.41052	9.32946	17.759	2.50731e-05	9.38332e-05
MRPS9	YBR146W	0.451431	6.44779	17.6912	2.59828e-05	9.70412e-05
YLR363W-A	YLR363W-A	0.748286	4.38915	17.5952	2.73277e-05	0.000101927
CDC24	YAL041W	0.467735	5.83663	17.5741	2.76323e-05	0.000102924
UBP3	YER151C	0.440474	6.57238	17.5522	2.79522e-05	0.000104045
TOR2	YKL203C	0.402127	7.16795	17.5339	2.82224e-05	0.00010498
PHO4	YFR034C	0.620292	4.91892	17.4902	2.88793e-05	0.000107208
YJR115W	YJR115W	0.990554	3.24313	17.4813	2.90141e-05	0.000107564
YBL059W	YBL059W	0.607784	4.50567	17.4607	2.93307e-05	0.00010852
YSR3	YKR053C	0.753165	3.70718	17.4007	3.02708e-05	0.000111699
RPS18B	YML026C	0.394799	9.77412	17.3903	3.04378e-05	0.000112241
COA4	YLR218C	1.01729	2.95543	17.3669	3.08142e-05	0.000113553
MTC3	YGL226W	0.911247	3.15708	17.362	3.08944e-05	0.000113753
GLN3	YER040W	0.571599	4.75375	17.3611	3.09095e-05	0.000113753
POB3	YML069W	0.437282	6.34701	17.3485	3.11139e-05	0.000114277
VHS3	YOR054C	0.565337	5.24526	17.3452	3.11687e-05	0.000114402
NMD2	YHR077C	0.594772	4.84003	17.3145	3.16753e-05	0.000116185
TRP1	YDR007W	0.427109	6.29727	17.3107	3.17397e-05	0.000116344
RIM21	YNL294C	0.506742	5.3964	17.3034	3.18612e-05	0.000116712
MRPS35	YGR165W	0.485527	6.22637	17.302	3.18856e-05	0.000116724
VPS34	YLR240W	0.471633	5.91027	17.2946	3.2009e-05	0.000117098
GRX1	YCL035C	0.411747	6.72101	17.2888	3.21069e-05	0.000117379
YLR426W	YLR426W	0.503216	5.35221	17.25	3.27702e-05	0.000119488
POL2	YNL262W	0.432521	6.41621	17.2237	3.32266e-05	0.000120993
AVT3	YKL146W	0.393389	7.8995	17.2152	3.3375e-05	0.000121441
SMX3	YPR182W	0.722743	4.42491	17.2131	3.34116e-05	0.000121441
YOL073C	YOL073C	0.487775	5.93455	17.2036	3.35807e-05	0.000121961
CAT8	YMR280C	1.05239	2.72762	17.1979	3.36811e-05	0.000122246
DFR1	YOR236W	0.603102	4.56193	17.1621	3.43224e-05	0.00012441
TRS120	YDR407C	0.421612	6.37723	17.1555	3.44404e-05	0.000124675
PAM1	YDR251W	0.469811	6.17693	17.1494	3.45527e-05	0.000124918
BNA6	YFR047C	0.40297	7.46955	17.086	3.5725e-05	0.000128904
TFC4	YGR047C	0.505358	5.30868	17.0778	3.58794e-05	0.000129376
GCN2	YDR283C	0.494109	5.88768	17.0242	3.69072e-05	0.000132941
CDC14	YFR028C	0.398951	6.98431	17.0237	3.69162e-05	0.000132941
UTP9	YHR196W	0.533083	5.2141	17.0121	3.71429e-05	0.000133584
PMU1	YKL128C	0.390889	7.5328	17.0059	3.72631e-05	0.000133929
RRD1	YIL153W	0.540376	6.09982	16.9399	3.8581e-05	0.000138486
YPR109W	YPR109W	0.453172	5.92722	16.9009	3.93827e-05	0.000141181
HEH2	YDR458C	0.585572	4.57108	16.8946	3.95137e-05	0.000141559
YCH1	YGR203W	0.655139	4.27602	16.846	4.05391e-05	0.000145045
YDL211C	YDL211C	0.853738	3.3063	16.786	4.18404e-05	0.000149314
SOK2	YMR016C	0.502802	5.52986	16.702	4.37348e-05	0.000155774
SOL3	YHR163W	0.392867	8.15972	16.6947	4.39026e-05	0.000156271
BUD9	YGR041W	0.456256	5.96652	16.692	4.39657e-05	0.000156395
ECM21	YBL101C	0.435165	6.33995	16.6857	4.41126e-05	0.000156817
HOF1	YMR032W	0.503747	5.21726	16.681	4.42205e-05	0.000157099
VID28	YIL017C	0.501766	5.28116	16.5923	4.63396e-05	0.000163786
FRT2	YAL028W	0.704082	3.85402	16.5334	4.7801e-05	0.000168844
ADY3	YDL239C	0.925797	3.23038	16.4812	4.91345e-05	0.000173333
YML003W	YML003W	0.960892	3.07612	16.4794	4.91824e-05	0.000173392
IMP1	YMR150C	0.523099	5.27259	16.4584	4.97286e-05	0.000175205
YDL109C	YDL109C	0.559307	4.85782	16.4174	5.0817e-05	0.000178926
PRP9	YDL030W	0.604309	4.423	16.2897	5.43579e-05	0.000190425
AFT1	YGL071W	0.621727	4.59888	16.2766	5.47349e-05	0.000191624
DSF2	YBR007C	0.67748	4.01243	16.2243	5.6269e-05	0.00019687
YLR164W	YLR164W	0.878782	3.53959	16.1218	5.93975e-05	0.000207423
MND2	YIR025W	0.962187	2.79964	16.0681	6.11048e-05	0.000212848
YLR049C	YLR049C	0.521877	5.34649	16.0377	6.20929e-05	0.000216153
SWC7	YLR385C	1.0041	2.84138	16.0272	6.24382e-05	0.000217219
SKN1	YGR143W	0.381571	7.20999	15.9513	6.49934e-05	0.000225683
SMC4	YLR086W	0.586513	4.86798	15.9216	6.60222e-05	0.000228825
ALK1	YGL021W	0.449405	5.92561	15.9132	6.63158e-05	0.000229698
MTF2	YDL044C	0.93254	2.97429	15.864	6.806e-05	0.000235298
GSC2	YGR032W	0.375164	7.54237	15.8238	6.9523e-05	0.000240056
YPR157W	YPR157W	0.419245	6.51944	15.8114	6.99802e-05	0.000241484
TRR2	YHR106W	0.547799	5.04794	15.7902	7.07666e-05	0.000243894
MSR1	YHR091C	0.476748	5.57838	15.7698	7.15363e-05	0.000246393
RPF1	YHR088W	0.651942	4.12923	15.7139	7.36824e-05	0.000253469
RRN5	YLR141W	0.761968	4.38915	15.7121	7.3751e-05	0.000253548
SSK2	YNR031C	0.437521	5.83985	15.6821	7.49293e-05	0.000257438
POL1	YNL102W	0.418341	6.71221	15.6654	7.5593e-05	0.000259236
SKT5	YBL061C	0.470263	5.44942	15.6382	7.66915e-05	0.000262678
TRK2	YKR050W	0.406486	6.48595	15.6225	7.73289e-05	0.000264675
MIC14	YDR031W	0.579899	4.88042	15.6146	7.76508e-05	0.000265471
CHL1	YPL008W	0.550424	4.71703	15.6052	7.80409e-05	0.00026664
SNN1	YNL086W	0.774588	3.49211	15.5971	7.83742e-05	0.000267613
PRY1	YJL079C	0.536911	4.83874	15.5641	7.97528e-05	0.000272153
TRS33	YOR115C	0.432087	5.98546	15.4915	8.28769e-05	0.000281944
YFR034W-A	YFR034W-A	0.952067	3.01365	15.4886	8.30062e-05	0.000282211
RPS3	YNL178W	0.399133	12.0725	15.4768	8.35231e-05	0.000283794
ODC1	YPL134C	0.529106	5.08566	15.46	8.42701e-05	0.000285981
YKL187C	YKL187C	0.925512	3.26468	15.3982	8.70705e-05	0.000294762
RPL31B	YLR406C	0.365106	7.90446	15.384	8.77291e-05	0.00029681
YPL245W	YPL245W	0.401189	6.30321	15.3724	8.82685e-05	0.000298088
GLE1	YDL207W	0.562593	4.74415	15.3684	8.84536e-05	0.000298531
YMR244C-A	YMR244C-A	0.531981	4.94057	15.3552	8.90741e-05	0.000300442
PTC2	YER089C	0.381698	7.50628	15.3425	8.96748e-05	0.000302284
ACB1	YGR037C	0.40079	7.29261	15.3028	9.15816e-05	0.000308336
MRC1	YCL061C	0.678191	4.06342	15.2819	9.26e-05	0.000311386
ERV25	YML012W	0.355117	8.58649	15.2509	9.41294e-05	0.000315784
UBC7	YMR022W	0.393086	6.57936	15.2508	9.41362e-05	0.000315784
IFM1	YOL023W	0.686199	3.89752	15.2284	9.52623e-05	0.000319368
ART5	YGR068C	0.504395	5.0308	15.2056	9.64196e-05	0.000322857
KTI11	YBL071W-A	0.793986	3.45068	15.1924	9.70925e-05	0.000324913
MRPL33	YMR286W	0.568426	4.99679	15.1593	9.88125e-05	0.000330071
SNF6	YHL025W	0.437488	6.52891	15.1544	9.90653e-05	0.000330716
UFO1	YML088W	0.577456	4.59134	15.1489	9.93569e-05	0.000331489
TIM8	YJR135W-A	0.48987	5.3349	15.1392	9.98693e-05	0.000332998
YGR031W	YGR031W	0.481303	5.99722	15.0297	0.000105833	0.000351611
YGL108C	YGL108C	0.784945	3.38783	15.0232	0.000106197	0.000352188
LCL3	YGL085W	0.623934	4.57043	14.942	0.000110869	0.000366778
CFT1	YDR301W	0.386079	6.51153	14.941	0.000110928	0.000366778
SFT2	YBL102W	0.398737	6.82264	14.9215	0.000112076	0.000370354
CYK3	YDL117W	0.423456	6.16499	14.8883	0.000114066	0.000376479
HOL1	YNR055C	0.354147	7.96285	14.8548	0.000116114	0.000382555
ZRG8	YER033C	0.566231	4.69191	14.8518	0.000116299	0.000382859
CAF4	YKR036C	0.476733	5.40744	14.851	0.000116345	0.000382859
ALF1	YNL148C	0.594692	4.37421	14.8475	0.000116562	0.000383346
IMA5	YJL216C	1.0454	2.48636	14.8358	0.000117291	0.000385285
VPS9	YML097C	0.650821	4.44042	14.8012	0.000119458	0.00039217
SHR5	YOL110W	0.610832	5.21773	14.7731	0.000121254	0.00039783
MRP7	YNL005C	0.398723	6.1736	14.7603	0.00012208	0.000400303
WHI5	YOR083W	0.560357	5.30219	14.6756	0.000127688	0.000417704
MYO1	YHR023W	0.436796	6.21646	14.6558	0.000129034	0.00042136
FMP27	YLR454W	0.392185	6.77938	14.6524	0.000129268	0.000421873
GEP3	YOR205C	0.586552	4.48514	14.5853	0.000133959	0.000436154
BUD20	YLR074C	0.474823	5.86894	14.5702	0.000135036	0.000439403
YLR455W	YLR455W	0.475423	5.17282	14.5097	0.000139442	0.00045294
YOX1	YML027W	0.638917	4.0115	14.4463	0.000144211	0.000467609
FLO10	YKR102W	1.06899	2.3849	14.4265	0.000145735	0.000471996
GAL11	YOL051W	0.400055	6.18138	14.4147	0.000146653	0.000474414
DCC1	YCL016C	0.45541	5.39768	14.4095	0.000147059	0.000475451
YJR011C	YJR011C	0.570292	4.53602	14.3324	0.000153206	0.000493595
LAS1	YKR063C	0.690513	3.87352	14.3142	0.000154693	0.000497807
MRPL44	YMR225C	0.629149	4.16888	14.2916	0.000156566	0.000502955
SHR3	YDL212W	0.373379	8.25403	14.2871	0.000156937	0.000503856
PHO81	YGR233C	0.502955	5.02271	14.2458	0.000160417	0.000514133
MRPL23	YOR150W	0.446372	5.61627	14.2432	0.000160644	0.000514564
STB1	YNL309W	0.579765	4.28929	14.2356	0.000161293	0.00051611
TRS65	YGR166W	0.515402	4.81735	14.2342	0.000161407	0.00051611
SPE4	YLR146C	0.438707	5.83924	14.2214	0.000162514	0.000519051
PRP46	YPL151C	0.450024	5.5814	14.2175	0.000162845	0.000519603
FAR11	YNL127W	0.408145	6.06543	14.2172	0.000162875	0.000519603
NUM1	YDR150W	0.386862	6.65291	14.2109	0.000163423	0.000520752
UBA3	YPR066W	0.508384	4.80822	14.2017	0.000164226	0.000523009
CTR2	YHR175W	0.40297	6.46195	14.164	0.000167546	0.000533276
HSF1	YGL073W	0.469983	5.32082	14.1566	0.000168208	0.000535075
SWT21	YNL187W	0.580098	4.26466	14.0976	0.000173567	0.000551171
SGO1	YOR073W	0.672475	3.86648	14.0922	0.00017406	0.000552422
EPL1	YFL024C	0.611681	4.41594	14.0796	0.000175232	0.000555822
TAF1	YGR274C	0.449217	5.47977	14.0021	0.000182606	0.000577888
MXR2	YCL033C	0.487889	6.07303	13.9952	0.000183274	0.000579547
YPR011C	YPR011C	0.436046	5.82024	13.9946	0.00018334	0.000579547
UBC5	YDR059C	0.520149	4.96034	13.9899	0.000183797	0.000580329
DEF1	YKL054C	0.389572	7.53166	13.9717	0.000185584	0.000585637
RSC58	YLR033W	0.574251	4.76526	13.9312	0.000189627	0.000597715
RRP14	YKL082C	0.772996	3.67995	13.9139	0.00019138	0.000602895
ALY2	YJL084C	0.435719	5.62745	13.8629	0.000196645	0.000618778
MRP49	YKL167C	0.542507	4.87038	13.8523	0.000197759	0.00062193
MSS4	YDR208W	0.366386	6.9033	13.7913	0.000204284	0.000642085
RPL8B	YLL045C	0.395731	10.8787	13.7417	0.000209743	0.00065887
CWC21	YDR482C	0.673345	4.08267	13.7158	0.000212653	0.000667631
AVT5	YBL089W	0.383593	6.17769	13.6809	0.000216646	0.000678629
STP4	YDL048C	0.347925	7.74849	13.6674	0.00021821	0.000683142
YDR119W-A	YDR119W-A	1.02925	2.41054	13.6574	0.000219376	0.000686303
FLO1	YAR050W	1.52531	1.0979	13.6566	0.000219468	0.000686303
SPC72	YAL047C	0.77402	3.39257	13.6287	0.000222754	0.000695007
FTR1	YER145C	0.39603	9.07596	13.5939	0.000226928	0.000707631
DPH5	YLR172C	0.36053	7.0131	13.576	0.000229093	0.00071358
RPL35A	YDL191W	0.423655	6.13519	13.5598	0.000231077	0.000719352
RPS17B	YDR447C	0.367909	10.0257	13.5247	0.000235448	0.000732136
PHO85	YPL031C	0.410478	6.229	13.4232	0.000248525	0.000771934
MSS11	YMR164C	0.617166	3.97681	13.4044	0.000251029	0.000779275
PSY4	YBL046W	0.671867	3.93118	13.4022	0.000251327	0.000779651
CAP2	YIL034C	0.361677	6.79864	13.4014	0.000251432	0.000779651
YLF2	YHL014C	0.672055	3.84845	13.3802	0.000254295	0.000788085
IBA57	YJR122W	0.441749	5.32845	13.3657	0.000256264	0.000793745
LCL1	YPL056C	2.38958	-0.331111	13.3602	0.000257023	0.000795649
MCM21	YDR318W	0.59196	4.16883	13.3448	0.000259142	0.000801762
YML100W-A	YML100W-A	1.95745	0.217364	13.3425	0.000259461	0.000802299
SSA3	YBL075C	0.526344	4.5783	13.331	0.000261059	0.00080679
HER2	YMR293C	0.427943	5.52087	13.3096	0.000264057	0.000815601
YGR050C	YGR050C	0.804502	3.1621	13.2935	0.000266322	0.000822139
YJL215C	YJL215C	1.61728	0.782364	13.2837	0.000267723	0.000826
PAC11	YDR488C	0.477542	5.64377	13.2683	0.00026993	0.000832347
GEP4	YHR100C	0.566671	4.43391	13.2634	0.000270633	0.00083405
MET30	YIL046W	0.379376	6.92119	13.2433	0.000273559	0.000842487
RPS9A	YPL081W	0.343738	7.63938	13.1718	0.000284195	0.000872446
ADH7	YCR105W	1.45586	1.13561	13.1629	0.000285551	0.000876123
MGT1	YDL200C	0.603875	4.23083	13.1554	0.000286684	0.000879009
SPT8	YLR055C	0.384981	6.29281	13.1546	0.000286809	0.000879009
RCL1	YOL010W	0.420556	5.54442	13.1218	0.000291877	0.000893552
MCM22	YJR135C	0.743913	3.43805	13.049	0.00030345	0.000927955
AIM11	YER093C-A	0.612762	3.95529	13.0006	0.000311399	0.000951735
MUB1	YMR100W	0.464915	5.43596	12.9513	0.000319704	0.000976041
RPE1	YJL121C	0.362147	7.82184	12.8705	0.000333799	0.00101571
RBA50	YDR527W	0.605611	4.12064	12.8609	0.000335519	0.00101982
MDJ2	YNL328C	0.886646	2.9535	12.8382	0.000339609	0.00103056
YGR021W	YGR021W	0.446746	5.13942	12.8222	0.000342535	0.00103887
DUS4	YLR405W	0.426776	5.66792	12.8184	0.000343232	0.00104041
YOR228C	YOR228C	0.452785	5.33889	12.7979	0.000347008	0.00105071
CSM3	YMR048W	0.670779	4.07769	12.7826	0.000349867	0.0010582
MRP51	YPL118W	0.391106	5.87393	12.7719	0.000351856	0.00106364
ARG81	YML099C	0.45996	4.97372	12.7708	0.00035208	0.00106374
MRS3	YJL133W	0.391826	6.02725	12.7591	0.00035429	0.00106983
MNN4	YKL201C	0.523339	4.4592	12.7556	0.000354954	0.00107125
FLO5	YHR211W	0.810497	3.00706	12.7545	0.00035516	0.00107129
YCR090C	YCR090C	0.398584	5.79678	12.7418	0.000357579	0.001078
STB2	YMR053C	0.543003	4.34808	12.7392	0.00035807	0.00107889
RAD34	YDR314C	0.735861	3.53977	12.7238	0.000361038	0.00108665
YGL176C	YGL176C	0.504582	4.72134	12.7089	0.000363927	0.00109475
BUD32	YGR262C	0.372547	6.18105	12.681	0.000369389	0.00111057
YBR196C-A	YBR196C-A	1.80048	0.461284	12.6573	0.0003741	0.00112413
NOP15	YNL110C	0.477244	4.89419	12.6492	0.000375723	0.00112839
YOR021C	YOR021C	0.371192	7.18451	12.6442	0.000376735	0.00113082
HSL7	YBR133C	0.349861	6.58687	12.6334	0.00037892	0.00113676
MSC6	YOR354C	0.348842	6.88833	12.614	0.000382858	0.00114795
AUS1	YOR011W	0.4367	5.95882	12.6113	0.000383414	0.001149
WAR1	YML076C	0.534472	4.42121	12.6028	0.000385165	0.00115362
RPL14A	YKL006W	0.363377	9.19562	12.5548	0.000395191	0.00118173
YNL176C	YNL176C	0.409595	5.7056	12.5424	0.000397829	0.00118898
RRT15	YLR162W-A	1.4511	1.08086	12.5285	0.0004008	0.00119592
ATG23	YLR431C	1.2608	1.5998	12.5237	0.000401832	0.00119771
RPL23A	YBL087C	0.382759	9.62408	12.4863	0.000409939	0.00121859
IAH1	YOR126C	0.467289	5.35368	12.3647	0.000437536	0.00129644
YMR111C	YMR111C	0.669061	3.58558	12.36	0.000438641	0.00129902
SSK22	YCR073C	0.529837	4.60723	12.3567	0.000439402	0.00130058
MRPS5	YBR251W	0.421217	5.43344	12.352	0.000440521	0.0013032
DNF3	YMR162C	0.366818	6.36812	12.3366	0.000444166	0.00131228
TOM7	YNL070W	0.464342	5.45905	12.314	0.000449577	0.00132715
SMX2	YFL017W-A	0.590616	4.24972	12.3029	0.000452256	0.00133435
CAB4	YGR277C	0.400421	6.06414	12.2886	0.000455728	0.00134316
SLX8	YER116C	0.628129	3.95055	12.2821	0.000457334	0.00134692
SLN1	YIL147C	0.365976	6.29096	12.278	0.000458318	0.00134864
NCS2	YNL119W	0.580834	5.20628	12.2659	0.000461313	0.00135601
RPS10A	YOR293W	0.334073	10.4477	12.2524	0.000464659	0.00136512
PHO91	YNR013C	0.347495	6.71831	12.2197	0.000472877	0.00138706
RDL2	YOR286W	0.363491	6.18089	12.2027	0.000477196	0.00139898
MYO2	YOR326W	0.368395	7.43221	12.1924	0.000479859	0.00140604
YHL026C	YHL026C	0.56135	4.29625	12.1907	0.000480295	0.00140658
AIM4	YBR194W	0.62448	3.78618	12.183	0.000482267	0.00141161
UMP1	YBR173C	0.346997	6.74535	12.1777	0.000483655	0.00141492
RRN6	YBL014C	0.393786	5.82588	12.1691	0.000485886	0.0014207
ZRC1	YMR243C	0.356174	9.68676	12.1537	0.0004899	0.00143168
RPM2	YML091C	0.468866	4.85078	12.1204	0.000498742	0.00145675
GAT1	YFL021W	0.528232	4.34298	12.1161	0.000499893	0.00145934
SIF2	YBR103W	0.409733	5.49244	12.0729	0.000511597	0.00148958
SMF2	YHR050W	0.344154	7.45968	12.0298	0.00052356	0.00152201
RPL42B	YHR141C	0.351617	8.43484	12.005	0.000530591	0.00154083
EFG1	YGR271C-A	0.616811	3.9854	11.9889	0.000535174	0.00155332
MAK31	YCR020C-A	0.531937	4.41442	11.9616	0.000543074	0.00157378
PKH3	YDR466W	0.475135	5.0851	11.93	0.000552358	0.00159901
AIM29	YKR074W	0.397978	5.88338	11.9145	0.000556997	0.00160991
PRP3	YDR473C	0.847765	2.74477	11.8759	0.000568637	0.00164269
INP51	YIL002C	0.435507	5.14193	11.8648	0.000572059	0.00165172
APM4	YOL062C	0.328036	7.55266	11.828	0.000583476	0.0016838
YHR131C	YHR131C	0.357165	6.21002	11.8206	0.000585777	0.00168957
BUL1	YMR275C	0.368093	6.10622	11.7586	0.000605615	0.00174497
RMI1	YPL024W	0.540667	4.48495	11.757	0.000606157	0.00174562
ADR1	YDR216W	0.34894	6.62753	11.736	0.000613021	0.00176355
MDM1	YML104C	0.473805	4.6352	11.7056	0.000623117	0.00179073
RPL34A	YER056C-A	0.312429	8.94117	11.6509	0.000641719	0.00184037
YRM1	YOR172W	0.407328	5.65081	11.6265	0.000650192	0.00186274
PRP24	YMR268C	1.12442	1.86564	11.6172	0.000653462	0.00187114
ISA2	YPR067W	0.431682	5.12277	11.6095	0.000656168	0.00187792
ACE2	YLR131C	0.440989	5.04103	11.6072	0.000656967	0.00187904
DAL4	YIR028W	1.21309	1.60032	11.6064	0.000657239	0.00187904
GRX4	YER174C	0.442395	4.95636	11.5657	0.00067178	0.00191863
AIM46	YHR199C	0.350059	6.71274	11.5642	0.000672329	0.00191921
RRN7	YJL025W	0.510358	4.36698	11.5332	0.000683632	0.00195047
RPR2	YIR015W	0.638253	3.78624	11.5026	0.000694993	0.00198084
YKT6	YKL196C	0.31661	7.57444	11.4993	0.000696206	0.00198327
PRP40	YKL012W	0.509299	4.42282	11.4823	0.000702605	0.00200047
AVT2	YEL064C	0.4916	4.67241	11.4741	0.000705715	0.00200623
SLM2	YNL047C	0.442536	5.18798	11.4315	0.000722108	0.00205073
CRD1	YDL142C	0.395333	5.86898	11.4206	0.000726323	0.00206164
BUD22	YMR014W	0.848232	3.07864	11.3936	0.00073699	0.00209085
YER088C-A	YER088C-A	0.577251	3.94912	11.3116	0.000770241	0.00218071
RIM20	YOR275C	0.41333	5.43664	11.3106	0.00077067	0.00218081
RAD9	YDR217C	0.531913	4.5667	11.3057	0.000772699	0.00218459
CHZ1	YER030W	1.00023	2.62634	11.3015	0.000774444	0.00218813
RPP1	YHR062C	0.402764	5.52277	11.2992	0.000775413	0.00218975
BUD31	YCR063W	0.932645	2.33052	11.2648	0.000789893	0.0022295
TAX4	YJL083W	0.39516	5.73448	11.225	0.000807032	0.00227556
FKH2	YNL068C	0.418202	5.48537	11.2177	0.000810213	0.0022822
URM1	YIL008W	0.535259	4.19303	11.215	0.000811405	0.0022844
RPS2	YGL123W	0.357124	12.7635	11.2094	0.000813828	0.00229006
RHO2	YNL090W	0.38364	5.99903	11.2049	0.000815828	0.00229444
DOC1	YGL240W	0.636137	3.66442	11.204	0.000816216	0.00229444
ENT4	YLL038C	0.419743	5.23993	11.2014	0.000817366	0.00229651
NIS1	YNL078W	0.407698	5.66487	11.1983	0.000818726	0.00229916
YCK3	YER123W	0.504867	4.40508	11.1966	0.000819485	0.00230013
HCH1	YNL281W	0.34076	7.5405	11.1856	0.000824353	0.00231027
YOR121C	YOR121C	0.581115	3.89471	11.1812	0.000826316	0.0023146
ICL2	YPR006C	0.491521	4.64912	11.169	0.000831756	0.00232866
MEC3	YLR288C	0.476886	4.58082	11.1611	0.000835298	0.0023374
YFL032W	YFL032W	0.825051	3.55829	11.1435	0.000843267	0.00235851
HEM2	YGL040C	0.405314	8.50732	11.1102	0.000858544	0.00239518
NGG1	YDR176W	0.446674	4.99833	11.0839	0.000870794	0.00242634
TAF13	YML098W	0.620927	3.83401	11.0574	0.000883323	0.00245811
BFA1	YJR053W	0.847239	2.66901	11.0551	0.000884445	0.00245879
YJR039W	YJR039W	0.440392	5.29313	11.005	0.000908654	0.00252353
ITC1	YGL133W	0.470169	4.72121	10.9829	0.000919541	0.00255121
YHR130C	YHR130C	0.912169	2.6238	10.9454	0.000938347	0.00260208
FMP32	YFL046W	0.563863	3.98779	10.8755	0.000974443	0.00269812
CYC8	YBR112C	0.349423	6.14331	10.8687	0.000978047	0.00270674
UBR1	YGR184C	0.331411	7.64639	10.8496	0.000988176	0.00273341
BUD8	YLR353W	0.45151	5.32216	10.8185	0.00100492	0.00277558
EAF7	YNL136W	0.94969	2.25051	10.8018	0.00101399	0.00279782
PRP16	YKR086W	0.443409	4.76876	10.7875	0.00102187	0.00281815
APS1	YLR170C	0.453694	4.70545	10.785	0.00102327	0.00282062
YNG1	YOR064C	0.628932	3.53192	10.7819	0.001025	0.00282397
RBD2	YPL246C	0.374524	7.68397	10.7683	0.00103256	0.00284197
FLX1	YIL134W	0.430344	5.00074	10.7606	0.00103685	0.00285237
PDR11	YIL013C	0.625184	3.70581	10.7542	0.00104046	0.00286087
GUF1	YLR289W	0.480907	4.54439	10.749	0.00104335	0.00286739
TOF2	YKR010C	0.512337	4.34347	10.7365	0.00105045	0.00288548
MTC1	YJL123C	0.343387	6.26887	10.7242	0.00105744	0.00290324
RPS6B	YBR181C	0.320182	9.58172	10.7183	0.00106083	0.00291111
JJJ2	YJL162C	0.873936	2.63492	10.7081	0.00106668	0.00292425
DAD1	YDR016C	0.470245	4.90744	10.617	0.00112051	0.00306121
XYL2	YLR070C	0.80769	3.05292	10.6116	0.00112383	0.00306877
PRP21	YJL203W	0.741554	3.11039	10.5496	0.00116216	0.00317031
YKL050C	YKL050C	0.872612	2.68	10.532	0.00117325	0.0031974
SSF2	YDR312W	0.498782	4.35762	10.5307	0.00117407	0.00319807
PTH2	YBL057C	0.352983	6.62969	10.5045	0.00119083	0.00324053
DSS4	YPR017C	0.409945	5.01319	10.4834	0.00120453	0.00327138
FMO1	YHR176W	0.500159	4.25829	10.4778	0.0012082	0.00327975
XDJ1	YLR090W	0.331396	6.36377	10.4393	0.00123364	0.00334716
YPR071W	YPR071W	0.545019	4.1945	10.4004	0.00125987	0.00340831
MPH1	YIR002C	0.45051	4.87505	10.3892	0.00126756	0.00342576
ECM27	YJR106W	0.364414	6.01982	10.3864	0.0012695	0.00342769
RPL36A	YMR194W	0.302525	7.41698	10.3715	0.00127978	0.00345371
RAD1	YPL022W	0.343385	6.05901	10.3376	0.00130344	0.00351587
TOA1	YOR194C	0.531262	4.08944	10.3358	0.00130475	0.00351768
YDL157C	YDL157C	0.354183	6.27339	10.3226	0.00131409	0.00353597
RMD8	YFR048W	0.411772	4.989	10.2872	0.00133954	0.00360096
CKS1	YBR135W	0.421837	5.28178	10.2715	0.00135104	0.00362481
YDR183C-A	YDR183C-A	1.19764	1.74092	10.2577	0.00136119	0.00364851
ULP2	YIL031W	0.419372	5.26689	10.2411	0.00137346	0.00367606
AQY1	YPR192W	1.17266	1.47805	10.1928	0.0014099	0.00376631
TFG1	YGR186W	0.341058	6.63718	10.1702	0.00142732	0.00381101
MUC1	YIR019C	1.4346	0.853064	10.1448	0.00144711	0.00386199
SFP1	YLR403W	0.326989	6.3574	10.1312	0.00145777	0.00388855
AIM1	YAL046C	0.434844	5.26753	10.1277	0.00146055	0.0038941
MRS2	YOR334W	0.502691	4.30878	10.1165	0.00146947	0.00391599
SGM1	YJR134C	0.508681	4.17516	10.1111	0.00147378	0.0039256
GCR1	YPL075W	0.33093	6.2955	10.0872	0.001493	0.00397106
LEU5	YHR002W	0.431188	4.79675	10.084	0.00149558	0.00397601
YLR224W	YLR224W	0.366127	5.65896	10.0393	0.00153233	0.00406979
RTT103	YDR289C	0.662499	3.36843	10.0343	0.0015365	0.00407891
YDR461C-A	YDR461C-A	0.427224	5.41669	9.99389	0.00157061	0.00415948
HSV2	YGR223C	0.481114	4.66372	9.9692	0.00159181	0.00421062
ECM19	YLR390W	0.579518	3.7526	9.96875	0.0015922	0.00421062
BRR6	YGL247W	0.745488	3.06447	9.96299	0.00159718	0.00422177
CNM67	YNL225C	0.557791	3.78057	9.95963	0.0016001	0.00422748
NNF2	YGR089W	0.452754	4.7519	9.93217	0.00162415	0.00428897
MRPL1	YDR116C	0.37615	5.52337	9.91365	0.00164058	0.00432821
COX7	YMR256C	0.415791	5.19564	9.91239	0.0016417	0.00432911
MLC1	YGL106W	0.31747	6.63122	9.87891	0.00167184	0.00440439
PEX13	YLR191W	0.480077	4.47352	9.84721	0.00170089	0.00447455
NHA1	YLR138W	0.351171	6.44162	9.8041	0.00174123	0.00457562
DCP2	YNL118C	0.348163	6.29895	9.80351	0.0017418	0.00457562
ICT1	YLR099C	0.352961	5.79264	9.78481	0.0017596	0.00462019
PAP2	YOL115W	0.36514	5.75972	9.77941	0.00176477	0.00462939
MSM1	YGR171C	0.429046	4.96054	9.77575	0.00176829	0.00463642
YOR378W	YOR378W	0.729356	2.87882	9.76726	0.00177647	0.00465127
IZH3	YLR023C	0.313092	6.76044	9.76241	0.00178116	0.00466133
GDT1	YBR187W	0.29663	8.04857	9.75574	0.00178764	0.00467608
DLS1	YJL065C	0.412561	5.3696	9.73208	0.0018108	0.00472995
VTS1	YOR359W	0.485453	4.29214	9.70713	0.00183554	0.00478542
YOL036W	YOL036W	0.326832	6.2662	9.70545	0.00183722	0.00478542
YBL107C	YBL107C	0.908076	2.38185	9.67889	0.00186397	0.00485053
TAE1	YBR261C	0.326232	6.46003	9.66709	0.00187598	0.00487949
MAK10	YEL053C	0.374772	5.6378	9.65211	0.00189134	0.00491483
RFC3	YNL290W	0.314216	6.48054	9.6189	0.00192585	0.00499746
SWC3	YAL011W	0.587751	3.64824	9.58962	0.0019568	0.0050659
EDC3	YEL015W	0.34436	5.90331	9.5859	0.00196077	0.00507284
PBS2	YJL128C	0.313066	6.8273	9.58539	0.00196132	0.00507284
FIT2	YOR382W	0.41243	4.89685	9.58426	0.00196252	0.00507359
LSB6	YJL100W	0.395215	5.04002	9.57726	0.00197002	0.0050906
RGP1	YDR137W	0.490841	4.31599	9.57342	0.00197414	0.0050965
SCW4	YGR279C	0.290571	9.21111	9.56421	0.00198408	0.00511499
TTI1	YKL033W	0.423055	4.72398	9.5586	0.00199015	0.00512824
BDH1	YAL060W	0.283614	8.75672	9.55595	0.00199302	0.00513327
EST2	YLR318W	0.718584	2.93782	9.554	0.00199514	0.00513633
DNA2	YHR164C	0.438168	5.09157	9.55223	0.00199706	0.00513889
YNR029C	YNR029C	0.399559	5.15394	9.54079	0.00200955	0.00516623
YMR153C-A	YMR153C-A	1.53812	0.693101	9.53574	0.00201509	0.00517806
BRE4	YDL231C	0.323898	6.18833	9.53264	0.00201849	0.00518439
SEC39	YLR440C	0.367816	5.39132	9.52496	0.00202696	0.00520372
YER156C	YER156C	0.306581	7.7124	9.51489	0.00203811	0.00522508
RPL25	YOL127W	0.30672	11.0561	9.49969	0.00205507	0.00526611
YKR041W	YKR041W	1.07048	1.69297	9.47646	0.00208126	0.00532829
NNK1	YKL171W	0.374137	5.39911	9.47363	0.00208446	0.00533403
MIG2	YGL209W	0.40157	5.27665	9.47016	0.00208841	0.00533918
SRB4	YER022W	0.472588	4.33729	9.45104	0.00211029	0.00538767
MYO5	YMR109W	0.293056	7.5757	9.44151	0.00212129	0.00541325
POL4	YCR014C	0.916653	2.0814	9.40179	0.00216774	0.00552923
YLR137W	YLR137W	0.473969	4.79972	9.37792	0.00219615	0.00559653
YIR024C	YIR024C	0.896862	2.33434	9.37381	0.00220107	0.0056065
SOG2	YOR353C	0.362936	5.46312	9.36282	0.00221431	0.00563762
BRR2	YER172C	0.32399	6.72525	9.36085	0.00221669	0.0056411
LCD1	YDR499W	0.621199	3.54878	9.32031	0.00226628	0.00575248
PMA2	YPL036W	0.449095	4.75252	9.31997	0.0022667	0.00575248
SLM3	YDL033C	0.397336	5.34511	9.29515	0.00229761	0.00582561
PBP1	YGR178C	0.282613	8.04844	9.28962	0.00230455	0.00584053
SWE1	YJL187C	0.403077	4.90251	9.28817	0.00230639	0.0058425
TPC1	YGR096W	0.495033	4.29195	9.28669	0.00230825	0.00584455
SSH4	YKL124W	0.48683	4.18563	9.2723	0.00232646	0.00588257
YMR265C	YMR265C	0.333839	6.04798	9.25908	0.00234331	0.00592232
RIB2	YOL066C	0.431668	5.4561	9.24639	0.0023596	0.00595417
MRP13	YGR084C	0.352024	5.57994	9.2463	0.00235972	0.00595417
LSM3	YLR438C-A	0.437673	4.74537	9.24596	0.00236015	0.00595417
YNL198C	YNL198C	1.78812	0.336611	9.2338	0.00237587	0.00598292
YGR269W	YGR269W	1.58393	0.298232	9.21099	0.00240567	0.00605245
RPS22A	YJL190C	0.318183	10.3822	9.19938	0.00242098	0.00608266
TAF11	YML015C	0.53175	4.03069	9.18658	0.00243795	0.00611976
SPP41	YDR464W	0.420908	4.86101	9.13843	0.00250295	0.00627439
NSE3	YDR288W	0.478934	4.2213	9.13466	0.00250812	0.0062824
YHK8	YHR048W	0.440498	4.61701	9.13444	0.00250842	0.0062824
YKL105C	YKL105C	0.510645	4.05276	9.08347	0.0025793	0.00644244
CRT10	YOL063C	0.328103	6.25634	9.04924	0.00262804	0.0065494
AAC1	YMR056C	0.549982	3.98784	9.0408	0.0026402	0.00657119
RER2	YBR002C	0.374984	5.54694	9.03958	0.00264197	0.00657226
APT2	YDR441C	0.443869	4.90181	9.02831	0.0026583	0.00660695
HOS4	YIL112W	0.419046	5.07362	9.02677	0.00266054	0.00660956
OCA5	YHL029C	0.320433	6.26678	9.00071	0.00269875	0.00669247
RRN9	YMR270C	0.491442	4.16487	8.99619	0.00270543	0.00670603
GAT2	YMR136W	0.382786	5.36988	8.99167	0.00271213	0.00671661
CWC2	YDL209C	0.491353	4.10228	8.97768	0.00273298	0.00676219
YHR122W	YHR122W	0.346716	5.77623	8.96675	0.00274937	0.0067997
RPL21B	YPL079W	0.28441	9.60033	8.94085	0.00278864	0.00689375
YDR476C	YDR476C	0.369425	6.05379	8.92571	0.00281184	0.00694491
CBP1	YJL209W	0.41187	4.67532	8.92088	0.00281928	0.00696019
CLB1	YGR108W	0.314654	6.16842	8.91955	0.00282134	0.00696216
GIM3	YNL153C	0.368382	5.28242	8.91187	0.00283323	0.00698526
YPL264C	YPL264C	0.447771	4.47889	8.87928	0.00288425	0.00709842
ICL1	YER065C	0.469848	4.25245	8.85369	0.00292497	0.00718903
YLR179C	YLR179C	0.305765	8.32882	8.79376	0.00302262	0.00742165
YCR087C-A	YCR087C-A	0.480258	4.28058	8.79315	0.00302364	0.00742165
SOK1	YDR006C	0.298431	6.6939	8.79202	0.00302551	0.00742295
RPC17	YJL011C	0.394384	4.92097	8.79013	0.00302865	0.00742736
YLR222C-A	YLR222C-A	1.22974	0.977177	8.73314	0.00312478	0.00764957
PEX1	YKL197C	0.363785	5.4458	8.72045	0.0031466	0.00769956
ALB1	YJL122W	0.436896	4.80586	8.70632	0.00317109	0.00774922
VPS3	YDR495C	0.564385	3.821	8.70028	0.00318161	0.00777149
YJR020W	YJR020W	1.37437	0.557335	8.64957	0.00327139	0.00797672
RAD53	YPL153C	0.455144	4.3579	8.61018	0.0033429	0.00814031
CHS1	YNL192W	0.270921	8.10198	8.58186	0.00339528	0.00826059
DBF4	YDR052C	0.46587	4.16934	8.57104	0.00341552	0.0083062
OTU2	YHL013C	0.566196	3.66138	8.56516	0.00342656	0.0083294
SNT309	YPR101W	0.503216	3.91953	8.55563	0.00344455	0.00836945
VBA2	YBR293W	0.39215	5.29999	8.54352	0.00346754	0.0084216
TPM2	YIL138C	0.349472	5.51858	8.53297	0.00348771	0.00846687
YHR177W	YHR177W	0.764652	2.47745	8.52219	0.00350842	0.00851342
DMA2	YNL116W	0.366686	5.17806	8.51355	0.00352513	0.00855021
YTH1	YPR107C	0.369115	5.01651	8.50825	0.00353539	0.00857135
AAD3	YCR107W	0.586866	3.45656	8.50425	0.00354318	0.00858646
YJL045W	YJL045W	1.26163	0.787378	8.49049	0.00357008	0.00864616
YDL012C	YDL012C	0.455357	4.27195	8.49005	0.00357094	0.00864616
PTA1	YAL043C	0.31046	6.87237	8.43307	0.00368459	0.00891744
TAF2	YCR042C	0.329451	5.87608	8.41174	0.00372806	0.00900296
MSL5	YLR116W	0.547553	3.55112	8.40767	0.00373642	0.0090153
RBS1	YDL189W	0.389966	4.85285	8.37421	0.00380584	0.00917079
QRI5	YLR204W	0.389651	4.77362	8.37038	0.00381386	0.00918612
ROG1	YGL144C	0.380711	5.03183	8.36796	0.00381893	0.00919435
PRY3	YJL078C	0.308319	6.39273	8.35082	0.00385513	0.00927744
BNR1	YIL159W	0.612888	4.07588	8.3327	0.00389377	0.00935823
AMN1	YBR158W	0.27388	8.11147	8.32484	0.00391066	0.00939066
AXL1	YPR122W	0.299089	6.25808	8.31688	0.00392783	0.00942373
DER1	YBR201W	0.355888	5.36104	8.30158	0.00396107	0.00949935
MAD3	YJL013C	0.687473	3.14783	8.29848	0.00396782	0.00951144
PAN2	YGL094C	0.333764	5.95069	8.29613	0.00397296	0.00951963
PKH2	YOL100W	0.468221	4.40982	8.2849	0.0039976	0.00957452
IBD2	YNL164C	0.491114	3.9682	8.26389	0.00404414	0.00966925
GOT1	YMR292W	0.399697	5.77709	8.25196	0.00407081	0.00971622
DIA4	YHR011W	0.537816	3.88124	8.24195	0.0040933	0.0097615
IRC10	YOL015W	0.956249	1.75545	8.24037	0.00409689	0.00976583
KSH1	YNL024C-A	0.32128	5.88951	8.23851	0.00410108	0.00976914
RFM1	YOR279C	0.687124	3.08435	8.23819	0.0041018	0.00976914
UPF3	YGR072W	0.575215	3.45217	8.20802	0.00417057	0.00992437
ZRG17	YNR039C	0.36488	5.24702	8.20229	0.00418374	0.00995145
RPS8B	YER102W	0.284084	10.3979	8.19322	0.00420473	0.00998849
ECM1	YAL059W	0.361961	5.20721	8.17961	0.00423639	0.0100551
LGE1	YPL055C	0.458238	4.56876	8.16561	0.0042692	0.0101243
RPB11	YOL005C	0.360494	5.84283	8.1637	0.00427371	0.0101306
KIN1	YDR122W	0.277488	7.06292	8.13592	0.00433968	0.0102709
BSC5	YNR069C	0.541932	3.95097	8.12924	0.0043557	0.0103029
SPC34	YKR037C	0.340974	5.4553	8.11608	0.00438744	0.0103691
YHM2	YMR241W	0.262464	8.41763	8.11223	0.00439675	0.0103867
PET112	YBL080C	0.352906	5.10757	8.10233	0.00442085	0.0104351
MEC1	YBR136W	0.3159	6.00704	8.10085	0.00442445	0.0104388
PXR1	YGR280C	0.657565	3.01556	8.09914	0.00442862	0.0104441
AIM3	YBR108W	0.360315	5.05543	8.08073	0.00447384	0.0105463
PEP7	YDR323C	0.517045	3.71483	8.05481	0.00453831	0.0106801
TRM12	YML005W	0.45362	4.24061	8.04234	0.00456964	0.0107356
YKR096W	YKR096W	0.374797	5.40215	8.00776	0.00465772	0.0109332
UTP6	YDR449C	0.44809	4.53256	7.99394	0.00469342	0.0109983
SIR4	YDR227W	0.46689	4.29143	7.97889	0.00473259	0.0110807
STE14	YDR410C	0.319417	6.10167	7.97399	0.00474542	0.0111061
HOT1	YMR172W	0.411164	4.54732	7.97263	0.00474898	0.0111097
RPS21B	YJL136C	0.271742	8.55757	7.96998	0.00475594	0.0111166
SMY2	YBR172C	0.409016	5.57581	7.95202	0.00480338	0.0112228
SIW14	YNL032W	0.357743	5.13627	7.89883	0.00494667	0.0115381
VAM7	YGL212W	0.46708	4.19844	7.89455	0.00495839	0.0115558
MET28	YIR017C	0.669055	2.95426	7.89084	0.00496859	0.0115745
TES1	YJR019C	0.374277	5.84269	7.88463	0.00498568	0.0116095
STB4	YMR019W	0.36165	5.1425	7.86415	0.00504244	0.0117318
RPS13	YDR064W	0.276185	10.7652	7.84415	0.00509854	0.0118474
RTC6	YPL183W-A	0.346581	5.22604	7.83734	0.00511778	0.0118871
MSA2	YKR077W	0.697407	2.97025	7.82654	0.00514845	0.0119483
SKM1	YOL113W	0.471188	4.10693	7.81317	0.00518669	0.0120197
YSP3	YOR003W	0.579016	3.84911	7.81275	0.0051879	0.0120197
MBA1	YBR185C	0.366391	5.37799	7.80688	0.00520478	0.0120437
SNF3	YDL194W	0.366289	4.87442	7.78775	0.00526018	0.0121566
PFD1	YJL179W	0.385127	4.66063	7.78143	0.00527859	0.012189
CNL1	YDR357C	0.375275	4.94925	7.77002	0.00531206	0.0122458
RPS19A	YOL121C	0.256712	9.21106	7.75367	0.00536035	0.012352
TRP4	YDR354W	0.293488	6.87508	7.73008	0.00543083	0.0125092
ALG3	YBL082C	0.321967	6.3214	7.70229	0.00551508	0.0126874
RPL42A	YNL162W	0.291131	8.11032	7.69136	0.00554857	0.0127562
MRPL25	YGR076C	0.39186	4.63595	7.69104	0.00554957	0.0127562
PPZ2	YDR436W	0.30801	6.06511	7.67032	0.00561366	0.0128928
SNU23	YDL098C	0.707996	2.91	7.6637	0.00563429	0.0129294
YPR170W-B	YPR170W-B	0.481455	4.01433	7.6559	0.0056587	0.0129801
MEH1	YKR007W	0.40062	4.76432	7.60665	0.00581534	0.0133053
PCP1	YGR101W	0.287325	6.79403	7.60492	0.00582092	0.013308
TOS3	YGL179C	0.288246	6.30287	7.5961	0.00584946	0.0133678
NIP100	YPL174C	0.621114	3.07921	7.59417	0.00585574	0.0133766
MAL13	YGR288W	0.347559	5.19997	7.58859	0.00587387	0.0134125
YDR514C	YDR514C	0.354663	4.97011	7.5848	0.00588624	0.0134352
TAT2	YOL020W	0.287569	8.1251	7.55535	0.00598322	0.0136453
LPP1	YDR503C	0.337613	5.59113	7.54293	0.00602459	0.0137227
CTK1	YKL139W	0.415252	4.43112	7.53875	0.00603861	0.0137489
GAL80	YML051W	0.278257	6.7962	7.5251	0.00608451	0.0138421
GRR1	YJR090C	0.329624	6.11328	7.46713	0.00628356	0.0142656
PSD2	YGR170W	0.342195	5.26243	7.45028	0.00634265	0.0143938
ADD66	YKL206C	0.307211	6.13143	7.4301	0.00641418	0.0145323
YHR162W	YHR162W	0.290269	8.60827	7.41341	0.00647395	0.0146558
NIT3	YLR351C	0.255493	7.66421	7.40752	0.00649518	0.0146918
RPB9	YGL070C	0.317554	5.56668	7.39366	0.00654541	0.0147971
EMI5	YOL071W	0.389753	4.78389	7.35169	0.00669997	0.0151241
YIL077C	YIL077C	0.314352	5.51885	7.32535	0.00679888	0.0153411
MTG2	YHR168W	0.364543	4.88072	7.31124	0.00685246	0.0154431
YJL068C	YJL068C	0.282961	7.39903	7.29966	0.00689677	0.0155367
ERC1	YHR032W	0.272011	7.70367	7.29579	0.00691163	0.0155638
AGC1	YPR021C	0.410093	4.52859	7.29093	0.00693037	0.0155997
ECO1	YFR027W	0.710255	2.49158	7.27635	0.00698683	0.0157076
IGO2	YHR132W-A	0.347232	5.79347	7.2689	0.00701587	0.0157665
MGR2	YPL098C	0.33004	5.78093	7.25747	0.00706068	0.0158495
VID22	YLR373C	0.283656	6.10473	7.22964	0.00717096	0.0160759
YHR071C-A	YHR071C-A	1.51277	-0.105319	7.22269	0.00719879	0.0161317
YJL077W-B	YJL077W-B	0.914802	1.91952	7.21701	0.00722158	0.0161697
YEL043W	YEL043W	0.317065	5.71246	7.21581	0.00722642	0.016174
MRPL10	YNL284C	0.273456	6.35674	7.19193	0.00732322	0.0163774
SCC2	YDR180W	0.324822	5.36007	7.18693	0.00734366	0.0164165
KRI1	YNL308C	0.534121	4.13346	7.16435	0.00743665	0.0166176
RSE1	YML049C	0.277986	6.3783	7.16343	0.00744048	0.0166195
RUB1	YDR139C	0.341532	5.5895	7.1549	0.00747594	0.0166852
ECM7	YLR443W	0.292886	5.8942	7.1501	0.00749598	0.0167232
ERG2	YMR202W	0.297846	8.7113	7.13553	0.00755713	0.0168528
DIP2	YLR129W	0.272537	6.60236	7.08395	0.00777772	0.0173169
VMA21	YGR105W	0.311228	5.60585	7.05999	0.00788244	0.0175289
YKE2	YLR200W	0.408172	4.52904	7.04861	0.00793268	0.0176335
KAR9	YPL269W	0.535377	3.45982	7.04225	0.00796088	0.017682
SLH1	YGR271W	0.259496	6.84544	7.03566	0.00799024	0.0177359
YCS4	YLR272C	0.317605	5.55261	7.03537	0.00799155	0.0177359
APC11	YDL008W	0.375059	5.17286	7.02078	0.00805693	0.0178738
SYT1	YPR095C	0.309806	5.81802	7.01908	0.00806457	0.0178836
PSF2	YJL072C	0.316751	5.39104	7.0143	0.00808612	0.0179242
RLP7	YNL002C	0.299698	5.76313	7.00901	0.00811006	0.0179557
GLO4	YOR040W	0.324211	5.22756	7.00641	0.00812184	0.0179746
KEL1	YHR158C	0.285869	6.23199	7.00314	0.00813669	0.0180002
GTR2	YGR163W	0.325465	5.25986	6.98974	0.0081978	0.0181209
YLR283W	YLR283W	0.397886	4.95378	6.98591	0.00821536	0.0181525
YPL113C	YPL113C	0.694136	2.49313	6.97592	0.00826138	0.0182396
YJL049W	YJL049W	0.633984	2.96318	6.96908	0.00829301	0.0183022
RPB7	YDR404C	0.281421	6.62223	6.96757	0.00830004	0.0183104
YGL101W	YGL101W	0.32574	5.47761	6.95644	0.00835179	0.0184172
BRN1	YBL097W	0.574604	3.5171	6.92375	0.00850583	0.0187326
LOC1	YFR001W	0.503638	3.6388	6.92322	0.00850836	0.0187326
BUD5	YCR038C	0.546173	3.34214	6.91061	0.00856857	0.0188478
MMS4	YBR098W	0.624272	2.78413	6.91013	0.00857089	0.0188478
RPL43B	YJR094W-A	0.245657	9.05239	6.90521	0.00859451	0.0188922
RRP4	YHR069C	0.275827	6.29209	6.89848	0.00862692	0.0189424
YLL032C	YLL032C	0.352423	4.99109	6.89834	0.00862759	0.0189424
YPR147C	YPR147C	0.292996	6.07182	6.89589	0.00863942	0.0189608
NUP1	YOR098C	0.250831	7.50253	6.89063	0.00866486	0.0190091
KEG1	YFR042W	0.321666	5.75626	6.88608	0.00868693	0.0190324
PHM6	YDR281C	1.2673	0.466017	6.88561	0.00868923	0.0190324
ATG15	YCR068W	0.295823	5.86686	6.85497	0.00883951	0.0193233
CKB1	YGL019W	0.276068	6.93001	6.8361	0.00893337	0.0195208
AIM44	YPL158C	0.377122	4.52995	6.83302	0.00894876	0.019539
SQS1	YNL224C	0.34401	4.9992	6.81513	0.00903888	0.0197202
SHO1	YER118C	0.365441	4.86169	6.79677	0.0091323	0.0199005
DFG10	YIL049W	0.441054	4.43897	6.79397	0.00914664	0.0199239
COX9	YDL067C	0.324248	5.9054	6.77822	0.00922768	0.0200925
FMC1	YIL098C	0.443317	4.08887	6.77478	0.00924548	0.0201234
YKR023W	YKR023W	0.612581	2.93415	6.77049	0.00926775	0.0201639
YLR317W	YLR317W	0.582153	3.06627	6.7667	0.00928744	0.0201988
ULP1	YPL020C	0.40647	4.50222	6.76077	0.00931835	0.0202581
GPI11	YDR302W	0.287799	6.37629	6.75858	0.00932982	0.020275
CNE1	YAL058W	0.288473	6.34515	6.75677	0.00933928	0.0202876
TEA1	YOR337W	0.294759	5.69483	6.75504	0.0093483	0.0202993
GIS1	YDR096W	0.324385	5.95978	6.75421	0.00935266	0.0203008
RPS15	YOL040C	0.27497	9.88237	6.73188	0.0094705	0.0205485
PIB1	YDR313C	0.38469	4.46815	6.71505	0.00956028	0.020727
POA1	YBR022W	0.299079	5.7011	6.7113	0.00958037	0.0207625
RPS26A	YGL189C	0.254441	10.7164	6.68158	0.00974145	0.0211033
MEP2	YNL142W	0.386585	4.76221	6.64785	0.00992757	0.0214813
RPL43A	YPR043W	0.255721	9.59746	6.64172	0.00996179	0.0215385
TMA7	YLR262C-A	0.261646	6.79314	6.63509	0.00999894	0.0216104
ERV15	YBR210W	0.404577	4.29908	6.62375	0.0100628	0.0217399
APQ12	YIL040W	0.33119	5.15286	6.61523	0.010111	0.0218355
ARP6	YLR085C	0.283745	5.93296	6.60946	0.0101438	0.0218978
YDR286C	YDR286C	0.432254	4.02447	6.60099	0.0101922	0.0219937
STH1	YIL126W	0.264047	6.89878	6.58057	0.0103098	0.0222215
OAF3	YKR064W	0.411075	4.1228	6.56313	0.0104113	0.0224141
ATG20	YDL113C	0.421127	4.32768	6.54823	0.0104989	0.0225763
MAM33	YIL070C	0.306266	5.69972	6.5385	0.0105565	0.0226736
GRH1	YDR517W	0.249995	7.83253	6.52645	0.0106282	0.0228012
RPS5	YJR123W	0.253102	11.7077	6.5194	0.0106704	0.0228828
YIL014C-A	YIL014C-A	0.718932	2.62755	6.51355	0.0107056	0.0229494
ECM16	YMR128W	0.284352	6.46585	6.51037	0.0107247	0.0229726
MTC5	YDR128W	0.273294	6.20035	6.50246	0.0107726	0.0230662
SMD1	YGR074W	0.361119	4.77726	6.49924	0.010792	0.023099
GPI16	YHR188C	0.236076	8.38764	6.49388	0.0108247	0.0231589
YKR043C	YKR043C	0.263868	7.96356	6.49326	0.0108284	0.0231589
FYV7	YLR068W	0.863696	1.82285	6.48429	0.0108832	0.0232491
VMR1	YHL035C	0.287055	5.91737	6.48062	0.0109057	0.0232882
YGR137W	YGR137W	0.373658	4.61017	6.47646	0.0109313	0.0233338
RRP42	YDL111C	0.25841	6.34243	6.46909	0.0109767	0.0234127
NGL3	YML118W	0.517953	3.41031	6.46234	0.0110184	0.0234898
DAL82	YNL314W	0.396231	4.29542	6.45892	0.0110397	0.0235199
STE13	YOR219C	0.275464	6.20721	6.44743	0.0111113	0.0236633
CTA1	YDR256C	0.83701	1.77933	6.44223	0.0111439	0.0237144
UIP5	YKR044W	0.295775	5.51998	6.44107	0.0111512	0.0237209
GDH3	YAL062W	0.534126	3.50363	6.41689	0.011304	0.0240275
YEL008W	YEL008W	1.00009	1.19814	6.40744	0.0113643	0.0241464
RIF1	YBR275C	0.294082	5.61301	6.39006	0.0114761	0.0243746
UBP11	YKR098C	0.599504	3.14201	6.38582	0.0115036	0.0244236
GPB2	YAL056W	0.255202	6.68155	6.37486	0.0115748	0.024556
YCT1	YLL055W	0.345538	4.83561	6.37225	0.0115918	0.0245827
R0020C	R0020C	0.23547	7.86617	6.36833	0.0116175	0.0246277
RTG3	YBL103C	0.4004	4.33124	6.35989	0.0116729	0.0247356
SIT1	YEL065W	0.240097	7.34234	6.34017	0.0118033	0.0250025
FYV8	YGR196C	0.355439	4.78852	6.30917	0.0120115	0.0253774
YKR070W	YKR070W	0.250509	6.67923	6.29806	0.012087	0.0255058
CAD1	YDR423C	0.282721	5.83412	6.2779	0.0122253	0.0257779
SPP381	YBR152W	0.80632	1.84647	6.27698	0.0122316	0.0257814
RPL2B	YIL018W	0.264845	11.5429	6.27441	0.0122494	0.0257992
SYF2	YGR129W	0.90224	1.50115	6.26889	0.0122876	0.0258699
FMT1	YBL013W	0.429504	3.96658	6.25226	0.0124035	0.0260939
TIM22	YDL217C	0.301503	5.32965	6.21734	0.0126505	0.0265833
YIL055C	YIL055C	0.610386	2.6733	6.21341	0.0126786	0.0266323
URK1	YNR012W	0.362923	4.91417	6.19165	0.0128354	0.0269209
NUP82	YJL061W	0.292415	5.52983	6.17222	0.0129772	0.027177
MCA1	YOR197W	0.237179	7.59828	6.17067	0.0129885	0.0271905
YGR169C-A	YGR169C-A	0.765367	2.09766	6.15999	0.0130672	0.0273235
HUB1	YNR032C-A	0.336866	4.74328	6.15936	0.0130718	0.0273235
MMP1	YLL061W	0.304736	5.79681	6.1576	0.0130848	0.0273404
PEX10	YDR265W	0.26722	5.95185	6.14392	0.0131865	0.0275216
SCS2	YER120W	0.2559	7.77799	6.13367	0.0132632	0.0276503
QCR7	YDR529C	0.240461	7.0408	6.12222	0.0133493	0.0278122
MRF1	YGL143C	0.278698	5.75154	6.119	0.0133737	0.0278283
CTR3	YLR411W	0.892982	1.50086	6.10976	0.0134437	0.0279426
IRC15	YPL017C	0.336395	4.83885	6.10173	0.013505	0.0280488
RAD2	YGR258C	0.321016	5.1028	6.09008	0.0135943	0.0282025
YJR012C	YJR012C	0.576032	2.93037	6.08641	0.0136225	0.0282427
YEL023C	YEL023C	0.698571	2.28922	6.08144	0.013661	0.028309
TFG2	YGR005C	0.40419	4.0938	6.07329	0.0137241	0.0283974
GIS3	YLR094C	0.287415	5.55383	6.07084	0.0137432	0.0284262
SIN3	YOL004W	0.237988	7.43002	6.06148	0.0138162	0.0285665
ZAP1	YJL056C	0.41462	4.16206	6.03829	0.0139989	0.0289226
YDR179W-A	YDR179W-A	0.365607	4.70055	6.03112	0.0140558	0.029025
YPR097W	YPR097W	0.274361	5.8535	6.02587	0.0140976	0.0290833
RIB4	YOL143C	0.232612	8.65921	6.01071	0.0142193	0.0293016
BUB2	YMR055C	0.505429	3.59642	5.99671	0.0143326	0.029524
SKI3	YPR189W	0.237391	7.21117	5.98381	0.0144378	0.0297075
BOI1	YBL085W	0.327996	5.44559	5.96579	0.0145861	0.0299792
ALR2	YFL050C	0.504083	3.24545	5.93173	0.0148706	0.03053
YOL029C	YOL029C	0.5466	3.14873	5.92569	0.0149217	0.0306236
YPL150W	YPL150W	0.296106	5.24128	5.89931	0.0151468	0.031051
YML020W	YML020W	0.340138	4.63242	5.89698	0.0151669	0.0310691
NAF1	YNL124W	0.381891	4.25291	5.8886	0.0152392	0.0311942
PAN1	YIR006C	0.231905	7.54574	5.88756	0.0152482	0.0312011
SSP2	YOR242C	1.23588	0.319553	5.88353	0.0152832	0.0312611
RLM1	YPL089C	0.324075	4.96438	5.86765	0.0154216	0.0315326
YMD8	YML038C	0.255821	6.33939	5.8549	0.0155338	0.031715
BUD3	YCL014W	0.252972	6.14897	5.83914	0.0156735	0.0319767
POP2	YNR052C	0.235716	6.98529	5.82251	0.0158224	0.0322685
CLN1	YMR199W	0.315739	4.98984	5.81433	0.0158961	0.0323951
ATG11	YPR049C	0.32299	4.86452	5.80278	0.0160009	0.0325606
YOR289W	YOR289W	0.303333	6.02398	5.79115	0.016107	0.0327525
HNT2	YDR305C	0.288433	5.41554	5.78949	0.0161223	0.0327715
UBP9	YER098W	0.451777	3.70582	5.78396	0.016173	0.0328626
UTR4	YEL038W	0.293714	6.22296	5.73482	0.0166318	0.0337328
RRG9	YNL213C	0.522069	3.3698	5.71929	0.0167795	0.03402
YML116W-A	YML116W-A	0.590669	2.904	5.70061	0.0169591	0.0343589
PUS7	YOR243C	0.242811	6.55004	5.69865	0.016978	0.0343699
VHR1	YIL056W	0.269738	5.79934	5.69812	0.0169831	0.0343699
RMR1	YGL250W	0.370814	4.43273	5.68622	0.0170986	0.034591
ICS2	YBR157C	0.294149	5.21152	5.68538	0.0171068	0.0345948
MSS116	YDR194C	0.241933	6.69915	5.67452	0.017213	0.0347843
SHE9	YDR393W	0.380718	4.14391	5.66527	0.017304	0.0349426
IRC5	YFR038W	0.300898	5.46897	5.65899	0.0173661	0.0350425
PTH1	YHR189W	0.431378	3.85393	5.65801	0.0173758	0.0350493
YOP1	YPR028W	0.242918	9.21952	5.64879	0.0174674	0.0352212
PHO23	YNL097C	0.29366	5.2711	5.64569	0.0174983	0.035268
STE4	YOR212W	0.2332	7.35412	5.64519	0.0175034	0.035268
SAS2	YMR127C	0.479435	3.52218	5.63113	0.0176443	0.0355302
YMR018W	YMR018W	1.17465	0.432213	5.63092	0.0176463	0.0355302
FCY21	YER060W	0.3123	6.13183	5.62299	0.0177264	0.0356783
TAO3	YIL129C	0.248901	7.52125	5.59964	0.0179642	0.0361307
PSK2	YOL045W	0.297428	5.2549	5.59599	0.0180016	0.0361854
MTC2	YKL098W	0.303873	5.64733	5.59003	0.018063	0.0362899
NTG1	YAL015C	0.290806	5.41522	5.5827	0.0181388	0.0364289
YKR051W	YKR051W	0.288711	5.41261	5.56626	0.0183098	0.0367458
AAD4	YDL243C	0.536264	3.1156	5.56274	0.0183467	0.0368064
FLR1	YBR008C	0.362714	4.88277	5.55811	0.0183953	0.0368905
REV1	YOR346W	0.358925	4.55076	5.55343	0.0184445	0.0369718
DPM1	YPR183W	0.239812	7.27104	5.55299	0.0184492	0.0369718
YMC1	YPR058W	0.242801	6.59847	5.52309	0.0187671	0.0375546
GDE1	YPL110C	0.298136	5.14635	5.51673	0.0188354	0.037664
HAP5	YOR358W	0.367523	4.29013	5.5116	0.0188908	0.0377474
YAP1	YML007W	0.238515	6.8064	5.50681	0.0189426	0.0378236
PRP22	YER013W	0.282326	5.32306	5.50325	0.0189812	0.037887
UBP15	YMR304W	0.265568	6.73999	5.47794	0.0192579	0.0383564
YDR239C	YDR239C	0.290725	5.06393	5.47597	0.0192797	0.038386
YMR306C-A	YMR306C-A	1.19944	0.195139	5.46227	0.0194314	0.0386602
ATG13	YPR185W	0.295962	5.1192	5.42357	0.0198667	0.0394728
ECM5	YMR176W	0.281103	5.46747	5.42343	0.0198683	0.0394728
PMS1	YNL082W	0.408172	4.27961	5.41429	0.0199726	0.0396656
FRE5	YOR384W	1.07188	0.759914	5.40437	0.0200863	0.0398773
MAL11	YGR289C	0.430337	3.67077	5.39861	0.0201528	0.0399949
UGA4	YDL210W	0.71488	2.51088	5.38084	0.0203591	0.0403897
GCD1	YOR260W	0.236797	6.55953	5.37636	0.0204115	0.0404502
YPT35	YHR105W	0.466464	3.37377	5.36539	0.0205402	0.0406551
RRP9	YPR137W	0.29029	5.25253	5.36505	0.0205442	0.0406551
EFR3	YMR212C	0.253387	6.39038	5.36418	0.0205545	0.0406608
YAF9	YNL107W	0.391143	4.52267	5.34616	0.0207679	0.0410684
KIN2	YLR096W	0.228007	6.85714	5.30746	0.0212343	0.0419457
EXO1	YOR033C	0.325604	4.70429	5.2972	0.0213597	0.0421634
YGL041W-A	YGL041W-A	0.459335	3.42709	5.28773	0.0214762	0.0423631
HSK3	YKL138C-A	0.468039	3.35924	5.2772	0.0216065	0.042605
RPS18A	YDR450W	0.223647	9.7476	5.27147	0.0216777	0.04273
BET5	YML077W	0.301881	5.19115	5.23411	0.0221481	0.0435953
PCF11	YDR228C	0.318449	4.69437	5.22418	0.022275	0.0438138
TAD2	YJL035C	0.349615	4.31152	5.19416	0.0226629	0.0445135
YJR141W	YJR141W	0.416318	3.84833	5.18698	0.0227567	0.0446553
UBP16	YPL072W	0.482098	3.34208	5.18679	0.0227593	0.0446553
PCM1	YEL058W	0.220873	8.32567	5.17548	0.0229078	0.0449308
RPL20B	YOR312C	0.222152	11.0309	5.16582	0.0230356	0.0451495
NTR2	YKR022C	0.483897	3.15324	5.11424	0.0237303	0.0463977
DIG1	YPL049C	0.23895	6.71316	5.11356	0.0237396	0.0463979
YCK1	YHR135C	0.260735	5.93447	5.09927	0.0239359	0.0467485
ORM2	YLR350W	0.264784	5.75298	5.09301	0.0240224	0.0468818
YBR013C	YBR013C	0.444922	3.77645	5.0925	0.0240296	0.0468818
TFB5	YDR079C-A	0.422321	3.95473	5.08422	0.0241445	0.0470729
YRB30	YGL164C	0.497535	3.09374	5.08243	0.0241695	0.0471049
NFI1	YOR156C	0.342074	4.31865	5.07879	0.0242203	0.0471874
TUP1	YCR084C	0.206209	7.86293	5.06661	0.024391	0.0475033
YBR259W	YBR259W	0.386815	4.60947	5.06422	0.0244247	0.0475521
NAT4	YMR069W	0.538735	3.14783	5.05917	0.0244959	0.047674
THI3	YDL080C	0.231945	6.4355	5.03808	0.0247959	0.048224
SLX4	YLR135W	0.563684	2.88765	4.99279	0.0254531	0.0493979
PUT3	YKL015W	0.261709	5.75483	4.98699	0.0255386	0.0495292
YLR253W	YLR253W	0.229013	6.30389	4.98277	0.0256009	0.0496152
CIN4	YMR138W	0.473504	3.16234	4.977	0.0256865	0.0497637
CDD1	YLR245C	0.341681	4.3068	4.95529	0.0260109	0.050357
CRS5	YOR031W	0.606498	2.32623	4.94435	0.0261761	0.050659
ELC1	YPL046C	0.556715	2.68936	4.9363	0.0262983	0.0508776
HUL4	YJR036C	0.462807	3.49558	4.91842	0.0265718	0.051335
PSY2	YNL201C	0.272572	5.26938	4.91418	0.0266371	0.0514433
YTA7	YGR270W	0.238188	6.29095	4.91256	0.0266621	0.0514736
SPN1	YPR133C	0.273093	5.4525	4.90464	0.0267846	0.0516561
TOP2	YNL088W	0.22316	6.57075	4.89324	0.0269621	0.0519803
NPC2	YDL046W	0.23215	7.39769	4.89145	0.0269901	0.0519979
COF1	YLL050C	0.212727	9.61982	4.8777	0.0272059	0.0523773
HEF3	YNL014W	0.398296	3.75812	4.86629	0.0273864	0.0526698
YPL114W	YPL114W	0.47758	3.12417	4.86368	0.0274278	0.0527312
YPR063C	YPR063C	0.261541	5.93304	4.86086	0.0274727	0.0527991
AIR1	YIL079C	0.284923	5.15014	4.85834	0.0275129	0.0528579
YCR045W-A	YCR045W-A	0.448986	3.70979	4.85052	0.0276378	0.0530722
LSM12	YHR121W	0.282889	5.21895	4.85016	0.0276436	0.0530722
SEN1	YLR430W	0.212718	7.30781	4.84292	0.0277599	0.0532586
INP2	YMR163C	0.336984	4.29806	4.83621	0.0278681	0.0534292
YJR146W	YJR146W	1.12466	0.149858	4.81151	0.0282703	0.0541627
SEC72	YLR292C	0.242227	6.03139	4.80266	0.0284158	0.0544037
YHP1	YDR451C	0.264204	5.61932	4.80119	0.0284401	0.0544316
YLR099W-A	YLR099W-A	0.297524	4.74015	4.79997	0.0284603	0.0544325
ANB1	YJR047C	0.519059	2.9337	4.79309	0.0285742	0.0546126
FZF1	YGL254W	0.337565	4.41948	4.77031	0.0289547	0.0553016
YLL054C	YLL054C	0.316681	4.6022	4.75693	0.0291805	0.0557138
MFT1	YML062C	0.479481	3.0832	4.7429	0.0294194	0.0561118
YAR029W	YAR029W	0.866704	1.06703	4.72966	0.0296468	0.0565103
YNR065C	YNR065C	0.378113	3.98587	4.72922	0.0296544	0.0565103
PRP45	YAL032C	0.272684	5.19971	4.72068	0.029802	0.0567437
SLX9	YGR081C	0.394574	3.87112	4.71639	0.0298764	0.0568659
SAP155	YFR040W	0.238943	6.33516	4.69784	0.0302006	0.0574077
COX5A	YNL052W	0.267723	6.45882	4.69772	0.0302026	0.0574077
WSC2	YNL283C	0.210767	7.09802	4.69006	0.0303375	0.0576444
ARP7	YPR034W	0.241894	6.13677	4.67575	0.0305913	0.0580867
DSL1	YNL258C	0.276775	5.58685	4.67188	0.0306604	0.0581979
IES2	YNL215W	0.443469	3.47102	4.66189	0.0308393	0.0585175
SNF12	YNR023W	0.291137	5.24012	4.65324	0.030995	0.0587525
COX14	YML129C	0.262791	5.73589	4.65203	0.0310169	0.0587739
YHR175W-A	YHR175W-A	0.518273	3.45599	4.64499	0.0311444	0.0589953
RPL2A	YFR031C-A	0.241359	10.5456	4.63953	0.0312436	0.0591417
PSR1	YLL010C	0.268982	5.153	4.63897	0.0312537	0.0591417
DAL81	YIR023W	0.270019	5.16268	4.62381	0.0315311	0.0596054
RTT107	YHR154W	0.292021	4.86431	4.621	0.0315829	0.0596289
YMR304C-A	YMR304C-A	0.301962	5.17824	4.62084	0.0315857	0.0596289
SNX41	YDR425W	0.378212	3.91647	4.61944	0.0316116	0.0596556
DID2	YKR035W-A	0.380615	4.06391	4.6088	0.0318084	0.0599727
SEC61	YLR378C	0.214093	8.11369	4.6086	0.0318121	0.0599727
HCM1	YCR065W	0.225785	6.21079	4.60702	0.0318414	0.0600075
TRX3	YCR083W	0.287758	4.85072	4.60014	0.0319693	0.0602185
PET8	YNL003C	0.225796	6.26397	4.58844	0.0321884	0.0605995
MKS1	YNL076W	0.28724	4.94855	4.5802	0.0323434	0.0608501
RBL2	YOR265W	0.261977	5.34773	4.56506	0.0326305	0.0613693
SCS3	YGL126W	0.27451	6.99621	4.56096	0.0327088	0.0614957
SOD1	YJR104C	0.245797	10.5128	4.54641	0.0329879	0.0619573
CTK3	YML112W	0.423054	3.60399	4.52819	0.0333409	0.0625954
SAM35	YHR083W	0.209914	7.26132	4.52771	0.0333503	0.0625954
YMR181C	YMR181C	0.4049	3.54679	4.51944	0.0335118	0.0628772
MEP1	YGR121C	0.28744	5.25427	4.5135	0.0336284	0.0630745
OM14	YBR230C	0.255985	5.39298	4.50278	0.0338398	0.0634066
AVO2	YMR068W	0.3105	4.45413	4.49778	0.0339389	0.0635709
PRY2	YKR013W	0.213512	7.32526	4.49108	0.0340722	0.0637989
RPL29	YFR032C-A	0.194852	8.40602	4.48249	0.0342438	0.0640769
KIN4	YOR233W	0.229048	6.0634	4.44074	0.0350911	0.0655515
IME1	YJR094C	0.766533	1.31117	4.43993	0.0351076	0.0655603
YSF3	YNL138W-A	0.410225	3.4512	4.43919	0.035123	0.0655669
VPS36	YLR417W	0.303416	4.59447	4.43665	0.0351751	0.065642
LSM8	YJR022W	0.443436	3.21735	4.42994	0.0353138	0.0658787
RRP8	YDR083W	0.295357	4.78546	4.42835	0.0353467	0.0659179
COQ10	YOL008W	0.284587	4.99849	4.42584	0.0353987	0.0659925
YDR338C	YDR338C	0.234689	5.85711	4.41482	0.035628	0.0663569
YDR444W	YDR444W	0.256676	5.20561	4.41472	0.0356301	0.0663569
YML002W	YML002W	0.423761	3.47709	4.41242	0.0356781	0.0664016
SNA4	YDL123W	0.590029	2.36678	4.39987	0.0359417	0.0668473
TDP1	YBR223C	0.293924	4.66742	4.3926	0.0360953	0.0671103
PDE2	YOR360C	0.223532	6.72584	4.38961	0.0361587	0.0672056
ABZ1	YNR033W	0.194947	7.57408	4.3839	0.0362798	0.0674081
SHU1	YHL006C	0.388905	3.61422	4.37686	0.03643	0.0676417
RPS11B	YBR048W	0.201564	9.45663	4.37318	0.0365088	0.0677509
MSB2	YGR014W	0.193563	8.07607	4.37297	0.0365133	0.0677509
THP1	YOL072W	0.285989	4.91563	4.36866	0.0366057	0.0678997
SGD1	YLR336C	0.269328	5.34489	4.3541	0.03692	0.0684368
BLS1	YLR408C	0.676159	1.80543	4.34949	0.0370201	0.0685765
BCK1	YJL095W	0.250936	5.41619	4.34864	0.0370384	0.0685873
TIM23	YNR017W	0.221518	6.01794	4.32913	0.0374655	0.0692624
YKR078W	YKR078W	0.393215	3.54882	4.32217	0.037619	0.0694997
ACS1	YAL054C	0.311674	4.40844	4.30533	0.0379931	0.0701206
TFB4	YPR056W	0.293713	4.67374	4.29864	0.0381428	0.07035
NOP16	YER002W	0.462321	3.06134	4.28854	0.0383702	0.0706752
CUE2	YKL090W	0.404857	3.51357	4.28632	0.0384203	0.0707204
PXA2	YKL188C	0.491875	2.7833	4.25158	0.0392137	0.0719728
HVG1	YER039C	0.328527	4.15497	4.24544	0.0393558	0.0722024
MPT5	YGL178W	0.267013	5.58577	4.22206	0.0399018	0.0731555
CTP1	YBR291C	0.27361	4.97064	4.21955	0.0399608	0.0732394
ORC3	YLL004W	0.341222	4.39201	4.21658	0.0400307	0.0733432
SEN34	YAR008W	0.336674	4.10201	4.17029	0.0411387	0.0751743
KAR3	YPR141C	0.403181	3.51934	4.1686	0.0411797	0.0751995
NCA3	YJL116C	0.451547	3.02551	4.16546	0.0412562	0.0753144
RHO5	YNL180C	0.270651	4.91239	4.16422	0.0412863	0.0753445
RIC1	YLR039C	0.267855	5.2659	4.15748	0.0414511	0.0756203
SAP4	YGL229C	0.273874	4.79849	4.152	0.0415855	0.0758404
RPL22B	YFL034C-A	0.207586	6.44945	4.14564	0.0417418	0.0760884
YGR153W	YGR153W	0.563222	2.41509	4.13249	0.0420674	0.0766436
YNL140C	YNL140C	1.0784	0.161633	4.11568	0.0424874	0.0773325
YMR085W	YMR085W	0.378096	3.82956	4.09565	0.0429936	0.0781765
YCR101C	YCR101C	0.654823	2.14614	4.09328	0.0430539	0.0782605
CWC23	YGL128C	0.488061	2.87714	4.09185	0.0430905	0.0783014
SPC29	YPL124W	0.614384	1.95318	4.07635	0.0434876	0.0789451
YER076C	YER076C	0.3482	3.93385	4.07325	0.0435675	0.0790383
CGI121	YML036W	0.293555	4.8775	4.07032	0.043643	0.0791494
TRX2	YGR209C	0.20942	9.50121	4.06469	0.0437888	0.0793619
MVB12	YGR206W	0.320354	4.24547	4.03456	0.0445774	0.0806326
YOL085W-A	YOL085W-A	0.680014	1.7642	4.02804	0.0447499	0.0809183
SGF73	YGL066W	0.337672	3.94254	4.02553	0.0448167	0.0810125
YMR086W	YMR086W	0.213029	6.08345	4.01588	0.0450738	0.0814506
DMC1	YER179W	0.696114	1.59184	4.00855	0.0452701	0.0817787
SPO21	YOL091W	0.958735	0.333109	4.00049	0.045487	0.0821169
RPC53	YDL150W	0.242135	5.47074	3.99086	0.0457476	0.0825335
PRK1	YIL095W	0.261912	5.0273	3.98532	0.0458985	0.0827788
MRP10	YDL045W-A	0.257392	5.01125	3.97146	0.0462776	0.0834354
CDC31	YOR257W	0.498415	2.59386	3.95483	0.0467371	0.0842207
YNL022C	YNL022C	0.214638	5.93423	3.95459	0.0467436	0.0842207
TCM62	YBR044C	0.244112	5.21912	3.95208	0.0468134	0.0843109
MCD1	YDL003W	0.324646	4.35464	3.94901	0.0468991	0.0844183
ATG26	YLR189C	0.232802	5.72706	3.92227	0.0476506	0.0857153
YCR075W-A	YCR075W-A	0.354056	4.14659	3.90575	0.0481213	0.0864777
NDD1	YOR372C	0.253303	5.04242	3.90395	0.0481728	0.0865422
YMR210W	YMR210W	0.209475	6.40177	3.89998	0.0482867	0.0867186
GIM4	YEL003W	0.278752	5.447	3.89405	0.0484574	0.0869971
BIT61	YJL058C	0.350676	4.02876	3.88901	0.0486032	0.0872021
PEX27	YOR193W	0.340338	3.83866	3.85515	0.0495934	0.0888348
YMR102C	YMR102C	0.194419	6.74908	3.85132	0.0497068	0.0889691
AIM22	YJL046W	0.269093	4.69677	3.84475	0.0499019	0.089243
YJL147C	YJL147C	0.360673	4.04202	3.84216	0.049979	0.089352
YOR062C	YOR062C	0.233726	5.43389	3.82666	0.0504434	0.090124
RPL31A	YDL075W	0.178905	8.34236	3.81943	0.0506613	0.090455
IRC22	YEL001C	0.181505	7.85621	3.80345	0.051147	0.0912633
RAD28	YDR030C	0.487104	2.77063	3.80099	0.0512222	0.0913681
RDH54	YBR073W	0.19819	6.44219	3.79042	0.0515468	0.0918878
SWH1	YAR042W	0.217362	6.40996	3.78764	0.0516325	0.092011
MCH5	YOR306C	0.282264	4.61322	3.77685	0.0519663	0.092576
DIT1	YDR403W	0.609203	2.13154	3.76576	0.0523121	0.0930422
CTK2	YJL006C	0.32341	4.32683	3.76042	0.0524794	0.0933098
PIP2	YOR363C	0.283964	4.66676	3.75849	0.05254	0.0933875
ISF1	YMR081C	0.622057	1.7691	3.7575	0.0525711	0.0934129
DGR2	YKL121W	0.285207	5.26364	3.75106	0.0527741	0.0936833
FPR4	YLR449W	0.224825	5.58939	3.74631	0.0529241	0.0939195
SBE22	YHR103W	0.197659	6.71632	3.7447	0.0529753	0.0939802
SLM5	YCR024C	0.290348	4.35376	3.73942	0.0531429	0.0942341
FUS3	YBL016W	0.216883	5.93171	3.73901	0.053156	0.0942341
RNH1	YMR234W	0.370636	3.55557	3.73858	0.0531695	0.0942341
WHI2	YOR043W	0.19326	6.67409	3.73247	0.0533644	0.0945493
RPS29B	YDL061C	0.179299	8.49983	3.72754	0.0535222	0.0947379
RIM9	YMR063W	0.389054	3.36705	3.68906	0.0547706	0.0967619
YBR230W-A	YBR230W-A	0.502332	2.46589	3.68171	0.0550124	0.0971035
YGL072C	YGL072C	0.459351	2.86945	3.68159	0.0550165	0.0971035
FAF1	YIL019W	0.45842	2.77391	3.67934	0.0550908	0.0972035
TOM1	YDR457W	0.176431	8.9076	3.67079	0.0553739	0.0976408
TIP1	YBR067C	0.196252	6.91761	3.65138	0.0560227	0.098722
YIL100W	YIL100W	0.841026	0.778699	3.64868	0.0561136	0.0988506
HAP4	YKL109W	0.230594	5.9151	3.64197	0.0563403	0.0991868
ISU2	YOR226C	0.214103	6.46467	3.62868	0.0567918	0.0998865
RAD7	YJR052W	0.30178	4.23602	3.62246	0.0570044	0.100197
CDC13	YDL220C	0.253592	4.90492	3.62	0.0570888	0.100313
ASF1	YJL115W	0.413253	3.54432	3.60918	0.0574615	0.100904
IPL1	YPL209C	0.547748	2.12967	3.60614	0.0575665	0.101056
YLR202C	YLR202C	0.580247	2.46887	3.60388	0.0576448	0.101162
PLP2	YOR281C	0.319689	4.26351	3.60218	0.0577037	0.101233
MEP3	YPR138C	0.21169	6.87207	3.58629	0.0582582	0.102076
MED6	YHR058C	0.254987	5.0365	3.57729	0.0585748	0.102599
FCY22	YER060W-A	0.646787	1.66774	3.57112	0.0587926	0.102882
SPA2	YLL021W	0.207932	6.1294	3.56748	0.0589215	0.10301
DPB11	YJL090C	0.283618	4.37742	3.56163	0.0591297	0.103342
VPS16	YPL045W	0.253068	4.8093	3.56036	0.0591751	0.103388
CIT3	YPR001W	0.480324	2.74206	3.55718	0.0592882	0.103488
YIL096C	YIL096C	0.4329	3.04019	3.55286	0.059443	0.103693
MSE1	YOL033W	0.22935	5.42183	3.55132	0.0594979	0.103756
RPS25A	YGR027C	0.231191	10.813	3.53324	0.0601503	0.104794
YFR017C	YFR017C	0.330742	4.01431	3.52734	0.0603645	0.105101
STE50	YCL032W	0.274456	4.639	3.51977	0.0606407	0.105549
TAH11	YJR046W	0.183954	7.1582	3.51663	0.0607559	0.105716
ESBP6	YNL125C	0.225107	5.92629	3.51218	0.0609192	0.105951
RPL1B	YGL135W	0.1836	9.06106	3.51191	0.0609292	0.105951
YJR116W	YJR116W	0.350804	3.59406	3.50546	0.0611669	0.106331
GPI14	YJR013W	0.24967	4.89715	3.50402	0.0612201	0.10639
YOL086W-A	YOL086W-A	0.233617	5.20141	3.5004	0.061354	0.106556
FMP21	YBR269C	0.270773	4.77042	3.49537	0.0615407	0.106746
CCW12	YLR110C	0.206053	10.885	3.48653	0.0618702	0.107251
SGA1	YIL099W	0.443335	2.84278	3.4797	0.0621258	0.107626
SNA2	YDR525W-A	0.227162	5.25005	3.47839	0.0621752	0.107645
RRT6	YGL146C	0.517827	2.30088	3.47839	0.0621753	0.107645
MDM36	YPR083W	0.320362	4.14657	3.47633	0.0622525	0.107686
RPC11	YDR045C	0.272576	4.75466	3.47573	0.0622754	0.107686
YJL077W-A	YJL077W-A	0.484384	2.55816	3.47568	0.0622771	0.107686
HIR2	YOR038C	0.219871	5.67447	3.47155	0.0624328	0.107916
AIM34	YMR003W	0.319775	3.87951	3.46355	0.0627354	0.108309
NPP2	YEL016C	0.236341	5.198	3.46302	0.0627556	0.108311
RPP0	YLR340W	0.190506	12.0791	3.45972	0.062881	0.108493
SRB7	YDR308C	0.28453	4.32344	3.45718	0.0629776	0.108626
TVP23	YDR084C	0.251134	5.04543	3.44691	0.0633701	0.109269
YJR129C	YJR129C	0.249324	4.84588	3.44447	0.0634639	0.109397
YOR015W	YOR015W	0.411594	3.24564	3.4287	0.0640727	0.110343
SSU72	YNL222W	0.256326	4.80429	3.42422	0.0642465	0.110594
RAD57	YDR004W	0.254708	4.7093	3.42392	0.0642581	0.110594
OXR1	YPL196W	0.20732	5.75605	3.4207	0.0643839	0.110775
SLF1	YDR515W	0.345919	3.63372	3.41871	0.0644613	0.110874
YBR012C	YBR012C	0.8106	0.795025	3.41329	0.0646734	0.111154
INP54	YOL065C	0.22562	5.4437	3.41301	0.0646844	0.111154
FET3	YMR058W	0.179507	9.71394	3.40722	0.0649115	0.111475
CGR1	YGL029W	0.635598	1.53723	3.4022	0.0651095	0.111718
YFL041W-A	YFL041W-A	0.606105	1.76915	3.37543	0.0661752	0.113281
KIC1	YHR102W	0.203117	6.11017	3.37526	0.0661821	0.113281
BUD21	YOR078W	0.307685	4.1354	3.3652	0.0665876	0.113918
RCO1	YMR075W	0.2895	4.22877	3.36485	0.0666016	0.113918
PAC1	YOR269W	0.230782	5.02618	3.361	0.0667574	0.114114
PRP6	YBR055C	0.228849	5.36032	3.3332	0.0678945	0.115879
VPS73	YGL104C	0.215971	5.55689	3.32425	0.0682652	0.116476
YPL041C	YPL041C	0.347482	3.6551	3.31533	0.0686365	0.116905
APD1	YBR151W	0.17962	6.9881	3.31516	0.0686435	0.116905
RPN13	YLR421C	0.21783	5.99646	3.30372	0.0691232	0.117614
YDL119C	YDL119C	0.24316	4.76455	3.30037	0.0692643	0.117781
CLG1	YGL215W	0.180524	6.61907	3.29635	0.0694342	0.118034
RRI1	YDL216C	0.428957	2.94472	3.29409	0.0695297	0.11816
RPL4A	YBR031W	0.173758	9.66357	3.27717	0.0702498	0.119312
RTR2	YDR066C	0.369522	3.48779	3.27716	0.0702504	0.119312
YCR006C	YCR006C	0.432647	2.8674	3.27549	0.0703218	0.119396
TOP1	YOL006C	0.27836	5.14133	3.27263	0.0704446	0.119568
ASC1	YMR116C	0.210775	12.7763	3.26276	0.0708696	0.120179
MTQ2	YDR140W	0.274819	4.30556	3.26108	0.0709425	0.120265
SBH2	YER019C-A	0.192072	8.0179	3.24202	0.071772	0.121486
BDP1	YNL039W	0.311479	3.83943	3.23166	0.0722276	0.12207
YCR023C	YCR023C	0.191571	6.00373	3.22698	0.0724341	0.122382
YLR132C	YLR132C	0.239562	4.83641	3.21151	0.0731221	0.123465
YKL151C	YKL151C	0.170475	7.19768	3.20851	0.0732563	0.123582
HST4	YDR191W	0.309884	3.83874	3.20068	0.0736076	0.124137
PST2	YDR032C	0.202121	8.13579	3.18933	0.0741205	0.124926
LYS4	YDR234W	0.175433	7.53419	3.18559	0.0742901	0.125147
BDS1	YOL164W	0.22338	5.05879	3.18544	0.074297	0.125147
BIO5	YNR056C	0.879229	1.07058	3.18145	0.0744784	0.125415
UPS2	YLR168C	0.286577	4.55959	3.16094	0.0754195	0.126884
HLJ1	YMR161W	0.215035	5.43629	3.15767	0.075571	0.127023
APM2	YHL019C	0.226667	5.27085	3.15286	0.0757941	0.127359
SAM50	YNL026W	0.177691	6.58394	3.14592	0.0761173	0.127863
APP1	YNL094W	0.190253	6.03228	3.13723	0.0765239	0.12845
CAF40	YNL288W	0.1845	6.20499	3.12912	0.0769054	0.12903
CFD1	YIL003W	0.209316	5.61167	3.12603	0.077051	0.129163
EAF5	YEL018W	0.356251	3.46111	3.12599	0.077053	0.129163
NTF2	YER009W	0.171313	8.49181	3.12596	0.0770547	0.129163
YDR374W-A	YDR374W-A	0.30024	4.40155	3.12403	0.0771458	0.129224
DOS2	YDR068W	0.400652	2.98473	3.12398	0.0771481	0.129224
NEJ1	YLR265C	0.401028	2.99676	3.12371	0.077161	0.129224
SAE2	YGL175C	0.425814	2.83254	3.11232	0.0777021	0.129973
RNH201	YNL072W	0.273066	4.47586	3.09125	0.0787141	0.131547
LEO1	YOR123C	0.257935	5.03009	3.08124	0.0792001	0.132242
RPP1B	YDL130W	0.21589	8.67318	3.07853	0.0793322	0.13242
YML037C	YML037C	0.425047	2.8206	3.07458	0.079525	0.132661
RAD52	YML032C	0.190928	6.19347	3.0734	0.0795828	0.132718
ZWF1	YNL241C	0.167988	8.15988	3.06687	0.079903	0.133212
IPI1	YHR085W	0.296111	4.24048	3.05931	0.0802756	0.133752
TOS2	YGR221C	0.364781	3.21618	3.05372	0.0805526	0.134133
SPT3	YDR392W	0.249195	4.56139	3.04377	0.0810477	0.134876
AEP2	YMR282C	0.24216	4.91289	3.03317	0.0815787	0.135679
LIP2	YLR239C	0.231492	4.98914	3.02157	0.0821638	0.136611
VMA4	YOR332W	0.174683	7.37769	3.01904	0.082292	0.136783
THR1	YHR025W	0.174486	8.61657	3.01788	0.0823513	0.136805
SEC16	YPL085W	0.1655	7.44596	3.0177	0.0823601	0.136805
NBP35	YGL091C	0.1813	6.28023	3.01732	0.0823795	0.136805
GIP1	YBR045C	0.686207	1.1075	3.00989	0.0827578	0.137351
CHD1	YER164W	0.172121	6.64193	3.00631	0.0829411	0.137614
TRS130	YMR218C	0.22558	5.02274	2.98143	0.084225	0.139368
RSA4	YCR072C	0.179561	6.27032	2.97961	0.0843195	0.139483
BUL2	YML111W	0.236288	5.39941	2.9762	0.0844973	0.139735
YGR117C	YGR117C	0.227966	5.20242	2.97264	0.0846833	0.139959
MET31	YPL038W	0.281107	4.12465	2.97079	0.0847802	0.140077
VAM6	YDL077C	0.216279	5.27875	2.96059	0.0853169	0.140922
NUP100	YKL068W	0.168904	6.86449	2.95331	0.0857021	0.141389
CMK2	YOL016C	0.162426	7.94802	2.94779	0.0859948	0.141746
CDC6	YJL194W	0.273025	4.29308	2.94421	0.086186	0.141976
OSH2	YDL019C	0.164483	7.32026	2.93494	0.0866818	0.142665
YGR015C	YGR015C	0.283013	4.24681	2.93216	0.0868313	0.142784
GET2	YER083C	0.188253	6.65751	2.91782	0.0876063	0.14393
UME6	YDR207C	0.256305	4.52194	2.91477	0.087772	0.144122
AAD6	YFL056C	0.392404	2.89424	2.90971	0.088048	0.144527
RTS2	YOR077W	0.468871	2.4528	2.90443	0.0883365	0.144958
FIT3	YOR383C	0.282326	4.12466	2.89901	0.0886338	0.145316
ATP15	YPL271W	0.196769	5.72748	2.89539	0.0888331	0.145579
JNM1	YMR294W	0.672781	1.03501	2.86035	0.0907878	0.148452
UBA4	YHR111W	0.211288	5.11534	2.85261	0.0912257	0.149036
ATG4	YNL223W	0.239453	4.60319	2.84839	0.0914654	0.149296
CTF13	YMR094W	0.433744	2.50999	2.84704	0.0915421	0.149377
HUA1	YGR268C	0.260322	4.45674	2.84572	0.0916178	0.149456
BRE2	YLR015W	0.308687	3.95837	2.84119	0.0918759	0.149833
NTO1	YPR031W	0.276209	4.12267	2.84062	0.0919086	0.149842
NOP8	YOL144W	0.352417	3.2981	2.83062	0.0924826	0.150734
AIM20	YIL158W	0.206919	5.17866	2.81724	0.0932565	0.151671
FAR8	YMR029C	0.203061	5.50526	2.8123	0.0935443	0.152061
UBP2	YOR124C	0.163358	7.19001	2.81167	0.0935809	0.152076
ATP22	YDR350C	0.219301	5.16606	2.80381	0.0940404	0.152733
IXR1	YKL032C	0.309288	3.68344	2.79893	0.094327	0.153064
OST5	YGL226C-A	0.199411	5.76032	2.78091	0.0953942	0.154735
YOR376W-A	YOR376W-A	0.395062	2.85457	2.78059	0.0954132	0.154735
RPL22A	YLR061W	0.159409	10.0834	2.77676	0.0956414	0.15506
CYM1	YDR430C	0.156804	7.35383	2.77478	0.0957596	0.155161
YLR046C	YLR046C	0.24314	4.76499	2.77392	0.095811	0.155199
ASR1	YPR093C	0.232032	4.92217	2.7628	0.096479	0.156235
MOT1	YPL082C	0.158219	7.1389	2.75902	0.0967073	0.156559
RMD1	YDL001W	0.247882	4.6055	2.75739	0.0968063	0.156673
PRB1	YEL060C	0.163723	9.1788	2.75279	0.0970851	0.157033
YLR361C-A	YLR361C-A	0.280301	4.05726	2.75127	0.0971773	0.157136
YKL136W	YKL136W	0.604303	1.35053	2.74324	0.0976666	0.157881
TAM41	YGR046W	0.228092	5.10587	2.74113	0.0977958	0.158044
YAP5	YIR018W	0.239292	4.55914	2.74065	0.0978247	0.158044
RIB3	YDR487C	0.151207	7.91688	2.7382	0.0979752	0.158195
AGA1	YNR044W	0.204458	5.10511	2.73561	0.0981341	0.158387
YNL170W	YNL170W	0.524736	1.92214	2.73287	0.0983028	0.158585
YLR118C	YLR118C	0.179622	5.95817	2.73081	0.0984295	0.158697
YFR016C	YFR016C	0.248178	4.39575	2.70539	0.10001	0.161151
LIF1	YGL090W	0.488649	2.27892	2.70226	0.100206	0.161376
TSA1	YML028W	0.170762	10.7639	2.69036	0.100957	0.162423
ALG13	YGL047W	0.221358	4.9561	2.6858	0.101246	0.162764
CWC24	YLR323C	0.421017	2.50458	2.68247	0.101458	0.16303
PBN1	YCL052C	0.172189	6.5604	2.68033	0.101595	0.163182
SPB4	YFL002C	0.200649	5.48708	2.67956	0.101644	0.163214
CDC55	YGL190C	0.193153	5.69026	2.67021	0.102243	0.164033
VPS20	YMR077C	0.498723	2.21291	2.66914	0.102312	0.164096
CUS2	YNL286W	0.250766	4.3464	2.66833	0.102364	0.164132
AIM18	YHR198C	0.18659	5.92239	2.65904	0.102963	0.164997
SAM4	YPL273W	0.164196	8.13193	2.63923	0.104254	0.166825
PPS1	YBR276C	0.159036	6.85077	2.63668	0.104421	0.167044
FKS3	YMR306W	0.343031	3.56762	2.63514	0.104523	0.167158
VPS63	YLR261C	0.832435	0.271588	2.62776	0.10501	0.16784
SLU7	YDR088C	0.558182	2.32424	2.62567	0.105148	0.168013
PTP3	YER075C	0.226084	4.98863	2.60875	0.106275	0.169667
ATP12	YJL180C	0.199953	5.25139	2.59893	0.106936	0.170573
RIB1	YBL033C	0.184894	6.55966	2.59802	0.106998	0.170623
PET127	YOR017W	0.222481	4.73035	2.59416	0.107259	0.17099
RTC2	YBR147W	0.307064	3.9955	2.58906	0.107604	0.171491
SDO1	YLR022C	0.206574	5.23296	2.56913	0.108968	0.173415
YDR026C	YDR026C	0.271913	4.07148	2.56489	0.10926	0.17383
NUT1	YGL151W	0.185317	5.79608	2.56302	0.109389	0.173918
YPR150W	YPR150W	0.614268	1.65303	2.56182	0.109473	0.173931
YNR073C	YNR073C	0.842383	0.0985621	2.5617	0.109481	0.173931
YMR178W	YMR178W	0.18313	5.90176	2.56094	0.109534	0.173965
SKP2	YNL311C	0.224132	4.76339	2.55675	0.109824	0.174377
ENP2	YGR145W	0.215773	4.76744	2.52138	0.112312	0.17797
AAR2	YBL074C	0.305528	3.5018	2.51876	0.112499	0.178214
YBR071W	YBR071W	0.205018	5.28865	2.5142	0.112825	0.17868
NSE1	YLR007W	0.229031	4.5027	2.4966	0.114093	0.180584
ISW2	YOR304W	0.194542	5.22235	2.49451	0.114244	0.18072
YJU3	YKL094W	0.147936	7.40498	2.48634	0.114838	0.181453
NDT80	YHR124W	0.620512	1.20014	2.4823	0.115134	0.181868
YHL019W-A	YHL019W-A	0.640923	0.975973	2.4809	0.115236	0.181978
YGK3	YOL128C	0.241871	4.3289	2.47968	0.115326	0.18204
CSM2	YIL132C	0.456215	2.06237	2.47946	0.115342	0.18204
FMP40	YPL222W	0.191663	5.70785	2.47818	0.115436	0.182085
YNR063W	YNR063W	0.340604	3.25	2.47563	0.115623	0.182277
YML079W	YML079W	0.17031	7.35917	2.45809	0.116921	0.184022
ACF4	YJR083C	0.490315	1.82508	2.45798	0.116929	0.184022
RDS2	YPL133C	0.215815	4.84071	2.45671	0.117024	0.184117
WHI3	YNL197C	0.178484	5.78139	2.44699	0.117751	0.185104
NHP6A	YPR052C	0.204209	4.94469	2.44426	0.117956	0.185373
PXA1	YPL147W	0.292534	3.6237	2.43316	0.118793	0.186636
FAP7	YDL166C	0.198528	5.18762	2.43135	0.11893	0.186719
SWI6	YLR182W	0.20374	5.19672	2.43121	0.118941	0.186719
CCC2	YDR270W	0.168987	5.9836	2.42212	0.119633	0.187583
SNZ1	YMR096W	0.285491	3.79815	2.41856	0.119905	0.18785
YAE1	YJR067C	0.24715	4.19064	2.41762	0.119977	0.18791
SOD2	YHR008C	0.172893	8.10657	2.41589	0.120109	0.188064
YLR050C	YLR050C	0.183686	5.61455	2.41496	0.120181	0.18807
RIB7	YBR153W	0.224092	4.53376	2.41374	0.120275	0.188117
CHS7	YHR142W	0.159618	6.38599	2.41324	0.120313	0.188117
COX11	YPL132W	0.209769	5.63681	2.4062	0.120855	0.188911
OAR1	YKL055C	0.254393	4.12588	2.3783	0.123031	0.192149
SPC105	YGL093W	0.194703	5.36098	2.367	0.123925	0.193436
JIP5	YPR169W	0.176652	5.8366	2.36288	0.124253	0.193839
FAR10	YLR238W	0.294959	3.83518	2.35358	0.124995	0.194832
DFG16	YOR030W	0.230981	4.81756	2.35221	0.125105	0.194949
MET2	YNL277W	0.293188	3.52806	2.34655	0.125561	0.195493
SED1	YDR077W	0.159346	7.70184	2.34487	0.125696	0.195648
PEX7	YDR142C	0.201682	5.33663	2.34249	0.125888	0.19585
RPL35B	YDL136W	0.205051	5.53101	2.34239	0.125896	0.19585
YDR381C-A	YDR381C-A	0.270991	3.8111	2.34129	0.125985	0.195934
YBR225W	YBR225W	0.18649	5.58269	2.34024	0.12607	0.196011
POX1	YGL205W	0.543681	1.72629	2.33281	0.126673	0.196782
RPL18A	YOL120C	0.149978	10.8874	2.33132	0.126794	0.196915
RAD5	YLR032W	0.184429	5.29222	2.32987	0.126913	0.197044
CCC1	YLR220W	0.149621	6.63987	2.32853	0.127022	0.197158
GEA2	YEL022W	0.149834	6.67235	2.31895	0.127806	0.198209
THI72	YOR192C	0.302541	3.43904	2.31826	0.127863	0.198242
CDC20	YGL116W	0.212496	4.84199	2.30262	0.129156	0.200077
RAD51	YER095W	0.163203	7.08881	2.2969	0.129633	0.200648
DIA2	YOR080W	0.26494	4.06534	2.29336	0.129928	0.200937
YCR015C	YCR015C	0.277678	3.77829	2.28723	0.130443	0.201587
YPL108W	YPL108W	0.328261	3.11324	2.28705	0.130458	0.201587
EOS1	YNL080C	0.166118	5.8257	2.28573	0.130569	0.201702
CIN1	YOR349W	0.24736	4.12858	2.2797	0.131078	0.202375
RFA2	YNL312W	0.151046	6.5054	2.27538	0.131443	0.202826
TAF7	YMR227C	0.357208	2.88252	2.27436	0.13153	0.202903
CDC39	YCR093W	0.143767	8.04828	2.25859	0.132875	0.20475
SCW11	YGL028C	0.149888	7.31229	2.24918	0.133685	0.205884
NUT2	YPR168W	0.358565	2.85924	2.24364	0.134165	0.206508
MRPL31	YKL138C	0.178424	5.77446	2.23718	0.134726	0.207314
NAM7	YMR080C	0.143724	7.75369	2.22722	0.135598	0.208539
THI2	YBR240C	0.410099	2.739	2.22054	0.136185	0.209318
DUR1,2	YBR208C	0.146248	6.8531	2.22006	0.136228	0.209318
SFL1	YOR140W	0.189499	5.04678	2.21975	0.136256	0.209318
ZIP1	YDR285W	0.542596	1.38172	2.21845	0.13637	0.209436
TRF5	YNL299W	0.265137	3.87815	2.20492	0.137571	0.211105
OPT1	YJL212C	0.144121	7.86168	2.18576	0.139292	0.21345
YBL028C	YBL028C	0.205368	4.65137	2.18504	0.139357	0.213491
HAT1	YPL001W	0.212428	4.54061	2.17535	0.140237	0.21472
CAF130	YGR134W	0.157409	6.07958	2.16425	0.141254	0.216097
ATH1	YPR026W	0.177292	5.53714	2.16338	0.141334	0.21616
CYC1	YJR048W	0.191323	5.38393	2.15126	0.142453	0.217717
YMR230W-A	YMR230W-A	0.605165	0.847961	2.15108	0.14247	0.217717
KIN3	YAR018C	0.227763	4.22555	2.14867	0.142694	0.217999
RRG8	YPR116W	0.297596	3.38348	2.14399	0.143129	0.218514
STE5	YDR103W	0.161581	5.9091	2.14266	0.143254	0.218611
RPH1	YER169W	0.180787	5.3755	2.14225	0.143292	0.218611
FZO1	YBR179C	0.177026	5.27604	2.13772	0.143715	0.219196
YDR157W	YDR157W	0.332423	3.29308	2.10361	0.146952	0.223702
IDP2	YLR174W	0.277165	3.91995	2.09913	0.147383	0.224295
YOR283W	YOR283W	0.177421	5.74784	2.09796	0.147495	0.224295
YOR020W-A	YOR020W-A	0.173107	5.35333	2.09788	0.147504	0.224295
YPL279C	YPL279C	0.526894	1.79341	2.09411	0.147868	0.224786
DLT1	YMR126C	0.212651	4.46484	2.09306	0.14797	0.22488
DAL1	YIR027C	0.727862	0.157876	2.09226	0.148047	0.224936
YKL091C	YKL091C	0.233846	4.15142	2.08631	0.148625	0.22569
YBR292C	YBR292C	0.631896	0.600593	2.0687	0.150349	0.228147
AKL1	YBR059C	0.144731	6.92643	2.06853	0.150367	0.228147
RMD9	YGL107C	0.172641	5.85074	2.06789	0.15043	0.22818
FCF2	YLR051C	0.262022	4.13488	2.0661	0.150607	0.228344
ATG17	YLR423C	0.439234	1.98648	2.06596	0.15062	0.228344
POM34	YLR018C	0.163251	6.04237	2.0641	0.150804	0.228559
IES5	YER092W	0.183199	5.0341	2.05771	0.151438	0.229144
PAA1	YDR071C	0.155876	6.66931	2.05489	0.151719	0.229443
YNL276C	YNL276C	0.360449	2.63529	2.0481	0.152396	0.230342
RAD61	YDR014W	0.312408	3.25272	2.0306	0.15416	0.23269
INO2	YDR123C	0.198072	4.75695	2.02726	0.154499	0.233139
YHR097C	YHR097C	0.190557	5.35327	2.02291	0.154942	0.233743
RMD5	YDR255C	0.312248	3.28134	2.02109	0.155128	0.23396
YOR060C	YOR060C	0.308719	3.09041	2.01884	0.155358	0.234243
YCL057C-A	YCL057C-A	0.206776	5.5917	2.01752	0.155493	0.234319
RRT14	YIL127C	0.287051	3.37351	2.0076	0.156512	0.235599
YDL158C	YDL158C	0.468706	4.03832	2.00434	0.156849	0.236042
YMR182W-A	YMR182W-A	0.581552	0.871741	1.98824	0.158525	0.238304
RPS12	YOR369C	0.153123	11.2961	1.98417	0.158952	0.238816
RGM1	YMR182C	0.736659	0.205742	1.97941	0.159453	0.239439
ERT1	YBR239C	0.263304	3.55692	1.97115	0.160326	0.240489
ASP1	YDR321W	0.130561	8.69527	1.96519	0.16096	0.241309
RPL27B	YDR471W	0.129349	8.92782	1.95158	0.162417	0.2433
BET4	YJL031C	0.24265	3.98302	1.95155	0.16242	0.2433
YDL180W	YDL180W	0.15272	6.02558	1.94972	0.162617	0.243529
MOB2	YFL034C-B	0.24204	3.82778	1.94688	0.162923	0.243856
VPS66	YPR139C	0.151897	5.98562	1.94641	0.162975	0.243867
YIL092W	YIL092W	0.290206	3.44026	1.93506	0.164206	0.245577
THI7	YLR237W	0.148993	6.12959	1.9277	0.16501	0.246513
GMH1	YKR030W	0.170061	5.71451	1.92433	0.16538	0.246933
YGL230C	YGL230C	0.642639	0.45872	1.91827	0.166048	0.247796
YGR045C	YGR045C	0.31139	3.27538	1.91061	0.166896	0.24886
LSM5	YER146W	0.16639	5.62812	1.9016	0.1679	0.250087
PTP2	YOR208W	0.198651	4.55623	1.89386	0.168768	0.251313
RKM2	YDR198C	0.221159	4.1157	1.89123	0.169064	0.251618
ACM1	YPL267W	0.470092	1.65213	1.88921	0.169291	0.251889
SWI1	YPL016W	0.164311	5.4314	1.88003	0.170331	0.2533
TOP3	YLR234W	0.219915	4.39075	1.87758	0.170609	0.253645
YDR370C	YDR370C	0.241148	3.88279	1.87705	0.17067	0.253667
YCL021W-A	YCL021W-A	0.298476	3.346	1.87488	0.170917	0.253899
YPL247C	YPL247C	0.139538	7.57103	1.87128	0.171329	0.254441
SRM1	YGL097W	0.14674	6.63105	1.86785	0.171721	0.254952
PDE1	YGL248W	0.160817	5.53136	1.86748	0.171764	0.254952
IQG1	YPL242C	0.143002	6.1365	1.86636	0.171893	0.255074
RSC2	YLR357W	0.149559	5.88212	1.86176	0.172422	0.25579
YIL024C	YIL024C	0.297578	3.10723	1.85422	0.173293	0.256739
SRL2	YLR082C	0.276654	3.59936	1.85366	0.173359	0.256768
TRZ1	YKR079C	0.174114	5.16903	1.84562	0.174294	0.258014
YMR160W	YMR160W	0.189726	4.73838	1.84334	0.17456	0.258339
MNR2	YKL064W	0.142554	6.53955	1.84202	0.174715	0.258499
HSP31	YDR533C	0.14452	6.7177	1.83507	0.17553	0.259567
IRS4	YKR019C	0.177648	4.88728	1.81907	0.177424	0.262087
YPR059C	YPR059C	0.662627	0.389252	1.81686	0.177688	0.262337
ATE1	YGL017W	0.143469	6.11073	1.81545	0.177856	0.262452
PET100	YDR079W	0.215793	4.1182	1.8103	0.178472	0.263144
SSS1	YDR086C	0.133306	6.73702	1.80797	0.178752	0.263416
YLR112W	YLR112W	0.243837	3.63953	1.80748	0.178811	0.263433
UTP15	YMR093W	0.129724	6.96833	1.80603	0.178985	0.263549
RPL18B	YNL301C	0.133814	7.52394	1.80215	0.179453	0.264099
PER1	YCR044C	0.135221	7.03981	1.79935	0.179791	0.264454
YBR063C	YBR063C	0.312448	3.07235	1.79018	0.180905	0.265951
AEP1	YMR064W	0.185419	4.7398	1.78889	0.181062	0.266112
YKR073C	YKR073C	0.680591	0.304209	1.77654	0.182575	0.268265
YBR184W	YBR184W	0.500971	1.71815	1.77591	0.182652	0.268306
YMR144W	YMR144W	0.315956	2.79158	1.77443	0.182835	0.268433
THI4	YGR144W	0.379619	2.4986	1.75972	0.18466	0.270897
JAC1	YGL018C	0.272275	3.41331	1.75265	0.185543	0.271904
R0030W	R0030W	0.13129	6.6499	1.75198	0.185628	0.271956
HXT8	YJL214W	0.576927	0.808039	1.7448	0.186531	0.273207
IRC18	YJL037W	0.59395	0.80569	1.74168	0.186927	0.273714
BUD27	YFL023W	0.223228	3.92577	1.73745	0.187463	0.274354
DBP7	YKR024C	0.154683	5.49785	1.73402	0.187898	0.274919
LST8	YNL006W	0.123133	7.53617	1.73055	0.18834	0.275492
SPS19	YNL202W	0.289705	3.21201	1.71028	0.190949	0.278866
PEX25	YPL112C	0.15651	5.71984	1.70978	0.191014	0.278888
JJJ1	YNL227C	0.315917	2.85109	1.70591	0.191516	0.279326
REX2	YLR059C	0.155592	5.67054	1.70458	0.19169	0.279432
VTC1	YER072W	0.138582	6.3801	1.70149	0.192093	0.279946
TUM1	YOR251C	0.135628	6.83112	1.69973	0.192323	0.280208
PIN2	YOR104W	0.241268	3.78326	1.69188	0.193353	0.281542
RPS11A	YDR025W	0.123873	9.83723	1.68978	0.19363	0.281741
ADO1	YJR105W	0.143361	10.0736	1.68212	0.194643	0.28314
ATG18	YFR021W	0.145034	5.7603	1.67915	0.195037	0.283602
OPT2	YPR194C	0.220924	3.89637	1.67896	0.195063	0.283602
TRA1	YHR099W	0.127091	8.42304	1.67248	0.195926	0.284771
SAS4	YDR181C	0.261111	3.29285	1.67216	0.19597	0.284771
TRM10	YOL093W	0.200767	4.29743	1.6712	0.196098	0.284883
FMP43	YGR243W	0.146875	5.76552	1.66671	0.1967	0.285608
CLF1	YLR117C	0.217147	4.12017	1.66574	0.19683	0.285721
USE1	YGL098W	0.22078	3.96498	1.65989	0.197618	0.28664
RPS29A	YLR388W	0.1324	7.96655	1.65522	0.19825	0.287481
YJL047C-A	YJL047C-A	0.561294	0.667937	1.65467	0.198325	0.287514
YLR446W	YLR446W	0.236772	3.61311	1.64644	0.199445	0.288919
AGA2	YGL032C	0.169778	5.48698	1.64639	0.19945	0.288919
YML101C-A	YML101C-A	0.525499	1.33993	1.63387	0.201169	0.290876
FIG4	YNL325C	0.177254	4.86034	1.6311	0.201551	0.291275
FUS2	YMR232W	0.477852	1.26932	1.6289	0.201856	0.291356
MLC2	YPR188C	0.16412	4.97143	1.62883	0.201864	0.291356
POP6	YGR030C	0.303119	2.80011	1.62879	0.20187	0.291356
RAD54	YGL163C	0.166654	4.90844	1.62637	0.202206	0.291765
PAN6	YIL145C	0.122689	7.5146	1.62406	0.202527	0.292152
FRQ1	YDR373W	0.132162	6.682	1.61779	0.2034	0.293335
YGR125W	YGR125W	0.125822	6.75533	1.61551	0.203719	0.293719
BRF1	YGR246C	0.182102	4.72868	1.61349	0.204001	0.293921
YNL303W	YNL303W	0.541472	0.734988	1.61055	0.204415	0.294415
FRE6	YLL051C	0.122419	7.01683	1.60965	0.20454	0.294519
YMR030W-A	YMR030W-A	0.763341	-0.218336	1.60303	0.205474	0.29563
ORC6	YHR118C	0.219785	3.81247	1.60274	0.205515	0.29563
RDS1	YCR106W	0.194746	4.377	1.6016	0.205677	0.29577
YLR124W	YLR124W	0.712789	-0.294947	1.60037	0.205851	0.295944
YEH2	YLR020C	0.14955	5.46101	1.59796	0.206193	0.296282
SDC1	YDR469W	0.231111	3.6179	1.58565	0.207949	0.298418
PSD1	YNL169C	0.118577	7.63828	1.58313	0.20831	0.298782
MAL33	YBR297W	0.319859	2.63691	1.58195	0.20848	0.298919
FUR4	YBR021W	0.157266	5.08953	1.58171	0.208514	0.298919
CCZ1	YBR131W	0.196588	4.22063	1.58087	0.208635	0.298964
BLI1	YKL061W	0.411669	1.6549	1.58074	0.208653	0.298964
LRP1	YHR081W	0.231433	3.67405	1.5698	0.210236	0.301076
SET2	YJL168C	0.156276	5.19934	1.56631	0.210743	0.301724
YPK2	YMR104C	0.123319	6.68089	1.56408	0.211068	0.302033
YDR319C	YDR319C	0.152856	5.43952	1.55273	0.212733	0.304179
SUL2	YLR092W	0.208785	3.95541	1.55195	0.212847	0.304264
NOP14	YDL148C	0.17337	4.88309	1.54678	0.213612	0.304968
PDR8	YLR266C	0.154734	5.33301	1.54675	0.213615	0.304968
HIS1	YER055C	0.116268	9.34067	1.54242	0.214258	0.305649
GAP1	YKR039W	0.167831	4.86368	1.54029	0.214575	0.306022
YLL059C	YLL059C	0.487487	1.22187	1.53827	0.214876	0.306236
NBL1	YHR199C-A	0.275854	3.07681	1.53817	0.214891	0.306236
RPP1A	YDL081C	0.129773	10.2497	1.53375	0.21555	0.307018
YLR171W	YLR171W	0.534183	0.746836	1.53265	0.215715	0.307173
SEC9	YGR009C	0.155539	5.24561	1.52231	0.217271	0.30915
AIM19	YIL087C	0.179725	4.97435	1.5193	0.217726	0.309718
USO1	YDL058W	0.124168	6.51286	1.51619	0.218198	0.310229
YPR053C	YPR053C	0.281494	2.95292	1.51567	0.218276	0.310262
RAD33	YML011C	0.215712	3.86886	1.51459	0.21844	0.310414
TIP41	YPR040W	0.219649	3.81159	1.50992	0.219151	0.311266
GLG1	YKR058W	0.199567	4.40129	1.50788	0.219463	0.31148
SOF1	YLL011W	0.185927	4.93536	1.50775	0.219482	0.31148
[truncated: 3,537 more rows]
