# Supplementary material for: The Yeast La Related Protein Slf1p Is a Key Activator of Translation during the Oxidative Stress Response
Source: PLoS Genet. 2015 Jan 8;11(1):e1004903. doi: 10.1371/journal.pgen.1004903 (PMC4287443; doi:10.1371/journal.pgen.1004903)
Supplement: S5 Table — Identication of Slf1p mRNA targets following treatment with hydrogen peroxide by RIP-Seq analysis. (XLSX) [file pgen.1004903.s012.xlsx]

## Sheet: Table S5
Table S5. Identication of Slf1p mRNA targets following treatment with hydrogen peroxide by RIP-Seq analysis.
names	genes	logFC	logCPM	LR	PValue	FDR
RPS28A	YOR167C	2.00716	9.81071	294.249	5.89757e-66	3.23246e-62
TIM17	YJL143W	2.14331	6.62099	199.56	2.60572e-45	3.0966e-42
VMA7	YGR020C	1.81332	8.12907	199.399	2.82485e-45	3.0966e-42
SRX1	YKL086W	1.85885	8.65824	196.77	1.05849e-44	9.6693e-42
YMR122W-A	YMR122W-A	1.90456	9.43155	195.892	1.64561e-44	1.28851e-41
ACB1	YGR037C	1.73185	7.91542	182.203	1.60148e-41	1.09721e-38
RPL40A	YIL148W	1.44557	11.3535	181.376	2.42602e-41	1.47744e-38
ILV6	YCL009C	1.77166	9.63299	180.245	4.28389e-41	2.348e-38
RPS21A	YKR057W	1.62366	9.43266	179.733	5.54342e-41	2.76214e-38
RPL28	YGL103W	1.38311	13.3372	175.555	4.52911e-40	2.06867e-37
GRX5	YPL059W	1.74063	7.86833	175.117	5.64427e-40	2.37971e-37
CWP2	YKL096W-A	1.6823	9.84753	174.047	9.66766e-40	3.78489e-37
TOM6	YOR045W	1.7529	8.14406	171.231	3.98363e-39	1.45562e-36
CPR3	YML078W	1.71386	8.25471	170.733	5.11893e-39	1.75355e-36
RPS17A	YML024W	1.60911	10.2387	169.787	8.2359e-39	2.65535e-36
RPS16A	YMR143W	1.59787	9.95325	169.086	1.17136e-38	3.56679e-36
RPL23A	YBL087C	1.48089	9.91835	168.249	1.7851e-38	5.14955e-36
RPS26A	YGL189C	1.41892	11.6875	167.313	2.85742e-38	7.83077e-36
SKP1	YDR328C	1.53756	9.07028	165.158	8.4488e-38	2.20514e-35
RPS26B	YER131W	1.48742	10.0512	161.112	6.4678e-37	1.61136e-34
RPS11B	YBR048W	1.44049	10.0365	159.465	1.48127e-36	3.52994e-34
RPS25A	YGR027C	1.47165	11.009	156.737	5.84188e-36	1.33414e-33
RPL34A	YER056C-A	1.48311	9.17408	153.592	2.84333e-35	6.23371e-33
RPS15	YOL040C	1.57392	10.0588	152.484	4.96672e-35	1.04702e-32
YJL133C-A	YJL133C-A	1.99055	6.26039	150.802	1.15789e-34	2.35051e-32
RPS29B	YDL061C	1.51886	9.08067	150.274	1.51035e-34	2.95651e-32
RPS27A	YKL156W	1.55769	7.53938	150.104	1.64526e-34	3.10954e-32
SMT3	YDR510W	1.75835	6.80132	149.094	2.73489e-34	4.99665e-32
RPE1	YJL121C	1.50956	8.51	144.611	2.61229e-33	4.61869e-31
DPM1	YPR183W	1.53892	8.59029	139.961	2.71509e-32	4.65044e-30
FPR1	YNL135C	1.58272	9.75257	139.197	3.9879e-32	6.62353e-30
AAT2	YLR027C	1.23618	11.0411	135.486	2.58499e-31	4.16716e-29
PFY1	YOR122C	1.45957	10.3363	132.416	1.21339e-30	1.79745e-28
CAM1	YPL048W	1.44006	8.83486	132.126	1.40418e-30	2.02535e-28
RPL40B	YKR094C	1.32167	11.0345	132.068	1.44591e-30	2.03205e-28
RPL33A	YPL143W	1.24969	11.1233	131.617	1.81475e-30	2.46431e-28
FMP21	YBR269C	2.03679	6.20629	131.586	1.8434e-30	2.46431e-28
RPL30	YGL030W	1.40523	11.4592	126.895	1.95886e-29	2.49686e-27
RPP1B	YDL130W	1.40298	8.49089	122.5	1.79428e-28	2.13048e-26
SOD1	YJR104C	1.08448	12.3295	122.464	1.8269e-28	2.13048e-26
RPL37A	YLR185W	1.34228	9.33981	122.042	2.25953e-28	2.5801e-26
RPL33B	YOR234C	1.46177	8.98405	120.808	4.20993e-28	4.70911e-26
RPL2B	YIL018W	1.14251	12.0549	120.521	4.86504e-28	5.33306e-26
RPL20B	YOR312C	1.16797	10.8702	115.679	5.58921e-27	5.89124e-25
THR1	YHR025W	1.31575	9.49369	115.485	6.16141e-27	6.37183e-25
RPS10A	YOR293W	1.3026	9.64915	114.833	8.56076e-27	8.53119e-25
RPS8A	YBL072C	1.31406	9.87472	114.242	1.15343e-26	1.12892e-24
RPL23B	YER117W	1.40545	10.1374	114.04	1.27696e-26	1.2279e-24
RPS14A	YCR031C	1.29275	10.1172	113.985	1.31286e-26	1.24065e-24
RPS8B	YER102W	1.32173	10.3088	112.394	2.92987e-26	2.67644e-24
RPL22B	YFL034C-A	1.61626	6.65475	109.277	1.41117e-25	1.22772e-23
HHT2	YNL031C	1.2221	9.33323	108.573	2.01306e-25	1.724e-23
RPB11	YOL005C	1.56375	6.29055	107.398	3.64224e-25	3.07125e-23
HOT13	YKL084W	2.53664	4.94243	105.369	1.01386e-24	8.41964e-23
SCS2	YER120W	1.28924	8.05638	105.084	1.1705e-24	9.57542e-23
RPS17B	YDR447C	1.23696	10.7214	104.074	1.9488e-24	1.57079e-22
TMA19	YKL056C	1.04676	12.3029	103.445	2.67665e-24	2.12619e-22
SOD2	YHR008C	1.11463	11.1136	103.322	2.84891e-24	2.2307e-22
AHP1	YLR109W	1.07674	12.5691	102.514	4.28325e-24	3.26062e-22
NTF2	YER009W	1.20793	8.66465	99.707	1.76695e-23	1.30874e-21
YPL247C	YPL247C	1.17338	9.2214	98.843	2.7333e-23	1.9975e-21
TRX2	YGR209C	1.07471	12.1084	98.8043	2.78733e-23	2.01018e-21
HYR1	YIR037W	1.23441	8.08691	97.8486	4.51632e-23	3.14973e-21
RPS24A	YER074W	1.18174	8.89308	97.8383	4.53984e-23	3.14973e-21
SNA3	YJL151C	1.21368	8.50471	97.1604	6.39336e-23	4.38025e-21
RPL26A	YLR344W	1.35827	7.6747	96.8656	7.41962e-23	5.02061e-21
RPS14B	YJL191W	1.26775	7.24249	95.7175	1.32504e-22	8.64586e-21
CIS3	YJL158C	1.35856	8.07018	95.5626	1.43287e-22	9.23945e-21
HIS3	YOR202W	1.34458	7.25729	95.4585	1.51027e-22	9.62536e-21
RPS4A	YJR145C	1.18009	10.552	95.4031	1.5531e-22	9.78456e-21
RPL41A	YDL184C	1.30091	8.10341	94.683	2.2345e-22	1.39174e-20
RPS16B	YDL083C	1.21267	10.0168	94.2844	2.73298e-22	1.68308e-20
RSM7	YJR113C	1.31168	7.13705	93.3491	4.38391e-22	2.6698e-20
FRA2	YGL220W	1.43898	6.26515	92.6205	6.33479e-22	3.81549e-20
YPL225W	YPL225W	1.26774	7.44537	92.2801	7.52353e-22	4.48222e-20
FBA1	YKL060C	0.753539	15.3832	92.039	8.49855e-22	5.00866e-20
RPL29	YFR032C-A	1.23434	8.81373	91.3726	1.19011e-21	6.72472e-20
YAH1	YPL252C	2.17313	5.23887	91.2063	1.29449e-21	7.23988e-20
TAF9	YMR236W	1.32167	6.57108	86.9147	1.13302e-20	6.02923e-19
RPS27B	YHR021C	1.17435	10.2483	86.4557	1.42902e-20	7.38909e-19
COA1	YIL157C	1.24008	7.05865	86.3921	1.4757e-20	7.55916e-19
COX8	YLR395C	1.63669	5.73701	85.7089	2.08475e-20	1.05801e-18
MRPL28	YDR462W	1.71954	5.73518	85.4506	2.37562e-20	1.19457e-18
YDR476C	YDR476C	1.39777	7.02821	85.0539	2.90341e-20	1.43366e-18
COQ10	YOL008W	1.47197	6.23633	84.8388	3.23713e-20	1.58417e-18
RPL31B	YLR406C	1.15357	7.64098	84.478	3.8852e-20	1.8845e-18
POM33	YLL023C	1.27725	7.43627	84.2783	4.29799e-20	2.04846e-18
MDE1	YJR024C	1.19708	7.68963	83.414	6.65474e-20	3.11749e-18
MMF1	YIL051C	1.07995	9.57646	82.2718	1.186e-19	5.50888e-18
KRE1	YNL322C	1.34208	8.52184	80.8277	2.46284e-19	1.13436e-17
RPL14A	YKL006W	1.04137	9.36367	80.4247	3.01993e-19	1.37936e-17
RPL27A	YHR010W	1.13942	9.73824	80.1708	3.43408e-19	1.55555e-17
RPS23A	YGR118W	1.11382	9.61315	80.0396	3.66974e-19	1.64868e-17
RPL8B	YLL045C	1.00147	10.7556	79.7882	4.16772e-19	1.85718e-17
RPS5	YJR123W	0.913855	11.911	79.6631	4.44026e-19	1.96267e-17
CBR1	YIL043C	1.03768	9.50925	79.0144	6.16599e-19	2.70366e-17
RPL37B	YDR500C	1.07248	8.79765	76.5551	2.14151e-18	9.02892e-17
CCW14	YLR390W-A	1.17669	7.33758	76.539	2.1591e-18	9.03359e-17
PAN6	YIL145C	1.07376	7.9932	73.1889	1.17815e-17	4.67932e-16
GUK1	YDR454C	1.11068	8.46225	72.4105	1.74784e-17	6.69924e-16
DUT1	YBR252W	1.35495	6.5684	72.2486	1.89727e-17	7.22148e-16
TSC10	YBR265W	1.41532	5.88017	72.1168	2.02831e-17	7.667e-16
QCR7	YDR529C	1.07128	7.40384	72.0849	2.06136e-17	7.73857e-16
VMA9	YCL005W-A	1.34771	6.0774	71.5446	2.7106e-17	1.01067e-15
RPS19A	YOL121C	0.991197	9.17787	71.4153	2.89415e-17	1.06656e-15
MIM1	YOL026C	1.46107	5.88846	71.4117	2.89942e-17	1.06656e-15
TES1	YJR019C	1.20443	6.4459	71.394	2.92564e-17	1.06903e-15
MRPS12	YNR036C	1.06112	7.48603	71.1007	3.39446e-17	1.23212e-15
YNR014W	YNR014W	2.21615	4.63096	70.0908	5.6637e-17	2.01576e-15
PDA1	YER178W	0.911119	10.7953	69.7378	6.77352e-17	2.3952e-15
YPR036W-A	YPR036W-A	1.26722	7.04404	69.6332	7.14233e-17	2.50943e-15
PKR1	YMR123W	1.39285	5.94622	69.4296	7.91912e-17	2.76463e-15
MGR2	YPL098C	1.32868	6.56269	69.3542	8.22775e-17	2.8364e-15
MEU1	YLR017W	1.05887	8.54175	69.3541	8.2282e-17	2.8364e-15
RPS18B	YML026C	1.05841	9.69317	69.0505	9.59743e-17	3.2673e-15
RPL31A	YDL075W	1.04775	8.28401	68.9253	1.02264e-16	3.45994e-15
ESS1	YJR017C	1.07099	7.54373	68.7548	1.11499e-16	3.74924e-15
PUP1	YOR157C	1.01101	8.19455	68.7227	1.13329e-16	3.78753e-15
RPL26B	YGR034W	0.956645	10.4391	68.4454	1.30442e-16	4.30695e-15
LOT5	YKL183W	1.40824	5.76961	67.896	1.72347e-16	5.62282e-15
SDP1	YIL113W	1.30867	6.74092	67.809	1.80125e-16	5.84181e-15
MDY2	YOL111C	1.38035	6.5981	67.7616	1.8451e-16	5.94883e-15
BAT1	YHR208W	0.9785	9.93106	67.7319	1.87311e-16	6.00382e-15
EMP24	YGL200C	0.98788	8.78413	67.6188	1.98371e-16	6.32136e-15
UMP1	YBR173C	1.11723	6.9962	66.6711	3.20811e-16	9.99071e-15
RPS11A	YDR025W	1.04486	10.5427	66.4866	3.52286e-16	1.09089e-14
EMG1	YLR186W	1.23601	6.26559	66.3176	3.83809e-16	1.18183e-14
TSA1	YML028W	0.852338	12.027	66.0589	4.37656e-16	1.3253e-14
FPR2	YDR519W	1.18795	6.50803	65.1428	6.96627e-16	2.0639e-14
PIS1	YPR113W	1.0455	9.46307	63.9941	1.2479e-15	3.62182e-14
YIP4	YGL198W	0.999418	7.81996	63.4599	1.63664e-15	4.64787e-14
ASC1	YMR116C	0.804126	13.3254	63.3073	1.76849e-15	4.99643e-14
MLC1	YGL106W	1.03972	7.24595	63.268	1.8041e-15	5.0709e-14
PDX3	YBR035C	0.975671	8.39349	63.1967	1.8706e-15	5.23099e-14
MOG1	YJR074W	1.06347	6.8112	62.7467	2.3508e-15	6.47473e-14
SEC61	YLR378C	1.16099	8.00968	62.5601	2.58442e-15	7.08259e-14
TRX1	YLR043C	0.98457	8.66398	62.5003	2.66403e-15	7.26446e-14
YOP1	YPR028W	0.982498	9.67196	62.4703	2.70496e-15	7.3034e-14
DPH5	YLR172C	1.05699	6.907	62.2073	3.09147e-15	8.30604e-14
HRT1	YOL133W	1.41038	6.54809	62.1883	3.12139e-15	8.34552e-14
HTA2	YBL003C	0.975973	8.14267	62.105	3.25625e-15	8.66384e-14
PDI1	YCL043C	1.06825	9.83473	62.0551	3.33979e-15	8.84319e-14
HSP10	YOR020C	0.952939	8.70244	62.015	3.40854e-15	8.98184e-14
SML1	YML058W	1.24047	6.29995	61.9564	3.5115e-15	9.20888e-14
UBC5	YDR059C	1.29389	5.99134	61.8664	3.67561e-15	9.59334e-14
NIF3	YGL221C	0.956672	8.02322	61.7321	3.93516e-15	1.02221e-13
ATP15	YPL271W	1.31581	6.08523	61.6171	4.17183e-15	1.07858e-13
RPL43A	YPR043W	0.928943	9.31031	61.0429	5.58454e-15	1.43704e-13
ADD66	YKL206C	1.09523	6.61189	60.8414	6.18638e-15	1.58447e-13
CKB1	YGL019W	0.981492	7.44687	60.0975	9.02726e-15	2.26965e-13
DSK2	YMR276W	0.854041	10.2963	60.0329	9.32846e-15	2.32406e-13
NOP10	YHR072W-A	1.06724	7.25763	59.8157	1.04168e-14	2.58346e-13
RPA14	YDR156W	1.22674	6.13545	59.7641	1.06938e-14	2.6402e-13
UPS1	YLR193C	1.82063	4.95933	59.727	1.08971e-14	2.67835e-13
DLS1	YJL065C	1.15851	6.21765	59.3497	1.32001e-14	3.22989e-13
RFA3	YJL173C	1.21703	6.28168	59.3023	1.35221e-14	3.29399e-13
RPS29A	YLR388W	1.03148	7.66402	59.121	1.48271e-14	3.59589e-13
SSS1	YDR086C	1.02052	6.97938	58.9797	1.59304e-14	3.84646e-13
CWP1	YKL096W	1.12879	7.68165	58.8677	1.68642e-14	4.05407e-13
ZEO1	YOL109W	0.920962	9.87893	58.69	1.84575e-14	4.41771e-13
ARC18	YLR370C	1.40665	5.5547	58.4265	2.11031e-14	5.02895e-13
YNL305C	YNL305C	0.958783	7.96107	58.3771	2.16395e-14	5.13447e-13
MDM35	YKL053C-A	1.28673	7.16829	58.3607	2.18209e-14	5.15518e-13
RPS21B	YJL136C	0.939775	8.38418	57.477	3.41951e-14	7.94167e-13
IES5	YER092W	1.40028	5.53555	57.3835	3.58609e-14	8.29339e-13
HTA1	YDR225W	1.04104	8.42974	57.3238	3.69648e-14	8.51278e-13
MRPL36	YBR122C	1.23839	5.89984	57.0745	4.1961e-14	9.62295e-13
ERG27	YLR100W	1.06611	7.39644	56.7992	4.82665e-14	1.09771e-12
RPL21B	YPL079W	0.865815	9.45331	56.6508	5.20484e-14	1.17883e-12
SUR7	YML052W	0.921357	8.06269	56.4208	5.8509e-14	1.3197e-12
VPS68	YOL129W	0.933289	7.82382	56.1407	6.74674e-14	1.51553e-12
RPS22A	YJL190C	0.876874	9.57279	55.5597	9.06644e-14	2.02005e-12
RPS25B	YLR333C	0.971194	9.32062	54.9831	1.21571e-13	2.66909e-12
FMP41	YNL168C	0.954775	7.64994	53.6333	2.41628e-13	5.20998e-12
RPA12	YJR063W	1.77805	4.78556	53.6271	2.42391e-13	5.20998e-12
YDR461C-A	YDR461C-A	1.36054	5.80297	53.5067	2.57716e-13	5.51774e-12
YOL073C	YOL073C	1.02789	6.6828	53.2904	2.87705e-13	6.11205e-12
PAM17	YKR065C	1.0468	6.3778	52.7043	3.8775e-13	8.08084e-12
COX9	YDL067C	1.04842	6.58393	52.5637	4.1651e-13	8.64731e-12
RPL36B	YPL249C-A	0.980884	8.99044	52.4886	4.32748e-13	8.95054e-12
SOL3	YHR163W	0.967315	7.85573	52.4731	4.36176e-13	8.98753e-12
RPL2A	YFR031C-A	0.781461	10.8835	52.364	4.611e-13	9.4655e-12
TRM112	YNR046W	1.54729	5.23915	52.3091	4.74181e-13	9.69771e-12
SVS1	YPL163C	1.33339	5.64501	52.1974	5.0192e-13	1.02268e-11
FSH2	YMR222C	1.0514	6.5245	52.0104	5.52087e-13	1.12074e-11
RPP2A	YOL039W	0.785406	10.5346	51.6311	6.69721e-13	1.34459e-11
YLR050C	YLR050C	1.34078	5.55604	51.4138	7.48125e-13	1.49652e-11
RPS1B	YML063W	0.823277	11.5151	50.983	9.31708e-13	1.85025e-11
YCL057C-A	YCL057C-A	1.29782	5.62079	50.5561	1.15807e-12	2.28322e-11
RPL13B	YMR142C	0.807381	10.996	50.3437	1.29041e-12	2.53502e-11
SUI1	YNL244C	0.919176	7.19428	50.2876	1.32785e-12	2.58083e-11
BUD32	YGR262C	1.0124	6.69748	50.148	1.42574e-12	2.76129e-11
LSB5	YCL034W	0.875844	7.92164	49.9165	1.60433e-12	3.09625e-11
PDC1	YLR044C	0.609653	14.9859	49.5075	1.97617e-12	3.76089e-11
YCR051W	YCR051W	0.944952	6.78228	49.3352	2.15761e-12	4.07788e-11
GSP1	YLR293C	0.860197	9.37675	49.2647	2.23654e-12	4.21253e-11
CUE4	YML101C	1.30394	5.50312	49.1421	2.38079e-12	4.45363e-11
YDL144C	YDL144C	0.902214	7.27481	48.9782	2.58819e-12	4.79252e-11
SNU13	YEL026W	1.07826	6.42223	48.8351	2.78408e-12	5.12065e-11
RPP1	YHR062C	1.13432	5.93744	48.5096	3.28678e-12	6.02503e-11
RPL42A	YNL162W	1.16156	8.29966	48.442	3.40197e-12	6.21541e-11
HPA3	YEL066W	1.37086	5.835	47.7432	4.85869e-12	8.78893e-11
GVP36	YIL041W	0.841295	8.89446	47.7046	4.95521e-12	8.93404e-11
RIM1	YCR028C-A	0.973921	7.03307	47.6977	4.97267e-12	8.93613e-11
PMP3	YDR276C	0.973451	8.23252	47.3327	5.9906e-12	1.07302e-10
RPL4B	YDR012W	0.843595	9.30282	46.9485	7.28779e-12	1.30112e-10
RPL6B	YLR448W	0.933438	9.09004	46.9066	7.44508e-12	1.32489e-10
RPS13	YDR064W	0.826841	10.5013	46.764	8.00708e-12	1.42029e-10
MHR1	YDR296W	0.916373	6.87592	46.1408	1.10053e-11	1.9458e-10
WWM1	YFL010C	0.823824	8.78364	46.0077	1.17791e-11	2.07592e-10
RPL21A	YBR191W	0.857931	9.20901	45.9836	1.19246e-11	2.09484e-10
YIP1	YGR172C	0.92632	7.11759	45.9321	1.22421e-11	2.14374e-10
GET2	YER083C	1.05882	6.54286	45.7275	1.35898e-11	2.35714e-10
IMG1	YCR046C	1.17225	5.97897	45.6429	1.41902e-11	2.45352e-10
MRPL4	YLR439W	1.75646	4.83094	45.5468	1.49034e-11	2.56873e-10
UBC7	YMR022W	0.986595	6.40588	45.5015	1.52521e-11	2.62059e-10
EGD2	YHR193C	0.78784	9.79446	45.3089	1.68283e-11	2.8734e-10
RPO26	YPR187W	1.12234	5.95215	45.0015	1.96883e-11	3.3513e-10
HMF1	YER057C	0.936778	7.11483	44.9943	1.97606e-11	3.35319e-10
ADE8	YDR408C	0.859976	7.31288	44.6933	2.30439e-11	3.89826e-10
RPS18A	YDR450W	0.770341	9.37352	44.6054	2.41023e-11	4.06475e-10
RIB3	YDR487C	0.767529	10.3417	44.3864	2.69548e-11	4.53188e-10
CCS1	YMR038C	0.783162	9.31268	44.3087	2.80473e-11	4.70114e-10
OM14	YBR230C	0.994509	6.25628	44.2092	2.95098e-11	4.9312e-10
HTB2	YBL002W	0.901414	8.15873	44.1091	3.10569e-11	5.15377e-10
SCW10	YMR305C	0.878064	7.73575	44.1078	3.10781e-11	5.15377e-10
BUD20	YLR074C	1.29204	5.51159	43.7106	3.807e-11	6.21017e-10
YFR017C	YFR017C	1.42219	5.20759	43.6962	3.83511e-11	6.2228e-10
CRD1	YDL142C	0.987835	6.40386	43.695	3.83745e-11	6.2228e-10
ISU2	YOR226C	0.811669	9.94436	42.602	6.70921e-11	1.07211e-09
RPS9A	YPL081W	0.872257	7.04017	42.5908	6.74758e-11	1.0751e-09
PHO85	YPL031C	0.960426	6.58159	42.5355	6.94108e-11	1.10273e-09
MFA2	YNL145W	1.22756	5.52309	42.2764	7.92424e-11	1.25528e-09
RIB4	YOL143C	0.82697	8.54512	42.2172	8.16779e-11	1.29013e-09
KEI1	YDR367W	0.92504	6.58563	41.5743	1.13475e-10	1.77196e-09
RBD2	YPL246C	0.84827	7.64039	41.0825	1.45938e-10	2.2532e-09
APT1	YML022W	0.798186	7.78047	40.9374	1.57186e-10	2.42005e-09
FIT3	YOR383C	1.50147	5.13453	40.8918	1.60894e-10	2.47005e-09
MPM1	YJL066C	0.862726	6.81807	40.4437	2.02366e-10	3.08102e-09
TRP1	YDR007W	0.911933	6.54847	40.3789	2.09193e-10	3.17614e-09
NPC2	YDL046W	0.903836	7.47129	40.3684	2.10318e-10	3.1844e-09
COX7	YMR256C	1.14925	5.7341	40.3443	2.12925e-10	3.20679e-09
RPS10B	YMR230W	0.789289	8.74819	40.0706	2.44942e-10	3.65812e-09
TMT1	YER175C	0.796709	7.99858	40.0086	2.52846e-10	3.75569e-09
COX20	YDR231C	1.15262	5.59768	39.8544	2.73621e-10	4.03149e-09
YPR098C	YPR098C	0.916376	6.40136	39.7074	2.95008e-10	4.32337e-09
MFA1	YDR461W	1.23901	5.48918	39.647	3.04267e-10	4.44716e-09
RPL32	YBL092W	0.677251	10.7949	39.2173	3.79166e-10	5.49791e-09
YJL068C	YJL068C	0.767476	7.74019	39.2104	3.80503e-10	5.50274e-09
ADO1	YJR105W	0.710854	10.398	39.1411	3.94263e-10	5.68673e-09
YOL014W	YOL014W	1.16679	5.56078	38.985	4.27081e-10	6.1125e-09
TVP15	YDR100W	0.886028	6.45867	38.9848	4.27128e-10	6.1125e-09
ANB1	YJR047C	1.96025	3.86722	38.2646	6.1774e-10	8.74893e-09
SKI6	YGR195W	0.965299	6.10534	38.2555	6.20615e-10	8.76699e-09
ENO2	YHR174W	0.584974	14.5225	38.0246	6.98595e-10	9.84319e-09
TIP1	YBR067C	0.950959	6.93455	37.7751	7.93877e-10	1.1025e-08
MRS4	YKR052C	0.71753	9.22025	37.7694	7.96227e-10	1.1025e-08
PHO88	YBR106W	0.743144	8.60645	37.4882	9.1969e-10	1.26336e-08
RPP0	YLR340W	0.60283	12.2891	37.3665	9.78899e-10	1.33799e-08
PKP1	YIL042C	0.856161	6.51847	37.3543	9.85019e-10	1.34301e-08
GRX2	YDR513W	0.693704	10.2616	37.12	1.11078e-09	1.49955e-08
KSH1	YNL024C-A	0.928259	6.20454	37.0756	1.13636e-09	1.53031e-08
RPS7A	YOR096W	0.712815	11.5716	37.0585	1.14638e-09	1.54002e-08
FMP52	YER004W	0.855426	7.2081	37.0431	1.15547e-09	1.54844e-08
PTH2	YBL057C	0.934906	6.95638	36.9211	1.23009e-09	1.63611e-08
MRPL19	YNL185C	0.896451	6.61622	36.9167	1.23283e-09	1.63611e-08
RPL35A	YDL191W	0.98981	6.01832	36.7492	1.34349e-09	1.77866e-08
KEG1	YFR042W	0.916591	6.5394	36.4059	1.60221e-09	2.10089e-08
VTC1	YER072W	0.784753	7.1191	36.2829	1.70655e-09	2.23236e-08
ATP16	YDL004W	0.810966	7.24037	36.2368	1.74743e-09	2.26959e-08
EMC4	YGL231C	0.865778	6.46465	36.2099	1.77164e-09	2.2956e-08
SFT2	YBL102W	0.802353	6.83204	36.0868	1.8872e-09	2.43382e-08
YDR524C-B	YDR524C-B	0.765851	10.7131	35.9812	1.99227e-09	2.5633e-08
LSM2	YBL026W	1.05684	5.74383	35.9449	2.0298e-09	2.60547e-08
RPS31	YLR167W	0.754717	12.9958	35.9045	2.07231e-09	2.64763e-08
TMA7	YLR262C-A	1.01168	6.02008	35.6944	2.30831e-09	2.92866e-08
CPR1	YDR155C	0.701767	9.98599	35.6308	2.38482e-09	3.01875e-08
RPS6B	YBR181C	0.80893	9.62686	35.6192	2.39913e-09	3.02986e-08
NCP1	YHR042W	0.914664	7.50802	35.4118	2.66869e-09	3.35484e-08
RPL6A	YML073C	0.752919	9.51953	35.1836	3.00037e-09	3.74602e-08
ZRC1	YMR243C	0.679635	9.5552	35.1437	3.06253e-09	3.81494e-08
STF2	YGR008C	0.728629	7.66733	34.9522	3.37896e-09	4.19957e-08
BUB2	YMR055C	2.37015	3.25032	34.8514	3.55854e-09	4.383e-08
MGE1	YOR232W	0.808773	6.64471	34.5171	4.22525e-09	5.15695e-08
FRS2	YFL022C	0.763317	7.87975	34.5099	4.24084e-09	5.15695e-08
LSM6	YDR378C	0.77534	6.8943	34.5088	4.24335e-09	5.15695e-08
ADK1	YDR226W	0.66659	10.2612	34.3758	4.54331e-09	5.49711e-08
ACP1	YKL192C	0.813724	6.97283	34.2302	4.89621e-09	5.85941e-08
YPR063C	YPR063C	0.779916	6.97693	34.1357	5.14006e-09	6.13783e-08
MET1	YKR069W	1.09898	5.7496	33.9935	5.52967e-09	6.58873e-08
RPL12B	YDR418W	0.67708	9.25166	33.9667	5.60639e-09	6.66564e-08
RRD1	YIL153W	0.842153	6.4349	33.7166	6.37539e-09	7.56353e-08
ATP18	YML081C-A	1.03234	5.88265	33.5853	6.82068e-09	8.05693e-08
RRP40	YOL142W	1.17416	5.57145	33.5713	6.86994e-09	8.09766e-08
PIH1	YHR034C	0.921101	5.99415	33.5193	7.05609e-09	8.29924e-08
YDL086W	YDL086W	0.930538	6.28848	33.1834	8.38644e-09	9.82181e-08
ARF1	YDL192W	0.6932	9.54185	33.0937	8.78245e-09	1.02637e-07
YOR131C	YOR131C	0.771994	6.81273	33.0556	8.95614e-09	1.04444e-07
QCR8	YJL166W	0.899158	7.57528	33.0242	9.10208e-09	1.0592e-07
AIM29	YKR074W	0.967402	5.9063	32.9656	9.3803e-09	1.08696e-07
TAH1	YCR060W	1.2611	5.15267	32.8186	1.0117e-08	1.16986e-07
YHR162W	YHR162W	0.686526	8.76648	32.7466	1.04991e-08	1.21149e-07
VMA11	YPL234C	0.711264	7.92216	32.7365	1.05538e-08	1.21523e-07
MVB12	YGR206W	1.57532	4.3045	32.7095	1.07013e-08	1.22964e-07
RCR1	YBR005W	0.996249	5.80506	32.4555	1.21954e-08	1.39547e-07
STP22	YCL008C	1.34352	5.22406	32.2726	1.33988e-08	1.52679e-07
YMR074C	YMR074C	0.787393	7.33184	32.156	1.42274e-08	1.61116e-07
ERG2	YMR202W	0.675146	8.90798	32.1496	1.42747e-08	1.61319e-07
TRM5	YHR070W	0.787104	6.61993	32.0582	1.49622e-08	1.68273e-07
SHR3	YDL212W	0.684626	8.16575	32.0556	1.49822e-08	1.68273e-07
DPH2	YKL191W	0.710323	8.03134	31.9935	1.54691e-08	1.73387e-07
YCH1	YGR203W	1.54268	4.41758	31.9646	1.57009e-08	1.75626e-07
UBC9	YDL064W	0.82674	6.3777	31.8798	1.64012e-08	1.83086e-07
SHE2	YKL130C	0.972153	5.70279	31.7083	1.79153e-08	1.98773e-07
RPL24A	YGL031C	0.683694	8.97239	31.6886	1.80981e-08	2.00395e-07
TSC3	YBR058C-A	1.01438	6.02199	31.6383	1.85735e-08	2.05244e-07
NIP7	YPL211W	0.773383	6.5811	31.5596	1.93413e-08	2.133e-07
DUG3	YNL191W	1.45189	4.45918	31.5335	1.9603e-08	2.15751e-07
ADH1	YOL086C	0.557171	13.8342	31.5248	1.9691e-08	2.16286e-07
SOL2	YCR073W-A	0.756348	8.50691	31.4573	2.03874e-08	2.23486e-07
THO1	YER063W	0.754553	6.80615	31.2503	2.26807e-08	2.4813e-07
RFA2	YNL312W	0.710156	7.25617	31.0743	2.48333e-08	2.71138e-07
LDB7	YBL006C	0.804006	6.47015	31.0631	2.49772e-08	2.72167e-07
YCP4	YCR004C	0.669527	8.12623	30.9359	2.66688e-08	2.90024e-07
YCR076C	YCR076C	0.880876	6.02698	30.8823	2.74167e-08	2.97566e-07
COQ2	YNR041C	1.07127	5.65229	30.8417	2.79955e-08	3.03248e-07
OPI3	YJR073C	0.71413	9.28901	30.8307	2.81543e-08	3.04367e-07
IRC22	YEL001C	0.761237	7.83624	30.8083	2.84814e-08	3.06692e-07
TUM1	YOR251C	0.794145	6.87576	30.8039	2.85465e-08	3.06791e-07
KTI11	YBL071W-A	1.83459	3.77004	30.7322	2.96205e-08	3.1771e-07
SPC25	YER018C	1.16843	5.23931	30.5939	3.181e-08	3.40529e-07
CTR2	YHR175W	0.740859	6.77614	30.5384	3.27331e-08	3.48369e-07
HIS1	YER055C	0.624509	9.88089	30.5191	3.30593e-08	3.51159e-07
ARO2	YGL148W	0.621162	10.3822	30.3839	3.54449e-08	3.75771e-07
GTT2	YLL060C	0.632432	9.28672	30.2998	3.70162e-08	3.91671e-07
RPL43B	YJR094W-A	0.804216	9.12091	30.2617	3.77507e-08	3.97907e-07
RPS22B	YLR367W	0.696382	8.00472	30.2234	3.85037e-08	4.05065e-07
YML079W	YML079W	0.837974	8.06675	30.1542	3.99031e-08	4.18182e-07
DER1	YBR201W	0.918482	5.85762	29.9942	4.33345e-08	4.53275e-07
DDR2	YOL052C-A	0.83538	7.51924	29.9479	4.43805e-08	4.63332e-07
RPN10	YHR200W	0.664971	8.34269	29.911	4.52334e-08	4.71339e-07
HSP31	YDR533C	0.657487	9.05824	29.8541	4.65811e-08	4.84461e-07
YMR181C	YMR181C	1.51676	4.25077	29.8349	4.70439e-08	4.88348e-07
FUS3	YBL016W	0.868457	6.12767	29.8179	4.74594e-08	4.91729e-07
GIS2	YNL255C	0.641487	9.14724	29.7941	4.80449e-08	4.96857e-07
ISA1	YLL027W	0.675914	7.62326	29.5223	5.52784e-08	5.69513e-07
YHR122W	YHR122W	0.786096	7.05523	29.4835	5.6394e-08	5.78838e-07
RPL18B	YNL301C	0.669822	7.8313	29.4835	5.63947e-08	5.78838e-07
ECM15	YBL001C	0.726798	7.13601	29.4781	5.65535e-08	5.79382e-07
NAR1	YNL240C	0.688665	7.96231	29.4055	5.87099e-08	5.99235e-07
TIM23	YNR017W	0.925374	5.81856	29.3732	5.96973e-08	6.07052e-07
SRL1	YOR247W	1.75077	4.15174	29.3333	6.09399e-08	6.1854e-07
TOM20	YGR082W	0.710325	6.97387	29.2474	6.37031e-08	6.45391e-07
HUA1	YGR268C	1.13021	5.14658	29.2294	6.42976e-08	6.50212e-07
PEX4	YGR133W	1.43538	4.45288	28.9517	7.42061e-08	7.47654e-07
TMA22	YJR014W	0.861355	6.18391	28.9341	7.48822e-08	7.53081e-07
DMA1	YHR115C	0.821897	6.19179	28.9255	7.5216e-08	7.55053e-07
RDL1	YOR285W	0.670374	7.57135	28.9036	7.60714e-08	7.62243e-07
ERV25	YML012W	0.675372	8.20167	28.7925	8.05645e-08	8.05792e-07
SAM4	YPL273W	0.63807	8.27091	28.4838	9.44855e-08	9.36483e-07
RPL39	YJL189W	1.0797	8.97439	28.4799	9.4676e-08	9.36677e-07
COX4	YGL187C	0.679411	7.37502	28.352	1.01143e-07	9.98856e-07
RPS19B	YNL302C	0.605896	9.63531	28.2858	1.04659e-07	1.03172e-06
RPL13A	YDL082W	0.6107	10.0073	28.2422	1.07045e-07	1.04958e-06
RPS30A	YLR287C-A	0.693287	10.2652	28.038	1.18956e-07	1.15602e-06
WTM1	YOR230W	0.598055	9.89036	27.6536	1.45101e-07	1.40017e-06
RPS4B	YHR203C	0.768863	9.63042	27.5496	1.53113e-07	1.47231e-06
CFD1	YIL003W	0.812561	6.26138	27.2222	1.81364e-07	1.7318e-06
SEC23	YPR181C	0.621108	8.69805	27.1355	1.89687e-07	1.80813e-06
AIM19	YIL087C	0.983964	5.89779	27.0464	1.98631e-07	1.87706e-06
RPS30B	YOR182C	0.631537	9.74519	27.0414	1.99144e-07	1.87868e-06
TRS33	YOR115C	0.77507	6.22158	26.9941	2.04077e-07	1.9219e-06
RFS1	YBR052C	0.688311	7.52235	26.7711	2.29036e-07	2.14956e-06
ERV14	YGL054C	0.660219	7.2262	26.5285	2.59673e-07	2.42464e-06
FMN1	YDR236C	0.929807	5.85317	26.4254	2.73919e-07	2.55331e-06
YIF1	YNL263C	0.653069	7.92892	26.4203	2.74645e-07	2.55574e-06
RTC3	YHR087W	0.662903	8.96303	26.2495	3.00039e-07	2.78259e-06
CNE1	YAL058W	0.779606	6.12369	26.1736	3.1206e-07	2.88432e-06
AIM46	YHR199C	0.594374	9.26514	26.1041	3.23494e-07	2.98497e-06
SHR5	YOL110W	0.985748	5.87908	26.0868	3.26407e-07	3.00679e-06
KRE27	YIL027C	0.833242	5.98032	25.9781	3.45317e-07	3.1742e-06
SNA4	YDL123W	2.07659	3.48762	25.7537	3.87887e-07	3.53408e-06
COX5A	YNL052W	0.67424	7.24926	25.7073	3.97324e-07	3.6115e-06
LYS4	YDR234W	0.657613	7.30358	25.6625	4.06659e-07	3.68588e-06
ORM2	YLR350W	0.890017	5.89795	25.615	4.16781e-07	3.76339e-06
MZM1	YDR493W	0.840189	5.91458	25.6054	4.18868e-07	3.77602e-06
ATG33	YLR356W	1.17558	4.85709	25.5396	4.33398e-07	3.89419e-06
TIM13	YGR181W	0.819583	6.08739	25.5075	4.40664e-07	3.95299e-06
TWF1	YGR080W	0.774838	6.33494	25.4383	4.56757e-07	4.09066e-06
PTC2	YER089C	0.643721	7.7932	25.3718	4.72785e-07	4.22042e-06
SYN8	YAL014C	0.709566	6.59067	25.2478	5.04163e-07	4.47863e-06
SMX2	YFL017W-A	1.64403	3.99152	25.1189	5.39018e-07	4.75661e-06
YSY6	YBR162W-A	0.838586	5.94274	25.1161	5.39795e-07	4.75661e-06
MAK31	YCR020C-A	1.24509	4.9026	24.9875	5.7702e-07	5.06834e-06
FMP33	YJL161W	0.923366	5.67261	24.8903	6.06868e-07	5.32199e-06
YIH1	YCR059C	0.690073	6.94871	24.6082	7.02518e-07	6.11191e-06
RPL19B	YBL027W	0.612683	9.76251	24.5177	7.36294e-07	6.3754e-06
GPD2	YOL059W	0.632831	8.43681	24.4569	7.59891e-07	6.559e-06
SRL3	YKR091W	1.12729	4.9468	24.3744	7.93174e-07	6.82478e-06
MRP49	YKL167C	1.34847	4.40656	24.2319	8.54051e-07	7.30274e-06
TOS6	YNL300W	1.40087	4.31799	24.2107	8.6349e-07	7.37194e-06
BGL2	YGR282C	0.535825	10.5845	24.1445	8.93698e-07	7.59435e-06
ARE1	YCR048W	0.645097	7.96092	24.1343	8.98436e-07	7.61101e-06
YIP5	YGL161C	0.630884	7.70912	24.079	9.24611e-07	7.82067e-06
TMA20	YER007C-A	0.817273	5.89171	24.0712	9.28379e-07	7.84044e-06
VMA16	YHR026W	0.591916	8.38773	24.0556	9.35919e-07	7.89196e-06
GRE2	YOL151W	0.526461	10.902	23.9537	9.86826e-07	8.28299e-06
YFR018C	YFR018C	0.815761	6.39949	23.7897	1.07455e-06	9.00554e-06
GTT3	YEL017W	0.622613	7.21932	23.7785	1.08084e-06	9.03059e-06
RGI1	YER067W	0.60145	7.65134	23.6886	1.13252e-06	9.44803e-06
APC11	YDL008W	0.921839	5.65498	23.6791	1.13812e-06	9.48029e-06
MRPL7	YDR237W	0.677546	6.85584	23.4713	1.26794e-06	1.05297e-05
IGO1	YNL157W	0.675845	6.56383	23.4287	1.29631e-06	1.07339e-05
YER156C	YER156C	0.619001	7.66	23.3883	1.32381e-06	1.09322e-05
FIS1	YIL065C	0.707206	6.48946	23.3875	1.32439e-06	1.09322e-05
URA6	YKL024C	0.719483	6.95626	23.3623	1.34186e-06	1.10597e-05
YLR137W	YLR137W	1.00933	5.15798	23.2892	1.39383e-06	1.14537e-05
FMP37	YGL080W	1.01853	5.16254	23.2712	1.4069e-06	1.15437e-05
YIR035C	YIR035C	0.583807	8.4069	23.1473	1.50052e-06	1.22751e-05
IES6	YEL044W	0.678563	6.63438	23.0225	1.60117e-06	1.30595e-05
SOL4	YGR248W	0.668138	6.66257	22.9364	1.67448e-06	1.36371e-05
YLR164W	YLR164W	0.764916	5.9707	22.9153	1.69296e-06	1.37672e-05
YGL010W	YGL010W	1.30461	4.29442	22.8193	1.77967e-06	1.44509e-05
ADD37	YMR184W	0.705771	6.28745	22.7342	1.86026e-06	1.5083e-05
RPL10	YLR075W	0.521648	12.6658	22.5919	2.00325e-06	1.62183e-05
YOR020W-A	YOR020W-A	0.867765	5.61824	22.4917	2.11051e-06	1.70481e-05
ASP1	YDR321W	0.566216	8.71966	22.4336	2.17534e-06	1.75081e-05
MMS2	YGL087C	0.80468	5.89486	22.4056	2.20733e-06	1.77395e-05
FMP46	YKR049C	0.888911	5.6461	22.2851	2.35026e-06	1.88606e-05
RPS0B	YLR048W	0.535374	10.0099	22.2737	2.36418e-06	1.89445e-05
LIA1	YJR070C	0.582352	7.90872	22.2152	2.43735e-06	1.95023e-05
YLR118C	YLR118C	0.690354	6.34774	22.0971	2.59208e-06	2.068e-05
STE4	YOR212W	0.682673	6.60877	22.0262	2.68959e-06	2.14268e-05
RPL27B	YDR471W	0.550416	9.03003	21.9611	2.78234e-06	2.21014e-05
COX18	YGR062C	0.837519	5.76297	21.9298	2.82801e-06	2.24318e-05
TIM12	YBR091C	1.12898	5.16375	21.9106	2.85655e-06	2.26254e-05
ARC1	YGL105W	0.539425	9.6317	21.8834	2.89729e-06	2.28819e-05
IMP2	YMR035W	0.879711	5.51926	21.8731	2.91282e-06	2.29714e-05
NBP35	YGL091C	0.600806	7.15485	21.5261	3.49052e-06	2.72529e-05
SED1	YDR077W	0.671739	7.46172	21.5078	3.52396e-06	2.74749e-05
RPL19A	YBR084C-A	0.556174	9.49515	21.4335	3.66306e-06	2.85035e-05
GPD1	YDL022W	0.550686	10.0109	21.4319	3.6663e-06	2.85035e-05
TOM7	YNL070W	1.04406	4.93461	21.4258	3.67781e-06	2.85525e-05
PCS60	YBR222C	0.58791	7.90088	21.3806	3.76553e-06	2.91922e-05
SMX3	YPR182W	1.25259	4.65287	21.349	3.82829e-06	2.9595e-05
MNP1	YGL068W	0.586441	7.45654	21.3406	3.84494e-06	2.96819e-05
ISA2	YPR067W	0.701165	6.37733	21.302	3.92313e-06	3.02004e-05
CAP2	YIL034C	0.647529	7.09702	21.242	4.04792e-06	3.10396e-05
AIM45	YPR004C	0.590772	7.80354	21.2332	4.06654e-06	3.11295e-05
YNL208W	YNL208W	0.543009	9.40004	21.1627	4.21899e-06	3.22065e-05
PTK1	YKL198C	1.25163	4.30157	21.1065	4.34442e-06	3.3026e-05
YKR043C	YKR043C	0.572945	8.21085	21.1013	4.35637e-06	3.3071e-05
RPC10	YHR143W-A	0.925358	5.31661	21.0598	4.45163e-06	3.37008e-05
PRO3	YER023W	0.541453	9.07568	21.014	4.55933e-06	3.44211e-05
UBC13	YDR092W	0.614555	7.14553	21.0103	4.5682e-06	3.44406e-05
SEC62	YPL094C	0.646531	6.5507	20.9111	4.81106e-06	3.61225e-05
ISN1	YOR155C	0.60277	6.95694	20.8979	4.84417e-06	3.63213e-05
RPS23B	YPR132W	0.612529	8.88657	20.7775	5.15857e-06	3.86259e-05
PBI2	YNL015W	0.676028	6.32784	20.7034	5.36213e-06	4.00953e-05
RPL25	YOL127W	0.523138	10.6873	20.4773	6.03432e-06	4.48158e-05
YET3	YDL072C	0.544865	8.43172	20.3516	6.44397e-06	4.76645e-05
TIM10	YHR005C-A	0.722442	5.96127	20.2953	6.63651e-06	4.89565e-05
YPL014W	YPL014W	0.788247	5.87569	20.2172	6.913e-06	5.07858e-05
EMI5	YOL071W	0.906094	5.3367	20.2148	6.92154e-06	5.07858e-05
MIG3	YER028C	1.26773	4.26508	20.2075	6.94803e-06	5.09119e-05
TRP4	YDR354W	0.605199	6.99414	20.1917	7.00571e-06	5.12661e-05
CYC3	YAL039C	0.645084	6.533	20.1849	7.03072e-06	5.13805e-05
YFH1	YDL120W	0.716469	6.09238	20.0826	7.41694e-06	5.41045e-05
RPL34B	YIL052C	0.557753	8.04679	20.081	7.42321e-06	5.41045e-05
RPS3	YNL178W	0.510424	12.2195	20.0532	7.53164e-06	5.48219e-05
MRPL8	YJL063C	0.734657	5.89332	19.9495	7.9516e-06	5.7615e-05
TIF34	YMR146C	0.547159	8.26101	19.9474	7.96014e-06	5.7615e-05
BMH1	YER177W	0.481643	10.8601	19.9456	7.96792e-06	5.7615e-05
RET3	YPL010W	0.580324	7.63341	19.9132	8.104e-06	5.85217e-05
YDL157C	YDL157C	0.95209	5.18505	19.8647	8.31204e-06	5.97094e-05
CAD1	YDR423C	0.676686	6.12862	19.8549	8.35465e-06	5.99369e-05
YBR241C	YBR241C	0.580339	7.07978	19.7916	8.63614e-06	6.18417e-05
TUB3	YML124C	0.579409	6.97606	19.7901	8.64273e-06	6.18417e-05
ODC1	YPL134C	0.843831	5.50971	19.7786	8.6949e-06	6.2134e-05
LCL2	YLR104W	1.13431	4.53277	19.6831	9.1404e-06	6.52324e-05
ISU1	YPL135W	0.508793	10.0005	19.6675	9.21565e-06	6.5684e-05
ERG10	YPL028W	0.536714	9.11646	19.6568	9.26752e-06	6.59679e-05
YOR283W	YOR283W	0.998784	5.08434	19.6459	9.32041e-06	6.62583e-05
ISD11	YER048W-A	0.840976	5.59346	19.6332	9.38229e-06	6.65216e-05
ARC19	YKL013C	0.593556	6.94056	19.6309	9.39385e-06	6.65216e-05
PEP12	YOR036W	1.2551	4.18544	19.5634	9.73139e-06	6.88229e-05
RPC25	YKL144C	0.976197	5.14174	19.5303	9.90171e-06	6.98472e-05
ICL2	YPR006C	1.08552	4.75318	19.4937	1.0093e-05	7.10138e-05
FIT2	YOR382W	0.83582	5.4395	19.4498	1.03278e-05	7.25728e-05
FTR1	YER145C	0.539494	8.59342	19.3907	1.06525e-05	7.45675e-05
PTP1	YDL230W	0.73991	5.85616	19.3163	1.10759e-05	7.74325e-05
PRE4	YFR050C	0.554016	8.63575	19.2146	1.16818e-05	8.12536e-05
AIM1	YAL046C	0.914572	5.27781	19.1802	1.18938e-05	8.26237e-05
QCR10	YHR001W-A	1.09645	4.74072	19.1294	1.22151e-05	8.45355e-05
SLM4	YBR077C	0.715269	5.90923	19.1243	1.22477e-05	8.45355e-05
CBK1	YNL161W	0.843574	5.47828	19.1237	1.22515e-05	8.45355e-05
YMC1	YPR058W	0.583268	7.04218	19.1228	1.2257e-05	8.45355e-05
PSF2	YJL072C	0.639317	6.30239	19.1213	1.22667e-05	8.45355e-05
RPS2	YGL123W	0.431811	12.5439	19.1187	1.22833e-05	8.45355e-05
ARD1	YHR013C	1.00875	4.80745	19.1173	1.22924e-05	8.45355e-05
EDC3	YEL015W	0.645303	6.2828	18.9955	1.31025e-05	8.99937e-05
YCR043C	YCR043C	0.859448	5.6472	18.9875	1.31575e-05	9.02583e-05
GRX8	YLR364W	1.44789	3.66595	18.9447	1.34561e-05	9.21911e-05
YOR062C	YOR062C	0.898794	5.2174	18.8231	1.43418e-05	9.78923e-05
ISC1	YER019W	0.556474	7.22004	18.8009	1.45099e-05	9.89164e-05
ARF2	YDL137W	0.528529	8.21624	18.7774	1.46895e-05	0.000100016
NCA3	YJL116C	0.980541	5.15154	18.7263	1.50887e-05	0.000102607
SAR1	YPL218W	0.522556	8.41991	18.7217	1.51253e-05	0.000102729
ANT1	YPR128C	0.578955	6.837	18.6769	1.54851e-05	0.000104782
ATP7	YKL016C	0.56975	7.02263	18.5876	1.62275e-05	0.000109536
PEX2	YJL210W	0.6218	6.89197	18.5621	1.64461e-05	0.000110738
YNL200C	YNL200C	0.615654	6.66878	18.5238	1.67794e-05	0.000112568
IAH1	YOR126C	0.827118	5.43098	18.4829	1.71436e-05	0.000114173
NAP1	YKR048C	0.510174	9.46495	18.4227	1.76942e-05	0.000117286
RPL12A	YEL054C	0.491167	9.67352	18.4224	1.76967e-05	0.000117286
YPL264C	YPL264C	0.900509	5.41455	18.3548	1.83358e-05	0.000121229
OST5	YGL226C-A	0.845258	5.32607	18.348	1.8401e-05	0.000121513
GON7	YJL184W	0.82601	5.427	18.3378	1.84996e-05	0.000121871
YHR113W	YHR113W	0.56521	7.48858	18.3057	1.88139e-05	0.000123793
TAD3	YLR316C	1.45089	3.86881	18.2684	1.91863e-05	0.00012601
SWM1	YDR260C	1.01807	5.02696	18.2673	1.9197e-05	0.00012601
RPL9B	YNL067W	0.502384	8.91944	18.115	2.07955e-05	0.000135852
YOR228C	YOR228C	0.814583	5.55288	18.0995	2.09659e-05	0.000136802
ACN9	YDR511W	0.818279	5.47879	18.0836	2.1141e-05	0.000137649
MSO1	YNR049C	0.767959	5.63246	18.0831	2.11465e-05	0.000137649
RIB1	YBL033C	0.539632	8.41657	18.0809	2.1171e-05	0.000137649
YIL156W-B	YIL156W-B	1.23812	4.10425	18.0581	2.14269e-05	0.000139148
YKE4	YIL023C	0.563939	7.37856	18.0114	2.19586e-05	0.000142432
SNC1	YAL030W	0.989743	4.82088	17.9631	2.25224e-05	0.000145917
SWD3	YBR175W	0.797397	5.80014	17.9465	2.27198e-05	0.000147021
ATS1	YAL020C	0.749861	5.80507	17.8708	2.36421e-05	0.000152572
AIM27	YKL207W	0.51707	8.21182	17.8693	2.36611e-05	0.000152572
HTZ1	YOL012C	0.822226	5.52577	17.7259	2.55136e-05	0.000164324
PRY1	YJL079C	1.3282	4.31017	17.6816	2.61134e-05	0.000167793
RCN2	YOR220W	0.544117	7.51398	17.6595	2.64192e-05	0.000169559
YPR010C-A	YPR010C-A	1.4865	3.61536	17.616	2.70306e-05	0.000173281
VPS73	YGL104C	0.644223	6.23874	17.5666	2.77412e-05	0.000177628
PAA1	YDR071C	0.585276	6.77825	17.5353	2.82018e-05	0.000180156
DPS1	YLL018C	0.495304	9.14563	17.5076	2.86155e-05	0.000182586
COG1	YGL223C	0.75683	5.67898	17.3762	3.0664e-05	0.000194525
PMU1	YKL128C	0.577134	7.75112	17.3688	3.07832e-05	0.000195055
ZIM17	YNL310C	0.927331	5.0153	17.2833	3.2201e-05	0.000203568
SAP30	YMR263W	0.894442	5.23456	17.2442	3.28707e-05	0.000207324
TVP18	YMR071C	0.556748	6.94613	17.1925	3.37763e-05	0.000212546
PET191	YJR034W	0.902947	5.40655	17.1712	3.41579e-05	0.000214467
RPS0A	YGR214W	0.458685	10.306	17.1711	3.41597e-05	0.000214467
CMD1	YBR109C	0.627575	6.99566	17.1567	3.44188e-05	0.000215846
GCV3	YAL044C	0.514125	7.52817	17.1106	3.52657e-05	0.000220523
MET31	YPL038W	1.4457	3.67063	17.1095	3.52853e-05	0.000220523
HTB1	YDR224C	0.568043	7.26597	17.0934	3.55853e-05	0.000222145
HIS2	YFR025C	0.540786	7.09927	17.0849	3.57459e-05	0.000222511
MEH1	YKR007W	0.749731	5.59115	17.0838	3.57657e-05	0.000222511
VAM3	YOR106W	1.38601	4.28198	17.0658	3.61066e-05	0.000224123
PNP1	YLR209C	0.574337	6.65541	17.0322	3.67513e-05	0.000227866
PML1	YLR016C	0.701941	5.77759	17.0031	3.7318e-05	0.000230858
COX12	YLR038C	0.811037	5.47191	16.9986	3.74074e-05	0.00023115
TIF11	YMR260C	0.678223	6.4098	16.9688	3.79988e-05	0.000234276
MRPL38	YKL170W	0.840475	5.30481	16.9626	3.81243e-05	0.000234786
RAM2	YKL019W	0.553763	7.30635	16.9409	3.85615e-05	0.000237212
YOR021C	YOR021C	0.533407	7.07713	16.8899	3.96108e-05	0.000243393
STE14	YDR410C	0.733175	5.66309	16.8753	3.99169e-05	0.000244999
RSM10	YDR041W	0.654058	5.99169	16.8234	4.10248e-05	0.000250956
PEX25	YPL112C	0.87415	5.22346	16.5938	4.63011e-05	0.000281348
YER152C	YER152C	0.551767	6.79492	16.5805	4.66273e-05	0.000283017
MIR1	YJR077C	0.557477	7.70021	16.5355	4.77486e-05	0.000289182
ELF1	YKL160W	0.652834	6.01318	16.5262	4.79823e-05	0.000290277
RSC6	YCR052W	0.542878	7.61429	16.4987	4.86842e-05	0.000293875
SCW4	YGR279C	0.543957	8.86324	16.4531	4.98692e-05	0.000300366
RPL35B	YDL136W	0.653716	6.07189	16.4363	5.03121e-05	0.000302701
GPX2	YBR244W	0.47236	9.65105	16.3783	5.18753e-05	0.000311422
APD1	YBR151W	0.510456	7.74955	16.368	5.21577e-05	0.000312775
TIM8	YJR135W-A	1.00221	5.15816	16.3527	5.2582e-05	0.000314975
TOM5	YPR133W-A	1.35932	3.99978	16.2987	5.41016e-05	0.000323371
YKR045C	YKR045C	1.61106	3.104	16.2494	5.55277e-05	0.000330095
FUR1	YHR128W	0.490721	8.37638	16.2312	5.60633e-05	0.000332917
SDC1	YDR469W	1.66282	3.06027	16.2095	5.67084e-05	0.000336384
HHF1	YBR009C	0.629802	6.74965	16.2009	5.69656e-05	0.00033718
ZWF1	YNL241C	0.460705	9.90872	16.1473	5.86023e-05	0.00034612
UBX6	YJL048C	0.489826	7.79917	16.0915	6.03557e-05	0.00035502
NAS6	YGR232W	0.577499	6.94834	16.084	6.05947e-05	0.00035597
TRR1	YDR353W	0.403499	12.1134	16.0682	6.11005e-05	0.000358557
ELP6	YMR312W	1.03403	4.46696	16.0574	6.14499e-05	0.000360221
LIP1	YMR298W	0.613046	6.63521	16.0456	6.18357e-05	0.000361956
YRA2	YKL214C	0.829044	5.18332	16.0105	6.29913e-05	0.000367684
MAE1	YKL029C	0.567195	7.84907	15.9822	6.3941e-05	0.000372434
MTC2	YKL098W	0.651671	5.9848	15.9581	6.4761e-05	0.00037681
SOP4	YJL192C	0.540793	6.94088	15.9486	6.50847e-05	0.000378292
AIM5	YBR262C	0.764901	5.46265	15.9302	6.5721e-05	0.000381586
MXR2	YCL033C	0.724071	6.01386	15.8516	6.85087e-05	0.00039735
USE1	YGL098W	1.0021	4.81404	15.8298	6.93029e-05	0.000401532
TSC13	YDL015C	0.480165	8.17901	15.8161	6.98069e-05	0.000403599
MRP17	YKL003C	1.02478	4.88809	15.795	7.05873e-05	0.000407681
PSR2	YLR019W	0.888866	4.93787	15.7675	7.16228e-05	0.000413226
MRP2	YPR166C	0.851534	5.15034	15.7569	7.20256e-05	0.000415113
YBL059W	YBL059W	0.874538	5.38694	15.7087	7.38848e-05	0.000425381
YKL091C	YKL091C	1.15458	4.18044	15.6796	7.50302e-05	0.00043107
SEE1	YIL064W	0.71151	5.63425	15.6599	7.58154e-05	0.000435125
AHA1	YDR214W	0.481104	8.59793	15.6311	7.69764e-05	0.000440405
MET8	YBR213W	1.23121	4.45421	15.6245	7.72456e-05	0.000441024
RET2	YFR051C	0.546397	7.43502	15.6207	7.74039e-05	0.000441468
GNA1	YFL017C	1.10463	4.24234	15.5727	7.93915e-05	0.00045052
MRPL15	YLR312W-A	0.803101	5.32578	15.4806	8.33571e-05	0.000472472
AYR1	YIL124W	0.499321	7.52942	15.3696	8.83994e-05	0.000497962
IMP2'	YIL154C	0.528443	7.31986	15.3443	8.95932e-05	0.000504168
CAP1	YKL007W	0.531686	6.67953	15.3333	9.01121e-05	0.00050605
ERP5	YHR110W	0.56916	6.40649	15.2534	9.40053e-05	0.000525222
YJL055W	YJL055W	0.524349	6.82997	15.2476	9.4296e-05	0.00052631
CLN3	YAL040C	1.16721	4.01524	15.1456	9.95325e-05	0.000553162
COA3	YJL062W-A	0.624306	6.04444	15.1441	9.96115e-05	0.000553162
STP3	YLR375W	0.474898	8.11226	15.1372	9.9973e-05	0.000554046
NHP6B	YBR089C-A	0.773547	5.84995	15.0781	0.000103156	0.000570531
YGR137W	YGR137W	0.981245	4.57703	15.0271	0.000105979	0.000585556
RPL1A	YPL220W	0.440375	10.3027	14.9871	0.000108249	0.000596295
EDC2	YER035W	0.56629	6.46239	14.8972	0.000113532	0.000621026
AVT6	YER119C	0.524737	6.83601	14.8786	0.000114654	0.000626541
CDC36	YDL165W	0.70965	5.60972	14.8492	0.00011646	0.000635774
YLR099W-A	YLR099W-A	0.93643	4.66178	14.8438	0.000116792	0.000636951
YJL127C-B	YJL127C-B	0.981444	5.16104	14.8318	0.000117539	0.000639754
YLR179C	YLR179C	0.468685	8.26411	14.8107	0.000118859	0.000645017
YOL092W	YOL092W	0.50704	7.47623	14.8005	0.000119503	0.000647869
YLR301W	YLR301W	0.468267	8.47569	14.7633	0.000121886	0.000660138
UTR2	YEL040W	0.467252	8.78293	14.6721	0.000127928	0.000690811
ATP19	YOL077W-A	0.973646	4.83997	14.6659	0.00012835	0.000692407
NIS1	YNL078W	0.934357	4.99332	14.6626	0.00012857	0.000692911
URA5	YML106W	0.471778	8.46476	14.6485	0.00012954	0.000696772
HUB1	YNR032C-A	1.2301	4.04454	14.6046	0.000132588	0.000711767
MUD1	YBR119W	0.928444	4.89384	14.5301	0.000137937	0.00073976
YLR252W	YLR252W	0.756708	5.33156	14.4718	0.000142273	0.00076004
MOB1	YIL106W	0.542597	6.53464	14.4688	0.000142501	0.000760513
NVJ1	YHR195W	0.536839	6.46817	14.4517	0.0001438	0.000766291
MUP3	YHL036W	0.468668	7.708	14.4162	0.000146539	0.000779189
RPL24B	YGR148C	0.486179	7.97518	14.3422	0.000152413	0.000807905
SNN1	YNL086W	1.30716	3.502	14.3368	0.000152851	0.000809445
MRP20	YDR405W	0.864978	5.02576	14.3228	0.000153989	0.000813902
TRM12	YML005W	1.20622	3.7515	14.3181	0.000154376	0.00081516
MAL13	YGR288W	0.740799	5.50613	14.3157	0.00015457	0.000815395
SLS1	YLR139C	2.21063	2.30965	14.2668	0.000158641	0.000833666
ERI1	YPL096C-A	1.03346	4.77573	14.2362	0.000161238	0.000844075
PCP1	YGR101W	0.515355	7.15841	14.2246	0.000162239	0.000848502
YPT7	YML001W	0.485683	7.37515	14.1901	0.000165234	0.000862522
YMR262W	YMR262W	0.560814	6.7294	14.1683	0.000167162	0.000871755
DEP1	YAL013W	0.638376	5.87994	14.1458	0.000169176	0.000879745
SMD1	YGR074W	0.979845	4.37472	14.0202	0.000180856	0.000936713
AIM43	YPL099C	0.915181	4.74555	14.0171	0.000181156	0.000936713
RPT3	YDR394W	0.443722	8.78921	13.9562	0.000187119	0.000964815
PER33	YLR064W	0.682327	5.571	13.9262	0.000190125	0.000977562
SCS3	YGL126W	0.486296	7.37837	13.9239	0.000190366	0.000977878
PRE8	YML092C	0.456409	8.56532	13.9094	0.000191835	0.000984503
YDL012C	YDL012C	0.858313	4.81926	13.9014	0.000192654	0.000986218
TAF10	YDR167W	0.77473	5.55633	13.8939	0.000193426	0.000988961
KAR4	YCL055W	0.89099	4.93176	13.7978	0.000203573	0.00103601
RPL9A	YGL147C	0.423314	10.1812	13.7536	0.000208416	0.00105869
COX23	YHR116W	0.962539	4.39295	13.7423	0.000209678	0.00106313
EST3	YIL009C-A	0.959683	4.57189	13.6673	0.000218227	0.00110138
NIT3	YLR351C	0.461944	7.76128	13.6309	0.000222491	0.00112084
NAT2	YGR147C	0.57343	6.33042	13.6014	0.000226023	0.00113654
YJL077W-A	YJL077W-A	1.54981	2.97032	13.5984	0.000226374	0.00113726
GIM4	YEL003W	0.953391	4.9363	13.5869	0.000227775	0.00114221
YGL101W	YGL101W	0.623778	5.82732	13.5698	0.000229858	0.00115055
SDH3	YKL141W	0.529195	6.53328	13.4909	0.000239723	0.00119447
MRPL20	YKR085C	0.636007	5.83635	13.4562	0.000244197	0.00121456
SOH1	YGL127C	1.12032	4.37186	13.4502	0.000244979	0.00121734
URA4	YLR420W	0.441626	8.47675	13.4261	0.00024815	0.00122979
TAE1	YBR261C	0.497876	6.92028	13.3948	0.00025232	0.00124929
SUI3	YPL237W	0.455817	8.4213	13.3059	0.000264568	0.00130875
CAC2	YML102W	0.494428	6.74456	13.2955	0.00026605	0.0013149
YVH1	YIR026C	0.57758	6.10487	13.2303	0.000275454	0.0013577
UTH1	YKR042W	0.525632	9.4097	13.1959	0.000280564	0.00137793
MET2	YNL277W	0.654391	5.61904	13.1873	0.000281852	0.00138302
DIM1	YPL266W	0.564779	6.3796	13.1784	0.000283192	0.00138835
TOA2	YKL058W	0.581315	6.11796	13.1506	0.000287434	0.00140789
YNK1	YKL067W	0.458465	8.32295	13.1445	0.000288362	0.00141117
TPP1	YMR156C	1.24639	3.53936	13.1411	0.000288887	0.00141248
YOS1	YER074W-A	0.749923	5.21681	13.0686	0.00030029	0.00146301
RRP4	YHR069C	0.594946	6.40304	13.0406	0.000304803	0.00148368
IRC24	YIR036C	0.456807	7.38906	13.0287	0.000306755	0.00149185
PTC7	YHR076W	0.560722	6.3853	13.0262	0.000307161	0.00149185
YOR246C	YOR246C	0.457238	7.70144	13.0221	0.000307836	0.00149314
MRPL32	YCR003W	1.12089	4.02071	12.9953	0.000312278	0.00151335
YNL217W	YNL217W	0.668626	5.53357	12.9896	0.000313226	0.00151526
SEC72	YLR292C	0.626716	5.66678	12.9725	0.000316101	0.00152782
YGR182C	YGR182C	1.11474	3.89755	12.9212	0.000324886	0.0015689
PUP3	YER094C	0.437342	8.78023	12.9128	0.000326351	0.00157458
CDC33	YOL139C	0.428596	8.21444	12.9092	0.000326965	0.00157616
MEP1	YGR121C	0.622046	5.75927	12.8864	0.000330979	0.00159411
YPL108W	YPL108W	1.40772	3.29494	12.8565	0.000336306	0.00161692
MIC17	YMR002W	0.445988	8.00422	12.8372	0.000339792	0.00163186
IES4	YOR189W	0.865202	4.7141	12.836	0.000340007	0.00163186
RPL7B	YPL198W	0.48546	6.91965	12.8037	0.00034594	0.00165888
PTA1	YAL043C	0.524303	6.50059	12.7926	0.000347986	0.00166723
YJR015W	YJR015W	0.434722	7.97701	12.7629	0.00035357	0.00169103
TIM11	YDR322C-A	0.677755	5.46362	12.7143	0.000362869	0.00172946
RPL11B	YGR085C	0.441279	8.3841	12.6561	0.000374349	0.00178165
MRPL39	YML009C	1.25435	3.65232	12.6456	0.000376451	0.00178953
TAZ1	YPR140W	0.595552	5.89915	12.6417	0.000377237	0.00179171
MET22	YOL064C	0.4334	7.91539	12.6305	0.000379503	0.00180092
EMI1	YDR512C	0.708702	5.44438	12.5806	0.000389773	0.00184805
PGA3	YML125C	0.456671	7.98111	12.5692	0.000392161	0.00185777
AIM11	YER093C-A	0.99242	4.28221	12.5629	0.000393481	0.0018608
HUT1	YPL244C	0.602346	5.87203	12.5593	0.000394234	0.00186275
ERV46	YAL042W	0.433435	8.4183	12.524	0.000401748	0.00189499
DAM1	YGR113W	0.939236	4.56444	12.4543	0.00041702	0.00196534
POA1	YBR022W	0.818057	4.81354	12.4304	0.000422395	0.00198896
KIN28	YDL108W	0.571078	5.95228	12.4215	0.000424408	0.00199672
RPL42B	YHR141C	0.630113	8.2602	12.4159	0.000425689	0.00199932
YPL067C	YPL067C	0.938773	4.34935	12.4067	0.000427788	0.00200574
YAE1	YJR067C	1.17813	3.91617	12.3878	0.000432143	0.00202442
NST1	YNL091W	0.657366	5.52499	12.3853	0.000432716	0.00202538
ATC1	YDR184C	1.20001	3.65886	12.3688	0.000436579	0.00204171
MRPL3	YMR024W	0.51286	6.5637	12.363	0.000437919	0.00204468
COF1	YLL050C	0.422839	9.52936	12.3537	0.000440124	0.00204955
MRPS16	YPL013C	1.13723	3.90792	12.3496	0.000441084	0.00205228
YIP3	YNL044W	0.520313	6.32825	12.2716	0.000459914	0.00213626
OCA6	YDR067C	1.11528	3.81684	12.2608	0.000462569	0.00214496
UTP11	YKL099C	1.03771	3.99509	12.2026	0.000477222	0.00220917
TNA1	YGR260W	0.419133	9.0749	12.1976	0.000478523	0.00221332
OXA1	YER154W	0.680742	6.45593	12.1687	0.00048599	0.00224407
TEF2	YBR118W	0.398343	9.69843	12.1661	0.000486659	0.00224527
CCT2	YIL142W	0.404987	9.31726	12.1564	0.000489204	0.00225322
OXR1	YPL196W	0.508577	6.31932	12.1278	0.000496747	0.0022822
CDC19	YAL038W	0.331105	13.7021	12.1221	0.000498286	0.00228736
SEC22	YLR268W	0.51654	6.49618	12.1097	0.000501605	0.00229874
CAF40	YNL288W	0.496618	6.41892	12.037	0.000521544	0.00238414
PNC1	YGL037C	0.369624	11.0456	12.0179	0.000526919	0.0024067
CYS3	YAL012W	0.422708	10.1594	11.9326	0.000551596	0.00250589
MTO1	YGL236C	0.70274	5.27293	11.9318	0.000551835	0.00250589
AVT5	YBL089W	0.701228	5.44698	11.8934	0.00056332	0.0025517
LSB1	YGR136W	0.52816	6.45933	11.8225	0.000585178	0.00264198
LPX1	YOR084W	0.625065	5.66964	11.7771	0.00059963	0.00270055
ATX1	YNL259C	0.866218	4.57296	11.7749	0.000600345	0.00270155
YHR032W-A	YHR032W-A	0.936877	4.33749	11.7185	0.000618812	0.00277554
HMS2	YJR147W	0.581859	6.31692	11.7006	0.000624798	0.0028001
YPL113C	YPL113C	1.69261	2.6585	11.6963	0.000626258	0.00280435
AIM18	YHR198C	0.703285	6.16875	11.6619	0.000637918	0.0028519
AHC2	YCR082W	0.506802	6.29328	11.6251	0.000650672	0.00290418
YCK1	YHR135C	0.697397	5.26353	11.5461	0.000678908	0.00302037
BUR6	YER159C	1.14679	3.6359	11.5379	0.000681925	0.00303133
SHP1	YBL058W	0.412419	7.88395	11.5089	0.000692651	0.00306905
YPT32	YGL210W	0.692896	5.79621	11.4845	0.000701774	0.00309945
POP5	YAL033W	0.678055	5.48495	11.471	0.000706912	0.00311712
RSM18	YER050C	0.758245	4.96155	11.4667	0.000708538	0.00312178
RPS6A	YPL090C	0.442586	8.99401	11.4334	0.000721347	0.00317057
YBL029C-A	YBL029C-A	0.882064	4.80269	11.3857	0.000740114	0.00324525
XPT1	YJR133W	0.726096	5.02133	11.3443	0.000756785	0.00331305
SEH1	YGL100W	0.464278	6.58225	11.3402	0.000758453	0.0033177
SWS2	YNL081C	0.586904	5.68396	11.3273	0.000763749	0.00333024
GPI11	YDR302W	0.794592	4.90806	11.3028	0.000773883	0.00336372
EPT1	YHR123W	0.45882	7.14968	11.2957	0.000776852	0.00337395
ERG3	YLR056W	0.412778	7.79028	11.2163	0.000810828	0.00351014
HHT1	YBR010W	0.409035	8.80552	11.114	0.000856784	0.00368316
COA2	YPL189C-A	0.988446	4.0798	11.0944	0.000865881	0.00371935
CMC2	YBL059C-A	1.10184	3.7121	11.0754	0.000874789	0.00375468
YIR016W	YIR016W	0.554711	5.95283	11.0521	0.00088588	0.00379633
DFR1	YOR236W	0.797235	4.74837	11.0278	0.00089758	0.00383747
DAL82	YNL314W	0.950809	4.2853	11.01	0.000906239	0.00387147
STE50	YCL032W	0.841354	4.558	10.9938	0.000914149	0.00389919
PEX10	YDR265W	0.560568	6.01777	10.9359	0.000943176	0.00401051
RPS24B	YIL069C	0.532955	5.97507	10.9217	0.000950455	0.00403833
DYN2	YDR424C	0.892717	4.32894	10.8818	0.000971154	0.00411989
TIR2	YOR010C	1.73223	2.60593	10.8587	0.000983324	0.00416829
YTH1	YPR107C	0.71543	5.14556	10.7728	0.00103001	0.00433933
YKL071W	YKL071W	0.405663	7.78631	10.7676	0.00103294	0.004345
NOP1	YDL014W	0.391938	8.74201	10.6749	0.00108598	0.00454719
ASG7	YJL170C	0.920897	4.41523	10.6485	0.00110159	0.0046055
PRP19	YLL036C	0.531387	5.93174	10.6152	0.00112162	0.00468211
INP54	YOL065C	0.60972	5.48912	10.5985	0.00113177	0.00471729
YJU3	YKL094W	0.396259	7.99295	10.5824	0.00114172	0.00475513
PBA1	YLR199C	0.688853	5.1601	10.5481	0.00116306	0.00483668
LDB18	YLL049W	0.708257	5.07237	10.5294	0.00117492	0.00488227
RUB1	YDR139C	0.821106	4.60518	10.5046	0.00119079	0.00493701
STS1	YIR011C	0.485891	6.20001	10.4839	0.0012042	0.00498882
RRP42	YDL111C	0.458759	6.68162	10.4712	0.00121252	0.0050195
LSM5	YER146W	0.700265	5.17625	10.4492	0.00122704	0.00507576
CLC1	YGR167W	0.455865	6.56053	10.4349	0.00123655	0.00510678
MDH3	YDL078C	0.425883	8.04987	10.4338	0.00123733	0.00510678
SWP1	YMR149W	0.403315	7.6494	10.4173	0.0012484	0.0051486
STP4	YDL048C	0.460557	7.70747	10.4092	0.00125388	0.00516342
CAT5	YOR125C	0.653281	5.28111	10.3994	0.00126057	0.00518709
RPL16A	YIL133C	0.374766	10.2694	10.3815	0.00127286	0.00523372
POR1	YNL055C	0.398352	9.42026	10.3564	0.00129027	0.00528943
IGO2	YHR132W-A	0.613881	5.5178	10.2908	0.00133697	0.00546048
RPN6	YDL097C	0.395289	7.72417	10.2754	0.00134818	0.00549805
MRI1	YPR118W	0.396084	8.04103	10.2702	0.00135199	0.00550948
YKL023C-A	YKL023C-A	0.765591	5.01153	10.2548	0.0013633	0.00555143
YML6	YML025C	0.652772	5.3638	10.2483	0.00136813	0.00556699
PEX3	YDR329C	0.552263	5.74558	10.2207	0.00138869	0.00564228
PRC1	YMR297W	0.380106	9.94518	10.1791	0.00142038	0.00575823
RSM19	YNR037C	0.793875	4.63825	10.1112	0.00147369	0.0059611
MRPL37	YBR268W	0.807483	4.63612	10.0969	0.00148522	0.0060033
YMR310C	YMR310C	0.846269	4.44419	10.093	0.00148834	0.00601147
YKL151C	YKL151C	0.388872	8.05251	10.0767	0.00150154	0.00606032
VMA13	YPR036W	0.35591	9.98699	10.0446	0.00152794	0.00615783
PGA2	YNL149C	0.462313	7.08076	10.0082	0.00155844	0.00627614
RFC3	YNL290W	0.481168	6.38785	9.98976	0.00157413	0.00633466
CAB4	YGR277C	0.619661	5.36047	9.97536	0.00158649	0.00637971
BET2	YPR176C	0.464154	6.82182	9.96836	0.00159254	0.00639933
TEF4	YKL081W	0.374482	10.1272	9.95619	0.0016031	0.00643234
SPE3	YPR069C	0.396623	8.44252	9.90372	0.00164945	0.00659899
FSF1	YOR271C	0.419399	7.46297	9.88523	0.00166611	0.00666079
FMP16	YDR070C	0.887327	4.37073	9.87032	0.00167966	0.00671007
COX11	YPL132W	0.788036	4.70243	9.82637	0.00172028	0.00685236
CPR2	YHR057C	0.551122	6.01495	9.822	0.00172436	0.00686364
HCR1	YLR192C	0.395261	7.46217	9.77213	0.00177177	0.00703081
SPC1	YJR010C-A	0.826662	4.36221	9.77109	0.00177277	0.00703081
AIM4	YBR194W	1.19737	3.73828	9.74361	0.00179947	0.00712647
TRX3	YCR083W	0.711315	4.95383	9.73476	0.00180816	0.00715561
RLP7	YNL002C	0.666524	5.07227	9.66618	0.00187692	0.00740465
GRH1	YDR517W	0.369569	8.30534	9.66527	0.00187784	0.00740465
MSS51	YLR203C	0.416493	6.97969	9.65356	0.00188985	0.00744665
NRD1	YNL251C	0.584503	5.85966	9.53725	0.00201344	0.00791963
OSW5	YMR148W	0.984116	3.95667	9.53653	0.00201422	0.00791963
AVT3	YKL146W	0.379585	7.72546	9.52882	0.0020227	0.00794726
RPC19	YNL113W	0.980669	4.36715	9.52378	0.00202826	0.0079634
EGD1	YPL037C	0.377631	8.48579	9.48042	0.00207676	0.00812719
SAS4	YDR181C	2.08477	1.9662	9.47192	0.00208641	0.00815084
NIT2	YJL126W	0.723418	5.12831	9.4106	0.00215735	0.00840399
TFB5	YDR079C-A	0.985703	3.74151	9.39949	0.00217046	0.00844907
CSE2	YNR010W	1.33936	2.91156	9.3797	0.00219401	0.00852865
SCP1	YOR367W	0.952361	4.27127	9.36919	0.00220663	0.00856553
NPL6	YMR091C	0.704567	4.97827	9.32938	0.00225509	0.00873509
GUT1	YHL032C	0.411357	7.19181	9.27476	0.00232333	0.00897405
ERP4	YOR016C	0.451554	6.32452	9.26324	0.00233799	0.00901644
BRX1	YOL077C	0.475074	6.18979	9.25994	0.0023422	0.00901644
SEC11	YIR022W	0.531819	5.97263	9.2584	0.00234418	0.00901644
PRE10	YOR362C	0.373626	8.89151	9.25528	0.00234817	0.00902548
YMR315W	YMR315W	0.32509	10.9842	9.22663	0.0023852	0.00914856
R0030W	R0030W	0.422904	6.88822	9.20099	0.00241884	0.00926461
NPA3	YJR072C	0.395406	7.59428	9.16721	0.0024639	0.00942404
OST4	YDL232W	0.699895	4.83684	9.16591	0.00246565	0.00942415
YGL194C-A	YGL194C-A	1.23083	3.08462	9.16259	0.00247013	0.00943469
YBR230W-A	YBR230W-A	1.31161	3.10504	9.15528	0.00248001	0.00945924
YPR114W	YPR114W	0.496941	6.05928	9.15142	0.00248525	0.00947265
RPB5	YBR154C	0.568316	5.52136	9.14566	0.00249309	0.00949593
YDR248C	YDR248C	0.826938	4.25067	9.13429	0.00250863	0.00954849
YER053C-A	YER053C-A	0.674201	4.95352	9.12933	0.00251544	0.00956774
DIF1	YLR437C	0.929493	3.91466	9.11389	0.00253676	0.00963545
SNA2	YDR525W-A	0.673067	5.66714	9.08198	0.00258141	0.00979826
ADH7	YCR105W	2.76159	1.16587	9.0758	0.00259014	0.00981781
MGR1	YCL044C	0.905483	4.10214	9.0745	0.00259199	0.00981802
SPG5	YMR191W	0.452755	6.28564	9.06338	0.0026078	0.00985848
MRPL1	YDR116C	0.565675	5.49092	9.06319	0.00260806	0.00985848
UFD1	YGR048W	0.416518	6.79721	9.0492	0.0026281	0.00992737
CGI121	YML036W	0.692785	4.8873	9.01642	0.00267565	0.0100965
PSF3	YOL146W	0.72968	5.03728	9.01579	0.00267656	0.0100965
MOB2	YFL034C-B	0.887966	4.32455	8.95759	0.00276319	0.0103804
ARC40	YBR234C	0.37831	7.33818	8.94665	0.00277979	0.0104285
CDC42	YLR229C	0.375895	7.71326	8.93719	0.00279422	0.0104683
YNL320W	YNL320W	0.696704	4.91355	8.9337	0.00279956	0.0104811
MRPL51	YPR100W	0.676225	5.07505	8.92844	0.00280764	0.0105042
RTT102	YGR275W	0.477942	6.08783	8.9247	0.00281339	0.0105185
SRB6	YBR253W	0.750846	4.58118	8.92162	0.00281814	0.0105288
TFS1	YLR178C	0.407099	8.07327	8.9192	0.00282189	0.0105288
AGA2	YGL032C	0.579503	5.46323	8.88078	0.00288188	0.0107307
TPC1	YGR096W	0.980182	3.83447	8.87839	0.00288567	0.0107375
YPT1	YFL038C	0.367706	8.41718	8.86685	0.00290396	0.0107836
YPL245W	YPL245W	0.479487	5.95902	8.74098	0.00311137	0.0114915
TVP23	YDR084C	0.733724	4.70997	8.73566	0.00312046	0.0115173
FRM2	YCL026C-A	0.384339	7.02625	8.70118	0.00318004	0.0117057
TPM1	YNL079C	0.405117	6.86223	8.6884	0.00320242	0.0117802
ICY2	YPL250C	0.513353	7.02485	8.61984	0.00332521	0.0122073
DPB4	YDR121W	0.750565	4.58134	8.57963	0.00339944	0.0124714
YLR346C	YLR346C	0.720645	4.73822	8.57035	0.00341681	0.0125268
YDL160C-A	YDL160C-A	0.991812	3.57872	8.51192	0.00352828	0.0128752
AME1	YBR211C	0.737418	4.75236	8.50889	0.00353415	0.012888
BNA6	YFR047C	0.387927	7.82077	8.4969	0.00355753	0.0129646
YNL122C	YNL122C	0.834796	4.31534	8.48832	0.00357433	0.0130086
SOM1	YEL059C-A	1.48678	2.76712	8.47707	0.00359651	0.0130806
PHO91	YNR013C	0.423209	6.42339	8.46718	0.00361612	0.0131432
RPB10	YOR210W	0.936449	3.80826	8.4582	0.00363402	0.0131908
CBT1	YKL208W	0.562833	5.40592	8.42584	0.00369925	0.0134009
TIM9	YEL020W-A	0.658674	5.25455	8.39606	0.00376035	0.0136043
LRE1	YCL051W	0.627756	5.1539	8.37111	0.00381233	0.0137832
DCC1	YCL016C	0.544936	5.55095	8.36076	0.0038341	0.0138528
NHP2	YDL208W	0.502025	5.84948	8.35136	0.00385398	0.0139155
ANS1	YHR126C	3.79709	0.137659	8.34524	0.00386699	0.0139532
RPB8	YOR224C	0.421958	6.7825	8.32402	0.00391243	0.0140987
HPT1	YDR399W	0.496998	5.72	8.29084	0.00398455	0.0143397
RSM26	YJR101W	0.495826	6.10897	8.22954	0.00412139	0.0147739
DFM1	YDR411C	0.45293	6.03357	8.20058	0.00418771	0.0149823
YMR144W	YMR144W	1.50894	2.46721	8.17639	0.00424392	0.0151438
YER010C	YER010C	0.641648	5.1127	8.12422	0.00436778	0.0155655
PRY2	YKR013W	0.411283	6.55054	8.09052	0.00444973	0.0158062
SPI1	YER150W	0.399768	7.9109	8.06718	0.00450742	0.0159697
GDT1	YBR187W	0.378781	7.72078	8.05198	0.00454539	0.0160939
CUP2	YGL166W	0.431022	6.23198	8.05065	0.00454874	0.0160953
DIC1	YLR348C	0.37335	6.91483	8.04255	0.00456912	0.016157
COA4	YLR218C	1.2888	2.75727	8.00486	0.0046652	0.0164755
DDP1	YOR163W	0.502572	5.91848	7.97512	0.00474246	0.0167053
BUD16	YEL029C	0.66504	4.88669	7.92935	0.00486392	0.0171002
GET3	YDL100C	0.346273	8.2367	7.90942	0.0049178	0.0172677
RRS1	YOR294W	0.61083	4.98606	7.89475	0.00495785	0.0173636
CLP1	YOR250C	0.470399	5.78871	7.85699	0.00506246	0.0176847
CUE1	YMR264W	0.426341	6.56781	7.84528	0.00509536	0.0177883
YLR040C	YLR040C	0.963438	3.63845	7.82424	0.00515502	0.0179737
GEP5	YLR091W	0.731194	4.99174	7.81487	0.00518182	0.0180556
REE1	YJL217W	0.527939	5.47635	7.79468	0.00524003	0.0182237
RTC2	YBR147W	0.514761	5.55795	7.75535	0.00535536	0.0185894
MIC14	YDR031W	0.664135	5.18677	7.75407	0.00535916	0.0185909
FMP23	YBR047W	0.595884	5.35902	7.73752	0.0054085	0.0187269
YCR075W-A	YCR075W-A	0.789314	4.24701	7.73748	0.00540862	0.0187269
YBR126W-A	YBR126W-A	1.27848	2.92985	7.70452	0.00550828	0.0190359
CBC2	YPL178W	0.788692	4.30479	7.66866	0.00561883	0.0193812
SYM1	YLR251W	0.410357	6.98357	7.6483	0.00568258	0.0195571
RAD33	YML011C	0.832777	4.01406	7.64783	0.00568408	0.0195571
ISY1	YJR050W	1.0332	3.39799	7.64487	0.00569341	0.0195769
MRS3	YJL133W	0.590788	5.38531	7.63238	0.00573295	0.0196882
LHP1	YDL051W	0.363805	7.73783	7.58512	0.00588522	0.0201354
SNC2	YOR327C	0.586729	5.20998	7.57764	0.00590967	0.0202064
VPH2	YKL119C	0.69521	4.80733	7.57634	0.00591393	0.0202084
YDR210W	YDR210W	0.977811	3.41069	7.53973	0.0060353	0.0205335
OAZ1	YPL052W	0.67737	4.78722	7.50858	0.00614058	0.0208658
PRE1	YER012W	0.382562	6.56995	7.47849	0.00624404	0.0211911
GIM5	YML094W	0.639803	4.84158	7.47256	0.00626462	0.0212478
PHS1	YJL097W	0.377852	6.54724	7.4504	0.00634222	0.0214844
YGR161W-C	YGR161W-C	0.745052	4.41467	7.44046	0.00637737	0.0215768
VRP1	YLR337C	0.74295	4.47556	7.43636	0.00639191	0.0216126
XYL2	YLR070C	0.718857	4.37588	7.42966	0.00641575	0.0216665
ALG3	YBL082C	0.404803	6.25426	7.41257	0.00647697	0.0218598
SIM1	YIL123W	0.382006	7.41661	7.40089	0.00651918	0.0219887
SUN4	YNL066W	0.364873	7.84649	7.38458	0.00657856	0.0221481
HSP150	YJL159W	0.375572	8.72854	7.38238	0.00658658	0.0221615
CIN2	YPL241C	0.719361	5.03588	7.36003	0.00666898	0.0223975
MRPL27	YBR282W	0.585509	5.03825	7.32864	0.00678642	0.022764
YHI9	YHR029C	0.327656	7.87916	7.32069	0.00681651	0.0228509
EDC1	YGL222C	0.667813	4.70318	7.27733	0.00698302	0.0233662
YOR121C	YOR121C	0.885557	3.73514	7.26796	0.00701953	0.0234598
PEX11	YOL147C	0.52704	5.44978	7.26483	0.00703181	0.0234865
FUN26	YAL022C	0.352032	7.2159	7.24909	0.00709368	0.0236355
BNA5	YLR231C	0.350588	7.08527	7.21416	0.00723308	0.0240854
MED7	YOL135C	0.879498	3.8487	7.20101	0.00728625	0.024233
VNX1	YNL321W	0.407525	6.53954	7.19837	0.00729697	0.0242539
HOR7	YMR251W-A	0.337747	8.72135	7.19157	0.00732468	0.0243227
RTT105	YER104W	0.890258	3.71543	7.19112	0.00732653	0.0243227
PGD1	YGL025C	0.602539	4.89142	7.17115	0.00740852	0.0245503
YLR194C	YLR194C	0.426486	6.23869	7.15933	0.0074575	0.0246689
YKL075C	YKL075C	0.819254	4.156	7.14994	0.00749665	0.0247674
GLK1	YCL040W	0.287533	11.2599	7.14594	0.00751338	0.0248036
TRR2	YHR106W	0.514688	5.59477	7.13362	0.00756518	0.0249337
YGR031W	YGR031W	0.531847	5.46781	7.13026	0.00757939	0.0249655
GPI16	YHR188C	0.349979	8.16981	7.09965	0.0077099	0.0253649
YLR363W-A	YLR363W-A	1.12621	3.14945	7.08253	0.0077839	0.0255777
YSF3	YNL138W-A	1.10384	2.98612	7.07777	0.00780461	0.0256304
YCL047C	YCL047C	0.482096	5.84438	7.06759	0.00784908	0.025761
YBR016W	YBR016W	1.22497	3.03288	7.06286	0.00786982	0.0258136
LEU5	YHR002W	0.669164	4.87031	7.06138	0.00787633	0.0258195
MGM101	YJR144W	0.441784	6.48458	7.06022	0.00788145	0.0258208
RTR2	YDR066C	0.813321	3.91069	7.04579	0.00794519	0.0259986
ADK2	YER170W	0.658209	4.83401	7.04362	0.00795481	0.0259989
RBL2	YOR265W	0.575444	5.01401	7.04307	0.00795727	0.0259989
TAF3	YPL011C	0.843689	4.00655	7.02271	0.00804821	0.0262573
PCC1	YKR095W-A	0.679561	4.47864	6.98981	0.00819749	0.0266498
PRS2	YER099C	0.393894	6.42037	6.98977	0.00819769	0.0266498
IRC23	YOR044W	0.739488	4.22397	6.97746	0.00825427	0.0268019
YDR374W-A	YDR374W-A	0.762517	4.24418	6.94765	0.00839292	0.0272268
TEM1	YML064C	0.642985	5.0187	6.9472	0.00839506	0.0272268
HEM13	YDR044W	0.350638	6.88445	6.91477	0.00854864	0.0276758
KIN3	YAR018C	1.12033	2.94087	6.89989	0.00862012	0.0278578
MAD2	YJL030W	0.878136	3.62666	6.86889	0.00877089	0.0282784
STF1	YDL130W-A	0.63848	4.72057	6.86703	0.00878002	0.0282912
SAM50	YNL026W	0.383279	6.40554	6.86162	0.00880666	0.028327
CDC8	YJR057W	0.712846	4.34575	6.83361	0.00894585	0.0287242
YKL044W	YKL044W	2.36382	1.21749	6.81626	0.00903315	0.0289706
MSI1	YBR195C	0.534272	5.28294	6.81058	0.00906191	0.0290288
NAT3	YPR131C	0.744158	4.28162	6.80486	0.00909103	0.0291051
PPZ2	YDR436W	0.427717	5.95678	6.80091	0.00911114	0.0291525
MEC3	YLR288C	0.699038	4.36112	6.78905	0.00917186	0.0292954
MRPL31	YKL138C	0.560672	5.134	6.76605	0.00929085	0.0296237
HNT1	YDL125C	0.314439	8.10878	6.75937	0.00932569	0.0297175
LSM12	YHR121W	0.61453	4.73017	6.72856	0.00948811	0.0301824
CDC31	YOR257W	1.07871	3.03669	6.70907	0.00959237	0.0304964
YMR166C	YMR166C	0.608941	4.84631	6.68855	0.0097034	0.0308136
WHI4	YDL224C	0.507233	5.45797	6.67131	0.0097977	0.0310421
YMC2	YBR104W	0.452062	5.65679	6.62442	0.010059	0.0317991
HYP2	YEL034W	0.297664	9.86657	6.62078	0.0100796	0.0318421
MST28	YAR033W	1.06707	2.98748	6.61975	0.0100854	0.0318422
WHI5	YOR083W	0.497719	5.82432	6.60154	0.0101891	0.0321325
ALG14	YBR070C	0.448589	5.72989	6.58324	0.0102943	0.0324271
NAF1	YNL124W	0.751736	4.22458	6.56998	0.0103713	0.0326509
YMR304C-A	YMR304C-A	0.686858	4.35737	6.56288	0.0104128	0.0327626
ENT1	YDL161W	0.626016	4.66779	6.5372	0.0105641	0.0331817
RLP24	YLR009W	0.853447	3.59311	6.5042	0.010762	0.0336908
TRM44	YPL030W	0.638695	4.73771	6.48425	0.0108834	0.034048
IRC25	YLR021W	0.54724	5.08682	6.46581	0.010997	0.0343329
PRE9	YGR135W	0.314266	7.57344	6.45515	0.0110631	0.034492
SDH4	YDR178W	0.377486	6.44667	6.42833	0.0112314	0.0348976
URH1	YDR400W	0.457603	5.9562	6.40888	0.0113551	0.0352219
RPL15B	YMR121C	0.372829	6.74268	6.40617	0.0113725	0.0352559
SNP1	YIL061C	0.888774	3.52302	6.40164	0.0114015	0.0353203
YKT6	YKL196C	0.335768	6.91029	6.39043	0.0114737	0.0355095
MAM33	YIL070C	0.570295	5.2737	6.3835	0.0115186	0.0355796
RPL36A	YMR194W	0.406324	6.99901	6.37423	0.0115789	0.0357245
YOL159C	YOL159C	0.652648	4.39636	6.36509	0.0116387	0.0358583
DMA2	YNL116W	0.641222	4.50582	6.35812	0.0116845	0.0359792
CKS1	YBR135W	0.606809	4.8454	6.30236	0.0120578	0.0369417
EHT1	YBR177C	0.308386	8.5078	6.29563	0.0121036	0.03702
YMR111C	YMR111C	1.06504	2.92072	6.28056	0.012207	0.0372893
YCR090C	YCR090C	0.533904	5.60659	6.27982	0.012212	0.0372893
EBP2	YKL172W	0.776249	3.88995	6.25471	0.0123863	0.0377741
RPC11	YDR045C	0.751854	4.01841	6.25306	0.0123979	0.0377741
SEC28	YIL076W	0.340253	6.81027	6.24577	0.012449	0.0378863
YLR317W	YLR317W	1.48397	2.32016	6.23525	0.0125232	0.0380486
RPS20	YHL015W	0.277509	10.9678	6.23001	0.0125603	0.038119
FCY1	YPR062W	0.42426	5.77058	6.2104	0.0127002	0.0385011
YAL044W-A	YAL044W-A	0.629423	4.67314	6.18904	0.0128544	0.0388823
CTP1	YBR291C	0.632504	5.07569	6.18517	0.0128825	0.038946
AAD16	YFL057C	0.589698	4.78712	6.18114	0.0129119	0.0390133
MF(ALPHA)2	YGL089C	2.2042	1.17426	6.15606	0.0130962	0.0395267
YDL119C	YDL119C	0.571787	4.99168	6.1416	0.0132038	0.0398074
YBR141W-A	YBR141W-A	2.52836	1.06199	6.13481	0.0132546	0.0399386
MRPL6	YHR147C	0.413689	5.85128	6.1159	0.0133971	0.0402575
YHR097C	YHR097C	0.384303	6.25925	6.09351	0.0135679	0.0407037
YTA6	YPL074W	0.655651	4.35673	6.09183	0.0135809	0.0407203
SNZ1	YMR096W	0.469652	5.73989	6.08799	0.0136104	0.0407865
YKR012C	YKR012C	1.40138	2.56337	6.07244	0.0137307	0.0410573
ROX3	YBL093C	0.476371	5.40368	6.07056	0.0137454	0.0410661
PIN3	YPR154W	0.691896	4.39096	6.07013	0.0137487	0.0410661
AIM7	YDR063W	0.617018	4.66037	6.02823	0.0140789	0.041961
NCS6	YGL211W	0.58127	4.82424	6.02712	0.0140877	0.0419646
POX1	YGL205W	2.03845	1.43029	6.01964	0.0141475	0.0421199
SDO1	YLR022C	0.547788	4.91636	6.01731	0.0141663	0.0421298
YJR115W	YJR115W	1.79168	1.78893	6.00481	0.014267	0.0423833
GCD1	YOR260W	0.401622	5.92634	5.99296	0.0143631	0.0426227
RPL7A	YGL076C	0.28548	10.0264	5.98417	0.0144349	0.0427662
SRB2	YHR041C	0.42734	5.66838	5.97995	0.0144694	0.0428455
RBS1	YDL189W	0.916936	3.48258	5.97524	0.0145081	0.0429368
GAT1	YFL021W	0.766434	4.31196	5.96928	0.0145573	0.043059
UTR4	YEL038W	0.376513	6.59202	5.96802	0.0145677	0.0430665
RVS167	YDR388W	0.292869	8.87953	5.96277	0.0146111	0.0431716
NOC3	YLR002C	0.560863	4.89303	5.95865	0.0146453	0.0432493
YER121W	YER121W	1.28916	2.47574	5.95456	0.0146793	0.0433264
MSA2	YKR077W	1.1319	3.02403	5.94578	0.0147525	0.0435004
YBL081W	YBL081W	1.34162	2.44658	5.94465	0.014762	0.0435004
YDR115W	YDR115W	0.584162	4.76683	5.94123	0.0147907	0.0435488
YPI1	YFR003C	0.529988	5.24945	5.94079	0.0147944	0.0435488
FMP30	YPL103C	0.677439	4.75078	5.93934	0.0148066	0.0435614
DCN1	YLR128W	0.71447	4.03257	5.91579	0.0150058	0.0440796
MTR2	YKL186C	0.333289	6.67491	5.91566	0.0150069	0.0440796
YMR178W	YMR178W	0.483949	5.36302	5.89824	0.015156	0.0443987
CNL1	YDR357C	0.684864	4.3722	5.89486	0.0151851	0.0444603
ORT1	YOR130C	0.315039	7.12163	5.85719	0.0155135	0.045325
STB1	YNL309W	0.782677	3.95649	5.83968	0.0156686	0.0457294
RNA15	YGL044C	1.02281	2.98774	5.80848	0.0159491	0.0464053
CIK1	YMR198W	0.978389	3.15309	5.80752	0.0159578	0.0464053
APS1	YLR170C	0.870595	3.64383	5.80733	0.0159595	0.0464053
COT1	YOR316C	0.32194	7.37473	5.79105	0.016108	0.0467874
SPO7	YAL009W	0.96494	3.09983	5.78857	0.0161307	0.0468038
ARC15	YIL062C	0.306703	7.49553	5.78578	0.0161563	0.0468534
SPE4	YLR146C	0.437493	5.6647	5.75069	0.0164822	0.0477006
GTT1	YIR038C	0.470985	5.51058	5.75057	0.0164833	0.0477006
TIM22	YDL217C	0.606708	5.0754	5.72697	0.0167062	0.0482693
AUR1	YKL004W	0.316667	7.03214	5.72536	0.0167216	0.0482883
YOR223W	YOR223W	0.3805	6.04713	5.7235	0.0167394	0.0482922
MSB1	YOR188W	0.588927	4.58025	5.71072	0.0168616	0.0485392
SKG1	YKR100C	0.597058	4.88793	5.63788	0.0175764	0.0504115
RPL14B	YHL001W	0.326133	6.57338	5.61245	0.0178333	0.0510414
YNR040W	YNR040W	0.560642	4.78954	5.61133	0.0178447	0.0510474
DOT5	YIL010W	0.461477	5.49263	5.60039	0.0179564	0.0512867
ADH3	YMR083W	0.268795	9.84322	5.58515	0.0181134	0.0517081
PPM1	YDR435C	0.511487	5.58836	5.58249	0.0181409	0.0517598
MRPL23	YOR150W	0.540455	5.05085	5.57735	0.0181942	0.0518847
HEM4	YOR278W	0.531705	4.93332	5.56486	0.0183245	0.0522291
DOT6	YER088C	0.41739	5.74071	5.56246	0.0183496	0.0522735
APA2	YDR530C	0.47487	5.4841	5.56139	0.0183608	0.0522782
CCW12	YLR110C	0.294158	11.0251	5.54226	0.0185626	0.0528254
CPT1	YNL130C	0.289125	7.67673	5.53346	0.0186562	0.0530642
ICT1	YLR099C	0.458226	5.39345	5.52357	0.0187619	0.0533095
APQ12	YIL040W	0.639371	4.47906	5.48436	0.0191873	0.0543729
ERC1	YHR032W	0.293442	7.37882	5.45203	0.0195456	0.0552498
SSB2	YNL209W	0.261748	10.8036	5.43897	0.0196923	0.0555499
GLO1	YML004C	0.265359	9.59717	5.41363	0.0199801	0.0563039
VRG4	YGL225W	0.288781	8.04061	5.40231	0.0201101	0.0566119
YER163C	YER163C	0.325913	6.77798	5.37842	0.0203873	0.0572453
TAF11	YML015C	1.22485	2.48666	5.37211	0.0204612	0.0574234
SFT1	YKL006C-A	0.567439	4.67174	5.37051	0.02048	0.0574468
YBR255C-A	YBR255C-A	0.926729	3.05559	5.36917	0.0204957	0.0574613
THI3	YDL080C	0.388534	5.82661	5.36641	0.0205281	0.0575228
LIP2	YLR239C	0.544911	4.78345	5.3561	0.0206499	0.057746
TLG1	YDR468C	0.736307	3.80465	5.3544	0.02067	0.0577727
YGL072C	YGL072C	1.39082	2.25306	5.3501	0.0207211	0.0578566
SGF11	YPL047W	0.611312	4.67179	5.33067	0.0209533	0.0584157
YOX1	YML027W	1.66331	1.76206	5.30928	0.0212122	0.0590472
GPM1	YKL152C	0.215738	13.7623	5.30393	0.0212774	0.0591687
NTC20	YBR188C	0.924351	3.13347	5.28951	0.0214543	0.0596303
AIM34	YMR003W	1.30766	2.3728	5.27783	0.0215986	0.0599707
CYC2	YOR037W	0.515416	4.89309	5.24585	0.0219992	0.0608977
MTR3	YGR158C	0.675671	4.14413	5.22936	0.0222087	0.0613848
DIG1	YPL049C	0.333408	6.40392	5.22808	0.022225	0.0613989
NCE103	YNL036W	0.284318	7.75138	5.2226	0.0222952	0.0615616
CAR2	YLR438W	0.368606	6.00402	5.1783	0.0228707	0.0629685
MRPS9	YBR146W	0.459344	5.29907	5.17808	0.0228736	0.0629685
FEN1	YCR034W	0.302095	7.15346	5.14224	0.0233506	0.0640884
SDH2	YLL041C	0.342869	6.18769	5.13252	0.0234816	0.0643514
YJL147C	YJL147C	0.739599	3.67781	5.10396	0.0238712	0.065256
YRA1	YDR381W	0.270921	8.47706	5.08376	0.0241509	0.0658564
YPR011C	YPR011C	0.420531	5.94401	5.07823	0.0242281	0.0660012
TFB3	YDR460W	0.66445	4.00776	5.0685	0.0243645	0.0662738
RPB7	YDR404C	0.382001	6.09697	5.05358	0.0245752	0.066699
DET1	YDR051C	0.479687	5.11469	5.04579	0.0246859	0.0669486
PUT4	YOR348C	1.11848	2.66031	5.03075	0.0249011	0.0673658
YJL118W	YJL118W	1.27106	2.34754	5.00006	0.0253465	0.068503
BUD23	YCR047C	0.433905	5.40161	4.99803	0.0253761	0.0685493
IPI3	YNL182C	0.652144	4.64613	4.99127	0.0254754	0.0687498
SMY2	YBR172C	0.636469	4.08103	4.98846	0.0255169	0.068794
HUG1	YML058W-A	2.11794	0.897565	4.97944	0.0256503	0.0690857
YHR003C	YHR003C	0.381509	5.76468	4.9545	0.0260228	0.0698595
YMR295C	YMR295C	0.267729	8.67978	4.9533	0.026041	0.0698632
YML007C-A	YML007C-A	1.99244	1.25625	4.94846	0.026114	0.0700248
ECM19	YLR390W	0.764517	3.59599	4.94648	0.0261439	0.0700708
QDR1	YIL120W	0.55824	4.76945	4.9417	0.0262162	0.0702074
VAB2	YEL005C	0.856064	3.18263	4.94142	0.0262205	0.0702074
ICY1	YMR195W	0.464437	5.29536	4.92557	0.0264621	0.0708198
ACE2	YLR131C	0.756394	3.57878	4.92343	0.0264948	0.0708727
PHO23	YNL097C	0.475545	5.0762	4.91664	0.0265992	0.0710825
YLR283W	YLR283W	0.60071	4.59681	4.90433	0.0267894	0.0715211
CCP1	YKR066C	0.220125	11.879	4.89248	0.026974	0.0719159
THI4	YGR144W	0.878717	3.18183	4.88381	0.0271097	0.0722004
LYS20	YDL182W	0.255026	10.3058	4.88001	0.0271695	0.0722899
COS111	YBR203W	0.727334	3.60673	4.8447	0.0277312	0.0736053
YJR116W	YJR116W	0.666591	3.91228	4.81862	0.0281538	0.0746186
YDR306C	YDR306C	0.509559	5.0119	4.81163	0.0282683	0.0748858
RFX1	YLR176C	0.967276	2.99722	4.79645	0.0285185	0.0754391
PUF4	YGL014W	0.475379	5.08495	4.78045	0.0287847	0.0760698
YMR090W	YMR090W	0.27244	8.8667	4.77366	0.0288984	0.07626
RDI1	YDL135C	0.440595	5.27957	4.76126	0.0291073	0.0767373
IZH1	YDR492W	0.524927	4.73163	4.74225	0.0294306	0.0774716
FAR11	YNL127W	0.430365	5.33542	4.73779	0.029507	0.0775301
ERP1	YAR002C-A	0.266761	8.17408	4.70302	0.0301097	0.0788493
UBA3	YPR066W	0.462528	5.08001	4.68422	0.0304409	0.0796024
POC4	YPL144W	0.601929	4.25902	4.67252	0.0306489	0.0800016
YBR242W	YBR242W	0.522033	4.70309	4.67235	0.030652	0.0800016
MTM1	YGR257C	0.374533	5.94272	4.65542	0.0309556	0.0807556
COX19	YLL018C-A	0.600891	4.23023	4.65411	0.0309793	0.080779
ERV1	YGR029W	0.368533	6.20144	4.64433	0.0311563	0.081202
DIB1	YPR082C	0.710643	3.72428	4.63992	0.0312364	0.0813333
DPP1	YDR284C	0.291068	6.76918	4.6301	0.0314157	0.0817613
YJR003C	YJR003C	0.717735	3.59273	4.61712	0.0316543	0.0822261
YNR062C	YNR062C	2.30395	0.876276	4.61592	0.0316765	0.082245
LSB6	YJL100W	0.341556	6.04619	4.61303	0.0317299	0.0823446
YCL012C	YCL012C	1.04363	2.70957	4.59042	0.0321512	0.0833194
MSG5	YNL053W	0.551267	4.74529	4.57197	0.0324991	0.0841019
TGL2	YDR058C	0.605404	4.21248	4.56986	0.0325393	0.0841466
YMR31	YFR049W	0.430467	5.54276	4.54302	0.0330532	0.0852139
YMR194C-A	YMR194C-A	1.81113	1.49093	4.5082	0.0337326	0.0867614
YJL144W	YJL144W	0.279757	7.09656	4.50392	0.0338172	0.0869381
TIM18	YOR297C	0.592798	4.3513	4.49873	0.0339201	0.0871618
RVB1	YDR190C	0.292878	6.63671	4.49594	0.0339754	0.087263
TUP1	YCR084C	0.284952	7.11581	4.47835	0.0343269	0.0880832
ART5	YGR068C	0.71542	3.99867	4.46315	0.0346335	0.0887038
YJL211C	YJL211C	2.89749	0.177329	4.46097	0.0346778	0.0887759
CSR1	YLR380W	0.33141	6.11768	4.45795	0.0347391	0.0888912
TPK2	YPL203W	0.25716	7.99407	4.45692	0.0347601	0.0889034
YJL181W	YJL181W	0.620499	4.04823	4.43841	0.0351389	0.0897049
JAC1	YGL018C	0.853254	3.16219	4.42506	0.035415	0.0902796
YOL086W-A	YOL086W-A	0.373927	5.66316	4.42099	0.0354994	0.0903807
AIM2	YAL049C	0.285365	6.63992	4.41937	0.0355331	0.0903807
RPL17B	YJL177W	0.271469	8.16262	4.41412	0.0356426	0.090527
MRP21	YBL090W	0.459224	5.26599	4.38574	0.0362407	0.0919183
SNO1	YMR095C	1.21001	2.35509	4.38471	0.0362627	0.0919316
YIL169C	YIL169C	1.75561	1.51489	4.3718	0.0365384	0.092502
HAT2	YEL056W	0.356909	5.71227	4.34288	0.037164	0.0939556
YOR292C	YOR292C	0.433527	5.4588	4.34075	0.0372104	0.0940297
DAP1	YPL170W	0.611527	4.26218	4.32671	0.0375186	0.0946339
SUR4	YLR372W	0.249897	8.6693	4.30876	0.0379165	0.0955936
TIP41	YPR040W	0.6487	3.94047	4.30256	0.0380551	0.0958424
WSC2	YNL283C	0.304429	6.82241	4.30063	0.0380982	0.0958424
FUN19	YAL034C	0.4191	5.26553	4.29175	0.0382977	0.0962887
RAX1	YOR301W	0.378527	5.60122	4.29063	0.0383229	0.096308
SMC1	YFL008W	0.629585	4.13974	4.27531	0.03867	0.097074
MRP13	YGR084C	0.562446	4.37743	4.27483	0.0386808	0.097074
YHR127W	YHR127W	0.522238	4.47042	4.2636	0.0389372	0.0976727
OPY1	YBR129C	0.652554	3.76528	4.26083	0.0390009	0.0977431
GCS1	YDL226C	0.295409	6.82658	4.25478	0.03914	0.0980467
SDS24	YBR214W	0.29972	7.63209	4.248	0.0392965	0.098394
HCM1	YCR065W	0.475912	5.26593	4.24479	0.0393709	0.0984901
ATG10	YLL042C	1.465	1.71285	4.24041	0.0394727	0.0986708
RNH201	YNL072W	0.523051	4.57223	4.23758	0.0395385	0.0987591
GPI17	YDR434W	0.441506	5.08981	4.23706	0.0395505	0.0987591
TPO2	YGR138C	0.287242	7.59145	4.2219	0.0399054	0.0995999
ALG7	YBR243C	0.256735	7.74748	4.22054	0.0399375	0.0996016
REC107	YJR021C	0.610743	4.0195	4.22033	0.0399424	0.0996016
SNF6	YHL025W	0.30713	6.22345	4.21264	0.0401238	0.0999539
MRL1	YPR079W	0.357064	5.90959	4.21203	0.0401384	0.0999539
SAS2	YMR127C	0.906004	2.78242	4.19146	0.040628	0.101035
SGT1	YOR057W	0.497221	4.66206	4.16991	0.0411479	0.102189
CDH1	YGL003C	0.559268	4.49014	4.16609	0.0412409	0.102281
ARG80	YMR042W	0.528196	4.4474	4.15809	0.041436	0.102672
FSH3	YOR280C	0.389559	5.51589	4.15713	0.0414596	0.102684
COQ4	YDR204W	0.296631	7.10661	4.13488	0.042008	0.103838
RMD8	YFR048W	0.487068	4.77397	4.13439	0.0420201	0.103838
SSU72	YNL222W	0.652619	3.93622	4.11631	0.0424715	0.104812
CBP4	YGR174C	0.50455	4.78619	4.08491	0.0432678	0.106441
YAT1	YAR035W	0.737671	3.37828	4.0833	0.0433091	0.106495
MPS1	YDL028C	0.55718	4.29079	4.06698	0.0437294	0.107432
GZF3	YJL110C	0.645048	4.12864	4.06536	0.0437713	0.107475
ADI1	YMR009W	0.459073	4.97	4.05298	0.0440934	0.108177
FSH1	YHR049W	0.255612	7.39638	4.05229	0.0441116	0.108177
YLR402W	YLR402W	1.73301	1.09596	4.03691	0.0445153	0.109021
OCA2	YNL056W	0.518867	4.57685	4.02574	0.044811	0.109647
MAP1	YLR244C	0.242544	8.46144	4.02497	0.0448313	0.109648
YLR407W	YLR407W	0.824106	3.50744	4.01975	0.0449705	0.109939
ALG13	YGL047W	0.344788	5.89602	4.0113	0.0451964	0.110352
ATF2	YGR177C	0.41499	5.31604	3.96838	0.0463624	0.112839
RTT103	YDR289C	0.951127	2.93007	3.96363	0.0464934	0.113057
CLB5	YPR120C	0.737992	3.32445	3.95908	0.0466192	0.113304
YGL230C	YGL230C	2.1326	0.382858	3.95847	0.0466362	0.113304
SEC53	YFL045C	0.251721	8.52577	3.94672	0.0469629	0.113946
YDR157W	YDR157W	0.992125	2.90648	3.94112	0.0471193	0.114271
RMR1	YGL250W	0.40945	5.34703	3.94043	0.0471388	0.114271
PFA4	YOL003C	0.496701	4.98046	3.9381	0.0472042	0.114329
RDL2	YOR286W	0.349361	5.6622	3.93028	0.0474241	0.1147
SMC5	YOL034W	0.628274	3.8137	3.91651	0.047814	0.11537
ASH1	YKL185W	0.532406	4.39048	3.9162	0.0478228	0.11537
VPS34	YLR240W	0.341487	5.81589	3.90129	0.0482489	0.116192
POP2	YNR052C	0.291709	6.23162	3.89325	0.0484805	0.116647
YDR042C	YDR042C	0.982094	2.62286	3.89102	0.0485448	0.116699
BNA1	YJR025C	0.306808	6.14141	3.88617	0.0486853	0.116986
ECM27	YJR106W	0.432895	5.13983	3.88181	0.048812	0.117187
RAS1	YOR101W	0.525569	4.587	3.87607	0.048979	0.117537
HNT2	YDR305C	0.3639	5.66122	3.84685	0.0498395	0.119288
SCO1	YBR037C	0.479506	4.80672	3.83949	0.0500587	0.119604
ETT1	YOR051C	0.342687	5.78419	3.82302	0.050553	0.120552
YIA6	YIL006W	0.533767	4.49911	3.80817	0.0510032	0.12149
LYS9	YNR050C	0.235129	8.38442	3.79884	0.0512881	0.122063
YBR137W	YBR137W	0.263828	7.64821	3.77319	0.0520804	0.123466
SIW14	YNL032W	0.460643	4.78557	3.76434	0.0523565	0.124067
DAD4	YDR320C-A	0.746789	3.26884	3.74266	0.0530398	0.125523
PEX15	YOL044W	0.42677	5.05218	3.72815	0.0535026	0.126454
RTS3	YGR161C	0.284052	6.495	3.71648	0.0538778	0.127177
SNF5	YBR289W	0.462975	4.72861	3.71301	0.0539901	0.127387
ELP4	YPL101W	0.311565	6.02353	3.70899	0.05412	0.127638
YBR271W	YBR271W	0.704402	3.57159	3.67561	0.055214	0.129883
GLY1	YEL046C	0.21832	9.80193	3.66796	0.055468	0.130369
YLR132C	YLR132C	0.528155	4.26064	3.66469	0.055577	0.130569
SAM35	YHR083W	0.263884	6.73089	3.66327	0.0556244	0.130625
HIT1	YJR055W	1.8601	1.68063	3.65409	0.0559316	0.131233
FMP43	YGR243W	0.403559	5.22383	3.65078	0.056043	0.131439
CTF3	YLR381W	0.545702	4.11771	3.64424	0.0562635	0.13173
ADE4	YMR300C	0.25709	6.82755	3.63805	0.0564731	0.132065
PAN5	YHR063C	0.237424	7.44668	3.63374	0.0566194	0.132224
NDD1	YOR372C	0.62552	4.0455	3.6316	0.0566923	0.132338
YER064C	YER064C	0.320738	5.81968	3.62476	0.0569257	0.132714
PDR17	YNL264C	0.272759	6.61644	3.60643	0.0575565	0.133843
YHR193C-A	YHR193C-A	1.22476	2.00712	3.59974	0.0577887	0.134326
YDL121C	YDL121C	0.48081	4.61805	3.59354	0.0580046	0.13477
PUS2	YGL063W	0.522433	4.43055	3.59073	0.0581026	0.134906
RPL20A	YMR242C	0.220621	9.33618	3.57791	0.0585527	0.135814
MTC3	YGL226W	0.672219	3.4816	3.57434	0.0586787	0.135991
YER088C-A	YER088C-A	0.564762	4.22112	3.56614	0.0589693	0.136549
FMP10	YER182W	0.520366	4.98912	3.56046	0.0591713	0.136901
RPS1A	YLR441C	0.217897	10.8266	3.55412	0.0593978	0.137266
LUC7	YDL087C	0.420559	4.94703	3.53727	0.0600041	0.138477
FCF1	YDR339C	0.46989	4.80698	3.53598	0.0600508	0.1385
YNL010W	YNL010W	0.249115	7.04155	3.5356	0.0600647	0.1385
TRM9	YML014W	0.474152	4.87646	3.52837	0.060327	0.139046
YDR379C-A	YDR379C-A	0.700566	3.32617	3.50738	0.0610959	0.140405
RRD2	YPL152W	0.358494	5.60661	3.48449	0.0619463	0.142122
SPS19	YNL202W	0.607353	3.8871	3.48448	0.0619468	0.142122
RNH202	YDR279W	0.665648	3.40382	3.47948	0.0621344	0.142374
RMA1	YKL132C	0.3892	5.16954	3.47757	0.0622062	0.142479
SMD3	YLR147C	1.67834	1.59407	3.46942	0.0625131	0.143062
RKI1	YOR095C	0.292435	6.1004	3.4685	0.0625481	0.143083
YLR177W	YLR177W	0.231048	7.98652	3.46479	0.0626885	0.143284
YEL068C	YEL068C	0.652746	4.02764	3.4504	0.0632365	0.144476
YBR013C	YBR013C	0.606579	3.74076	3.44857	0.0633064	0.144576
CPR5	YDR304C	0.225501	8.39381	3.44355	0.0634991	0.144895
YLR446W	YLR446W	0.749223	3.42021	3.43296	0.0639073	0.145766
RPL4A	YBR031W	0.239132	9.96228	3.40896	0.0648434	0.147472
NUC1	YJL208C	0.431313	5.09515	3.40116	0.0651508	0.148048
NFI1	YOR156C	0.623635	3.82708	3.39966	0.06521	0.148121
UNG1	YML021C	0.389646	5.16434	3.39289	0.065478	0.148607
YPR071W	YPR071W	0.537104	4.25614	3.38105	0.0659499	0.14943
NCE101	YJL205C	0.6443	3.50879	3.37952	0.0660114	0.149478
CSL4	YNL232W	0.293685	6.04504	3.37917	0.0660255	0.149478
ATE1	YGL017W	0.265401	6.34592	3.37737	0.0660976	0.149518
NTG1	YAL015C	0.322939	6.18166	3.37586	0.0661579	0.149592
ZRT2	YLR130C	0.312959	5.82032	3.37165	0.0663273	0.149863
SME1	YOR159C	0.68918	3.26236	3.37152	0.0663324	0.149863
CAF16	YFL028C	0.275629	6.36512	3.36792	0.0664777	0.150129
GOS1	YHL031C	0.410892	5.27164	3.36185	0.0667231	0.150622
MTQ1	YNL063W	0.363565	5.38019	3.35807	0.0668765	0.150906
PUP2	YGR253C	0.232679	7.39933	3.34979	0.0672137	0.151355
TOS3	YGL179C	0.269315	6.26701	3.34744	0.0673096	0.151509
DSF2	YBR007C	0.759054	3.33317	3.3375	0.0677173	0.152364
IRC6	YFR043C	0.589406	3.88923	3.30732	0.0689717	0.154678
PRP8	YHR165C	0.247817	6.69759	3.29569	0.0694618	0.155714
SSU1	YPL092W	0.331384	5.7291	3.27963	0.0701446	0.156795
PET100	YDR079W	0.523697	4.61489	3.26144	0.0709266	0.158422
SNF4	YGL115W	0.26289	6.359	3.26137	0.0709298	0.158422
ATP20	YPR020W	0.403026	4.93447	3.24974	0.0714348	0.159419
CUP9	YPL177C	0.356201	5.58131	3.24705	0.0715522	0.159492
LPP1	YDR503C	0.34793	5.40025	3.23742	0.0719739	0.160231
CBP1	YJL209W	0.581449	3.80893	3.23484	0.0720872	0.160418
ARF3	YOR094W	0.569251	3.80029	3.23351	0.0721458	0.160483
BIO2	YGR286C	0.315823	5.97486	3.21899	0.0727885	0.161716
YMR130W	YMR130W	0.398024	5.00168	3.20504	0.0734117	0.162898
TRS65	YGR166W	0.582175	4.01405	3.20096	0.0735949	0.163177
AQY1	YPR192W	1.68221	1.47644	3.19874	0.073695	0.163293
YER134C	YER134C	0.360312	5.35945	3.19817	0.0737206	0.163293
STD1	YOR047C	0.502591	4.24765	3.19088	0.0740502	0.163789
PAN1	YIR006C	0.241339	6.89655	3.1895	0.0741128	0.163861
YHR033W	YHR033W	0.50371	4.23893	3.18162	0.0744709	0.164454
RAD6	YGL058W	0.314097	5.80701	3.17691	0.074686	0.1648
AAD4	YDL243C	0.235257	7.53777	3.16173	0.0753832	0.166268
PRE5	YMR314W	0.2134	8.2247	3.1594	0.0754909	0.166438
SYP1	YCR030C	0.263319	6.41704	3.15145	0.0758596	0.167117
ARR1	YPR199C	0.461027	5.03105	3.14898	0.0759746	0.167238
YNL011C	YNL011C	0.397886	4.92407	3.12463	0.0771174	0.169275
YJR085C	YJR085C	0.261366	8.34867	3.1133	0.0776554	0.170048
SNL1	YIL016W	0.471199	4.32525	3.1109	0.0777699	0.17023
APS2	YJR058C	0.3005	5.98244	3.0946	0.0785524	0.171464
TIR3	YIL011W	1.83832	0.627307	3.07936	0.0792919	0.172872
FBP26	YJL155C	0.347997	5.57129	3.07781	0.0793671	0.172967
R0040C	R0040C	0.218571	8.33831	3.07279	0.0796125	0.173276
YOR012W	YOR012W	1.44253	1.35203	3.07247	0.0796285	0.173276
NSG2	YNL156C	0.259164	6.56971	3.07232	0.0796357	0.173276
VPS66	YPR139C	0.313844	5.78131	3.06601	0.0799455	0.173812
TRF5	YNL299W	1.21859	1.76999	3.04982	0.0807459	0.175275
GRX4	YER174C	0.507423	4.14997	3.04387	0.0810424	0.175849
TUB1	YML085C	0.209154	9.12747	3.04189	0.0811414	0.175924
COX6	YHR051W	0.318035	5.69285	3.03927	0.0812725	0.176069
MDM31	YHR194W	0.270689	6.06284	3.03602	0.0814352	0.176295
UBX5	YDR330W	0.322498	6.09091	3.03187	0.0816441	0.176665
HMO1	YDR174W	0.23147	7.86555	3.02699	0.0818899	0.176917
MRPL13	YKR006C	0.276079	6.30275	3.0233	0.0820761	0.17725
HST2	YPL015C	0.219958	7.30068	3.01869	0.0823101	0.177685
NUP49	YGL172W	0.234977	6.77177	3.0065	0.0829311	0.178463
HTD2	YHR067W	0.62759	3.42505	3.00202	0.0831605	0.178816
CTF13	YMR094W	1.42048	1.88729	2.96927	0.0848599	0.181399
YAK1	YJL141C	0.250575	7.01868	2.96868	0.0848912	0.181399
SEN15	YMR059W	0.883431	2.53955	2.9659	0.085037	0.18164
YRB1	YDR002W	0.21744	8.70713	2.94924	0.085918	0.183002
RTS2	YOR077W	1.01324	2.22298	2.94798	0.0859848	0.183002
LCL3	YGL085W	0.547474	3.93724	2.94644	0.086067	0.183002
YBR184W	YBR184W	2.10975	0.606996	2.94628	0.0860753	0.183002
CNB1	YKL190W	0.240355	7.16843	2.94451	0.08617	0.183061
SCD6	YPR129W	0.377156	4.97273	2.93556	0.0866487	0.183793
YDR034W-B	YDR034W-B	0.838113	2.61597	2.92875	0.0870147	0.184427
VMA21	YGR105W	0.323076	5.51863	2.92686	0.0871168	0.184572
RTG3	YBL103C	0.550484	3.81493	2.91863	0.0875624	0.185373
ECL1	YGR146C	0.53409	4.0152	2.91115	0.0879694	0.185913
DSS4	YPR017C	0.374649	5.02359	2.91039	0.0880108	0.185913
COG5	YNL051W	0.573795	3.83918	2.90989	0.0880381	0.185913
PCL7	YIL050W	0.38931	5.00913	2.90895	0.0880891	0.185913
SCY1	YGL083W	0.6048	3.74731	2.90283	0.088424	0.186463
RXT3	YDL076C	0.396224	4.88161	2.89777	0.0887021	0.186856
DPB3	YBR278W	0.46356	4.39938	2.89749	0.0887176	0.186856
TRM10	YOL093W	0.534315	3.81049	2.89536	0.0888352	0.186984
SCL1	YGL011C	0.205948	7.96373	2.88612	0.0893459	0.187723
YGR210C	YGR210C	0.214608	7.3569	2.88337	0.0894983	0.187783
ELC1	YPL046C	0.704051	3.09045	2.88293	0.089523	0.187783
PSR1	YLL010C	0.373195	5.24221	2.88066	0.0896492	0.187884
CDC13	YDL220C	0.536264	3.9014	2.87696	0.0898555	0.188192
YML108W	YML108W	1.02332	2.29008	2.87484	0.0899741	0.188368
YEL045C	YEL045C	0.373731	5.11446	2.86383	0.0905917	0.189444
LSP1	YPL004C	0.209807	8.64018	2.8593	0.0908473	0.18983
ARP6	YLR085C	0.307933	5.65953	2.85872	0.0908799	0.18983
YLR326W	YLR326W	0.55367	3.74586	2.84507	0.0916544	0.191088
MGR3	YMR115W	0.478951	4.34463	2.84503	0.0916568	0.191088
RPC34	YNR003C	0.369616	4.95935	2.84277	0.0917861	0.191285
DPH1	YIL103W	0.608417	3.70205	2.84018	0.0919341	0.191414
BUB3	YOR026W	0.439831	4.40421	2.83985	0.0919527	0.191414
IST3	YIR005W	0.577341	3.62114	2.83298	0.0923466	0.192161
COQ9	YLR201C	0.337798	5.51972	2.83099	0.0924613	0.192327
RRN7	YJL025W	0.723199	2.97702	2.83032	0.0924998	0.192334
YIL096C	YIL096C	1.38426	1.87376	2.81572	0.0933448	0.193796
FAD1	YDL045C	0.349603	5.18167	2.8124	0.0935382	0.194125
YML119W	YML119W	0.562396	3.67847	2.80971	0.0936955	0.194377
RPL3	YOR063W	0.149081	13.6864	2.8021	0.0941408	0.194932
NDL1	YLR254C	1.01642	2.08801	2.79854	0.0943502	0.195145
MNN9	YPL050C	0.339302	5.24825	2.79671	0.0944579	0.195294
SIT4	YDL047W	0.2664	6.09702	2.78208	0.095324	0.196936
SMD2	YLR275W	0.678325	3.34863	2.78141	0.0953642	0.196939
ATP14	YLR295C	0.265852	6.27844	2.77274	0.095882	0.197865
RUD3	YOR216C	0.652904	3.12982	2.76562	0.0963093	0.198597
SMM1	YNR015W	0.313734	5.55088	2.76104	0.0965853	0.199091
HAP3	YBL021C	0.412769	4.66953	2.74949	0.0972853	0.200308
ADE1	YAR015W	0.21368	7.6399	2.74676	0.0974517	0.200576
NFU1	YKL040C	0.227682	6.71913	2.73884	0.0979361	0.201421
GOT1	YMR292W	0.414224	4.57296	2.7366	0.0980733	0.201628
PRP45	YAL032C	0.399234	4.70169	2.72885	0.09855	0.202456
RSM28	YDR494W	0.431969	4.47001	2.72721	0.0986516	0.202589
CBS2	YDR197W	0.404159	4.75992	2.72454	0.0988166	0.202852
YKL018C-A	YKL018C-A	0.526362	3.86556	2.71732	0.0992642	0.203398
GMH1	YKR030W	0.334267	5.39018	2.68809	0.101101	0.206689
RMD6	YEL072W	0.834956	2.51665	2.68232	0.101468	0.207285
YOR238W	YOR238W	0.796526	2.78267	2.67648	0.101841	0.207737
RBA50	YDR527W	0.572815	3.44505	2.66798	0.102386	0.208694
BCP1	YDR361C	0.285986	6.01178	2.66217	0.102761	0.209224
RHB1	YCR027C	0.443569	4.33086	2.65537	0.103201	0.209964
EMC6	YLL014W	0.323588	6.1874	2.65416	0.103279	0.210045
RRP46	YGR095C	0.391567	4.876	2.63448	0.104566	0.211984
NOP15	YNL110C	0.680731	2.9712	2.63427	0.10458	0.211984
ECT1	YGR007W	0.266645	6.09775	2.62607	0.105121	0.212766
RNR4	YGR180C	0.196532	9.29884	2.62607	0.105121	0.212766
SPC42	YKL042W	0.605029	3.35875	2.62015	0.105515	0.213247
CST26	YBR042C	0.262073	6.0269	2.61426	0.105907	0.213961
EFT2	YDR385W	0.20903	10.1558	2.594	0.107269	0.216474
YBL095W	YBL095W	0.303853	5.48115	2.58342	0.107988	0.217684
RSB1	YOR049C	0.90062	2.43799	2.58019	0.108209	0.217969
SVP26	YHR181W	0.277355	6.05873	2.56807	0.109041	0.219161
YFL054C	YFL054C	0.227035	6.47635	2.56643	0.109154	0.219273
VPS38	YLR360W	0.520288	3.779	2.55944	0.109637	0.219718
BRR1	YPR057W	0.599234	3.32147	2.55466	0.109969	0.220254
AIM37	YNL100W	0.264657	5.92203	2.55205	0.110151	0.220503
YNL108C	YNL108C	0.220916	6.56323	2.54143	0.110895	0.221749
YIL024C	YIL024C	0.86274	2.54616	2.53526	0.111329	0.222536
OPI10	YOL032W	0.22079	6.57513	2.53088	0.111638	0.222991
POP6	YGR030C	1.30289	1.47288	2.52964	0.111726	0.223005
OST2	YOR103C	0.2721	6.47489	2.52902	0.11177	0.22301
IES3	YLR052W	0.507681	3.78354	2.52742	0.111883	0.223156
YAP1	YML007W	0.195888	7.73711	2.52569	0.112006	0.223319
YPR109W	YPR109W	0.285632	5.62518	2.5243	0.112105	0.223435
YBR062C	YBR062C	0.338552	5.14804	2.52285	0.112208	0.223559
GRX1	YCL035C	0.246617	7.27315	2.51467	0.112791	0.224226
YSC84	YHR016C	0.19606	7.6326	2.51443	0.112809	0.224226
YBR053C	YBR053C	0.199846	7.82725	2.51384	0.11285	0.224226
GDA1	YEL042W	0.236694	7.11418	2.51381	0.112853	0.224226
IMP1	YMR150C	0.437157	4.72091	2.51362	0.112866	0.224226
AIR2	YDL175C	0.357151	5.15594	2.50846	0.113236	0.224791
ASR1	YPR093C	0.253783	5.98775	2.49361	0.114309	0.226514
QRI7	YDL104C	0.468897	4.0173	2.49358	0.114311	0.226514
SER2	YGR208W	0.263221	6.04468	2.4915	0.114462	0.226694
PLP1	YDR183W	0.883841	2.5607	2.49015	0.114561	0.226764
LCB1	YMR296C	0.20014	7.59206	2.47661	0.115551	0.228366
CTK3	YML112W	0.480594	4.03681	2.47316	0.115805	0.228648
YGL108C	YGL108C	0.564696	3.38227	2.45462	0.11718	0.230946
PEX21	YGR239C	0.274362	5.7321	2.44752	0.117711	0.231827
YMR209C	YMR209C	0.337021	5.25787	2.44384	0.117987	0.232204
RPL38	YLR325C	0.191617	8.50378	2.4422	0.118111	0.232364
RNH70	YGR276C	0.340383	5.15636	2.43965	0.118303	0.232574
SWD2	YKL018W	0.331469	5.4526	2.43756	0.118461	0.232801
ATP17	YDR377W	0.212489	6.95671	2.42094	0.119723	0.234861
VPS9	YML097C	0.505912	3.75907	2.40829	0.120694	0.236511
SOK1	YDR006C	0.293187	5.79617	2.40368	0.12105	0.237077
PHB1	YGR132C	0.203328	7.50094	2.40282	0.121116	0.237085
PBN1	YCL052C	0.202516	7.06629	2.39474	0.121744	0.238144
YPL229W	YPL229W	1.33253	1.15256	2.38388	0.122593	0.239633
LAS1	YKR063C	0.569839	3.36625	2.3822	0.122725	0.239642
FCY22	YER060W-A	1.164	1.80705	2.38215	0.122729	0.239642
YNL143C	YNL143C	1.48837	1.04636	2.38016	0.122885	0.239862
SRB7	YDR308C	0.58447	3.20191	2.37088	0.123617	0.240863
ASI2	YNL159C	0.331109	5.26136	2.36065	0.12443	0.241951
MAL33	YBR297W	0.824609	2.5713	2.35813	0.124632	0.242236
THI80	YOR143C	0.563985	3.38686	2.35231	0.125098	0.242798
STT3	YGL022W	0.175983	9.48995	2.34565	0.125633	0.243664
STE2	YFL026W	0.187838	8.4318	2.34233	0.125901	0.244097
MRN1	YPL184C	0.220808	6.46881	2.33437	0.126546	0.245175
HCH1	YNL281W	0.214177	7.37335	2.31926	0.127781	0.24713
APT2	YDR441C	0.5526	3.90226	2.31697	0.127969	0.24732
LST7	YGR057C	1.00045	2.04345	2.31638	0.128018	0.247327
CTA1	YDR256C	0.185329	7.83043	2.31319	0.128281	0.247698
ASK1	YKL052C	0.26402	5.74026	2.31295	0.128301	0.247698
RDS3	YPR094W	0.567875	3.36644	2.31025	0.128523	0.247953
KRE9	YJL174W	0.194168	7.46407	2.30434	0.129013	0.248691
SSL1	YLR005W	0.33681	5.16606	2.29926	0.129436	0.249363
DUO1	YGL061C	0.851404	2.4472	2.29617	0.129694	0.249628
AGX1	YFL030W	0.226535	7.5611	2.29211	0.130033	0.249948
YDL158C	YDL158C	0.973458	2.05457	2.29132	0.1301	0.249948
PET9	YBL030C	0.215706	8.0319	2.29126	0.130104	0.249948
YLR361C-A	YLR361C-A	0.482699	3.77372	2.281	0.130967	0.251166
TRS20	YBR254C	0.355567	4.80263	2.22763	0.135562	0.25817
RSC58	YLR033W	0.561444	3.33278	2.22256	0.136007	0.258749
CAB1	YDR531W	0.205532	6.60368	2.22066	0.136175	0.258978
CTK1	YKL139W	0.541691	3.41482	2.21738	0.136464	0.259438
HST4	YDR191W	0.550356	3.87599	2.21621	0.136568	0.259546
YMR221C	YMR221C	0.261403	6.01678	2.2097	0.137146	0.260372
PRP6	YBR055C	0.366683	4.61393	2.18932	0.138971	0.263382
RPF1	YHR088W	0.74627	2.55833	2.18085	0.139738	0.264469
TIM44	YIL022W	0.192623	7.29246	2.17433	0.14033	0.265385
GPX1	YKL026C	0.481645	3.68394	2.17157	0.140583	0.26561
YGR045C	YGR045C	0.643315	2.97854	2.16871	0.140844	0.266012
YHR138C	YHR138C	0.395618	4.35825	2.16758	0.140948	0.266116
ALG6	YOR002W	0.185966	7.38568	2.16452	0.141229	0.266555
LSM3	YLR438C-A	0.369524	4.48897	2.16103	0.14155	0.26704
HVG1	YER039C	0.429956	4.20764	2.16066	0.141583	0.26704
RPL11A	YPR102C	0.212363	8.91173	2.15825	0.141806	0.267368
KAE1	YKR038C	0.431268	4.11902	2.15607	0.142008	0.267564
YJL218W	YJL218W	0.60156	3.08262	2.15463	0.14214	0.267585
YPL236C	YPL236C	0.350153	4.77109	2.1537	0.142227	0.267585
YNR048W	YNR048W	0.365822	4.78894	2.15331	0.142263	0.267585
HTL1	YCR020W-B	1.33593	1.29442	2.15226	0.14236	0.267677
YML116W-A	YML116W-A	1.03729	1.86337	2.14809	0.142747	0.26822
CIC1	YHR052W	0.379421	4.57567	2.14736	0.142815	0.268256
COG6	YNL041C	0.41622	4.22412	2.14678	0.14287	0.268266
CAR1	YPL111W	0.185841	8.2343	2.13473	0.143996	0.270195
APM3	YBR288C	0.296604	5.35835	2.13196	0.144257	0.2705
RBK1	YCR036W	0.190277	7.1341	2.12611	0.144808	0.27144
CYT2	YKL087C	0.200246	6.77435	2.12226	0.145172	0.271937
IMP3	YHR148W	0.33892	4.87696	2.12084	0.145307	0.272003
YKL083W	YKL083W	1.58183	0.433777	2.11603	0.145764	0.272581
COX10	YPL172C	0.356655	4.74499	2.10988	0.14635	0.273583
PFS2	YNL317W	0.278523	5.41079	2.08595	0.14866	0.277125
APM4	YOL062C	0.178554	7.72402	2.08554	0.1487	0.277125
TMA17	YDL110C	0.371867	4.47775	2.08335	0.148913	0.277239
PEX17	YNL214W	0.441856	4.00996	2.08223	0.149022	0.277348
ARP7	YPR034W	0.282548	5.70604	2.07854	0.149383	0.277926
MSL1	YIR009W	0.573406	3.16465	2.07692	0.149542	0.278127
SFI1	YLL003W	0.505489	3.5221	2.07566	0.149666	0.278262
EOS1	YNL080C	0.284146	5.41172	2.06827	0.150392	0.279423
OCA1	YNL099C	0.401177	4.48203	2.06762	0.150456	0.279448
ORM1	YGR038W	0.320659	5.34251	2.05838	0.151371	0.280862
CTK2	YJL006C	0.527839	3.2789	2.04397	0.15281	0.283052
PEA2	YER149C	0.396544	4.52078	2.03854	0.153357	0.283969
RRT15	YLR162W-A	1.5698	0.723412	2.03313	0.153903	0.284551
NCS2	YNL119W	0.481052	3.67207	2.03262	0.153955	0.284551
BAT2	YJR148W	0.186855	8.30174	2.03184	0.154034	0.284551
MRP4	YHL004W	0.227319	6.24755	2.02435	0.154795	0.285763
RAD51	YER095W	0.188473	7.65671	2.02026	0.155213	0.286376
BUD5	YCR038C	0.597504	2.91174	2.00849	0.156421	0.288134
BOR1	YNL275W	0.407247	4.55995	2.0082	0.156451	0.288134
SNU71	YGR013W	0.363394	4.49963	2.0037	0.156915	0.288705
FRT2	YAL028W	0.549898	3.35581	1.9922	0.158111	0.29053
VPS60	YDR486C	0.364391	4.55337	1.99212	0.158119	0.29053
PNS1	YOR161C	0.169	8.76717	1.98898	0.158447	0.290925
ERV2	YPR037C	0.317213	5.17159	1.98854	0.158493	0.290925
MRPL10	YNL284C	0.296072	5.16646	1.98394	0.158976	0.291713
GIS3	YLR094C	0.270363	5.42421	1.97943	0.159451	0.292346
IMP4	YNL075W	0.332307	4.83929	1.97493	0.159925	0.292866
THI2	YBR240C	0.513567	3.50395	1.97013	0.160434	0.293366
SEC65	YML105C	0.29983	5.3141	1.96984	0.160465	0.293366
MLC2	YPR188C	0.287006	5.25084	1.96011	0.161501	0.294851
COX17	YLL009C	0.49108	3.75203	1.95919	0.1616	0.294851
CYB5	YNL111C	0.483094	3.77052	1.95416	0.162139	0.29567
PRE2	YPR103W	0.167698	8.43894	1.94718	0.162891	0.296654
PRR2	YDL214C	0.989745	1.67774	1.94697	0.162913	0.296654
YNL165W	YNL165W	0.380694	4.32684	1.93997	0.163671	0.297935
DSE2	YHR143W	0.254483	6.71692	1.93591	0.164113	0.29864
EAF3	YPR023C	0.193518	6.64895	1.93178	0.164564	0.299361
PEX13	YLR191W	0.459862	3.65578	1.92522	0.165282	0.300292
SKS1	YPL026C	0.39921	4.10412	1.9251	0.165295	0.300292
CWC25	YNL245C	0.625882	2.94639	1.92435	0.165378	0.300344
DAD3	YBR233W-A	0.724423	2.50966	1.92379	0.165439	0.300355
CSM3	YMR048W	0.578223	3.07612	1.9141	0.166509	0.302097
ARV1	YLR242C	0.372061	4.38513	1.90638	0.167366	0.303251
YGR050C	YGR050C	0.552206	3.68297	1.90204	0.167851	0.303675
HLJ1	YMR161W	0.315483	5.10777	1.8946	0.168684	0.304833
PEP7	YDR323C	0.670348	2.86209	1.8918	0.168999	0.3049
AIR1	YIL079C	0.378426	4.43779	1.88883	0.169334	0.305302
PSF1	YDR013W	0.496919	3.59154	1.87953	0.170388	0.306899
GRX3	YDR098C	0.185387	7.01382	1.87855	0.170498	0.306998
GCY1	YOR120W	0.186411	7.27576	1.87765	0.170601	0.307082
YIL089W	YIL089W	0.614948	2.83036	1.8736	0.171064	0.307533
RMD9	YGL107C	0.340985	4.52237	1.87323	0.171106	0.307533
THP2	YHR167W	0.57377	2.96466	1.86943	0.17154	0.307964
NHP6A	YPR052C	0.541809	3.77559	1.85537	0.173161	0.310161
MRP10	YDL045W-A	0.39602	4.08973	1.85181	0.173573	0.310798
DAD1	YDR016C	0.331346	4.68506	1.85115	0.173649	0.310833
SPP1	YPL138C	0.533474	3.33091	1.83361	0.175702	0.313995
MKS1	YNL076W	0.333065	4.70959	1.83217	0.175871	0.314195
DID2	YKR035W-A	0.372397	4.29287	1.82415	0.17682	0.315633
RRP8	YDR083W	0.48356	3.53316	1.81552	0.177847	0.317001
ASM4	YDL088C	0.299098	5.05393	1.77497	0.182768	0.324191
FAR3	YMR052W	0.822649	2.22473	1.77291	0.183022	0.324432
GLE1	YDL207W	0.399029	4.17746	1.76894	0.183514	0.325138
MCA1	YOR197W	0.175397	7.36037	1.76812	0.183615	0.325138
YGR035C	YGR035C	1.14248	1.42394	1.7655	0.18394	0.32537
WHI2	YOR043W	0.165409	7.42997	1.76529	0.183967	0.32537
NCB2	YDR397C	0.326366	4.59924	1.74186	0.186903	0.329618
PAM18	YLR008C	0.248061	5.76145	1.74181	0.18691	0.329618
YPT35	YHR105W	0.447139	3.64453	1.74007	0.187131	0.329689
MKK2	YPL140C	0.380162	4.17669	1.73449	0.187839	0.330618
YER158C	YER158C	0.365481	4.56294	1.73156	0.188212	0.33085
FRE2	YKL220C	0.708371	2.90458	1.7275	0.188731	0.331549
REX4	YOL080C	0.993204	1.58904	1.72456	0.189107	0.331906
NRG2	YBR066C	0.295159	4.90158	1.72435	0.189134	0.331906
YLR108C	YLR108C	0.160708	8.70185	1.72388	0.189195	0.331906
SPN1	YPR133C	0.274442	5.16839	1.72308	0.189297	0.331906
ATG19	YOL082W	0.217326	6.17587	1.72053	0.189625	0.332268
DAL4	YIR028W	1.06025	1.51316	1.71864	0.189868	0.332587
PEX5	YDR244W	0.289735	5.14995	1.71763	0.189999	0.332688
YJL163C	YJL163C	0.257705	5.63826	1.71726	0.190047	0.332688
MNN2	YBR015C	0.16948	7.75923	1.71626	0.190175	0.332807
NDT80	YHR124W	1.29148	0.728042	1.71527	0.190303	0.332914
YDR391C	YDR391C	0.189751	6.59701	1.71484	0.190358	0.332914
RPM2	YML091C	0.203037	6.2625	1.71397	0.190471	0.332924
KAR3	YPR141C	0.969843	1.77177	1.71289	0.190611	0.333037
SPR6	YER115C	0.387799	4.21733	1.70887	0.191132	0.333842
YPR146C	YPR146C	0.490738	3.85685	1.70177	0.192056	0.335092
CCC1	YLR220W	0.173302	7.04153	1.70149	0.192093	0.335092
MRPS8	YMR158W	0.33001	4.50963	1.69675	0.192714	0.335962
ETR1	YBR026C	0.18311	6.59803	1.68325	0.194493	0.33874
AAC1	YMR056C	0.423633	4.07367	1.67783	0.195213	0.339549
HHF2	YNL030W	0.192615	6.76623	1.67742	0.195267	0.339549
COG2	YGR120C	0.491091	3.35054	1.67119	0.1961	0.340673
FAP7	YDL166C	0.327156	4.60437	1.66796	0.196532	0.340992
SUT1	YGL162W	0.925654	1.86821	1.66423	0.197033	0.341258
SPO71	YDR104C	0.588625	3.08615	1.6639	0.197078	0.341258
XBP1	YIL101C	0.438635	3.58514	1.66103	0.197464	0.341527
MET28	YIR017C	0.383969	4.15675	1.65074	0.198859	0.343614
CYC1	YJR048W	0.218662	8.74632	1.65014	0.19894	0.343646
ENP1	YBR247C	0.339199	4.50023	1.64368	0.199822	0.344735
MBB1	YJL199C	0.757984	2.22096	1.63051	0.201633	0.347422
YBR197C	YBR197C	0.324006	5.11964	1.62209	0.2028	0.349214
VPS25	YJR102C	0.320579	4.54851	1.61684	0.203534	0.349876
YGL176C	YGL176C	0.474789	3.45409	1.61659	0.203568	0.349876
FZF1	YGL254W	0.381166	4.18821	1.6155	0.203721	0.350029
RPC17	YJL011C	0.404149	3.81515	1.60728	0.204875	0.351699
PAD1	YDR538W	0.316825	4.69962	1.60721	0.204885	0.351699
UTP6	YDR449C	0.480465	3.20197	1.60519	0.20517	0.351917
TAM41	YGR046W	0.391189	3.92729	1.60358	0.205397	0.351917
ERG6	YML008C	0.163898	7.65761	1.60126	0.205725	0.352172
PHO4	YFR034C	0.287108	4.88639	1.60116	0.205739	0.352172
DUS4	YLR405W	0.367523	4.4451	1.59929	0.206004	0.352515
RPB9	YGL070C	0.316895	4.67978	1.59637	0.206418	0.353041
REH1	YLR387C	0.204972	5.93683	1.57715	0.209172	0.356933
YPR150W	YPR150W	1.11792	1.0663	1.56352	0.21115	0.359973
EAF5	YEL018W	0.497123	3.21091	1.55936	0.211758	0.360786
MSN2	YMR037C	0.287088	4.82511	1.55709	0.212092	0.36112
MAP2	YBL091C	0.159096	7.31915	1.55357	0.212609	0.361674
ERG4	YGL012W	0.144714	9.3782	1.55139	0.21293	0.361948
BNA2	YJR078W	0.514702	2.98428	1.55006	0.213127	0.361992
RSF2	YJR127C	0.194674	6.08876	1.53637	0.215159	0.364901
YPL068C	YPL068C	1.05382	1.15706	1.53628	0.215173	0.364901
BUD17	YNR027W	0.240735	5.46462	1.5358	0.215244	0.36491
YAF9	YNL107W	0.441334	3.87376	1.53533	0.215314	0.364916
TDP1	YBR223C	0.324574	4.54257	1.52752	0.216485	0.36657
ATP4	YPL078C	0.160028	7.03197	1.52288	0.217184	0.367471
YDL241W	YDL241W	0.730432	2.21376	1.52217	0.217291	0.367471
PHM6	YDR281C	2.629	0.317784	1.51917	0.217745	0.368125
YMR087W	YMR087W	0.314862	4.50539	1.5145	0.218453	0.368817
DFG10	YIL049W	0.462263	3.57803	1.50888	0.21931	0.369744
YDR352W	YDR352W	0.202644	5.95009	1.5062	0.21972	0.370094
BIO5	YNR056C	1.19212	0.944518	1.50002	0.220668	0.371576
PHD1	YKL043W	0.244345	5.42032	1.49667	0.221184	0.371989
POB3	YML069W	0.221816	5.59345	1.48932	0.222321	0.373618
SIC1	YLR079W	0.189425	6.08753	1.48621	0.222805	0.374141
YDR444W	YDR444W	0.316809	4.40262	1.48468	0.223044	0.374428
YKL068W-A	YKL068W-A	0.40078	3.87029	1.47987	0.223795	0.375114
BRR6	YGL247W	0.710309	2.49001	1.47454	0.22463	0.376054
APC9	YLR102C	0.466322	3.31843	1.47263	0.22493	0.376415
YHC1	YLR298C	0.709817	2.23687	1.46958	0.225412	0.376901
DAL1	YIR027C	1.25627	0.858749	1.46673	0.225863	0.377391
YOR385W	YOR385W	0.215115	5.6177	1.45433	0.227834	0.379678
ACM1	YPL267W	0.889684	1.53432	1.44812	0.228829	0.381104
ISR1	YPR106W	0.304682	5.14638	1.44142	0.22991	0.382671
RNH203	YLR154C	0.43004	3.41735	1.43719	0.230595	0.383345
MNL1	YHR204W	0.201741	6.17442	1.43317	0.231249	0.384199
SAP1	YER047C	0.350252	4.02023	1.43234	0.231382	0.38423
GLE2	YER107C	0.167189	6.93442	1.43219	0.231407	0.38423
IRS4	YKR019C	0.34926	4.43142	1.42935	0.231871	0.384767
ALK2	YBL009W	0.324662	4.39665	1.42267	0.232964	0.385877
SWF1	YDR126W	0.469813	3.27179	1.42226	0.233032	0.385877
HGH1	YGR187C	0.511381	3.14368	1.42226	0.233033	0.385877
FYV5	YCL058C	0.755691	2.08536	1.42013	0.233381	0.386047
RIO2	YNL207W	0.203765	5.82538	1.41987	0.233424	0.386047
FRK1	YPL141C	0.771723	2.40883	1.41949	0.233488	0.386047
SWT1	YOR166C	0.465515	3.3593	1.41814	0.233709	0.38618
YJR012C	YJR012C	0.634051	2.62133	1.41631	0.234012	0.386448
YKL069W	YKL069W	0.383165	3.9204	1.41552	0.234142	0.386546
ARO7	YPR060C	0.306518	4.72291	1.41105	0.234882	0.387427
YBL028C	YBL028C	0.537242	2.84924	1.41102	0.234888	0.387427
GLO4	YOR040W	0.256364	5.19591	1.41046	0.23498	0.387455
ELO1	YJL196C	0.142868	8.61201	1.41006	0.235046	0.387455
SPO16	YHR153C	1.02299	1.56992	1.40939	0.235158	0.387522
AVT2	YEL064C	0.396742	3.80797	1.40734	0.235499	0.387852
SWM2	YNR004W	0.585664	2.54454	1.40351	0.236137	0.388786
RPL16B	YNL069C	0.131993	10.4021	1.40173	0.236434	0.389041
SUC2	YIL162W	0.160608	7.03008	1.39811	0.237041	0.389871
NMA2	YGR010W	0.22518	5.49858	1.39295	0.237907	0.391112
CWC21	YDR482C	0.411357	3.52197	1.38702	0.238908	0.392405
CHS1	YNL192W	0.152823	7.03797	1.38572	0.239129	0.392533
IPI1	YHR085W	0.359064	3.94006	1.38306	0.239581	0.393157
ARG2	YJL071W	0.247983	5.39206	1.38236	0.239699	0.393232
DST1	YGL043W	0.229342	5.43894	1.37572	0.240832	0.394619
YGR169C-A	YGR169C-A	1.55671	-0.0536816	1.37458	0.241026	0.394819
YHR192W	YHR192W	0.20169	6.07731	1.37064	0.241703	0.395809
SPL2	YHR136C	1.42175	-0.115112	1.36274	0.243064	0.396734
ILV3	YJR016C	0.129118	10.6379	1.35743	0.243983	0.397642
ATP12	YJL180C	0.349859	4.06637	1.35682	0.24409	0.397698
RSA1	YPL193W	0.598132	2.5062	1.35571	0.244283	0.397895
YOR378W	YOR378W	0.541812	2.69763	1.3522	0.244894	0.398534
PKC1	YBL105C	0.260172	5.15457	1.34945	0.245375	0.398889
PRM9	YAR031W	0.516607	3.07343	1.34929	0.245403	0.398889
PIF1	YML061C	0.426773	3.34667	1.34856	0.245531	0.398978
FKH2	YNL068C	0.289714	4.55549	1.34124	0.246815	0.400709
RAD59	YDL059C	0.457283	3.15277	1.33582	0.247773	0.402145
HSV2	YGR223C	0.204924	5.72929	1.3321	0.248433	0.402858
PIB2	YGL023C	0.191775	6.0485	1.33164	0.248514	0.40287
IRC21	YMR073C	0.340748	4.11405	1.32826	0.249116	0.403607
MET14	YKL001C	0.260659	5.28879	1.32442	0.249801	0.40424
IBD2	YNL164C	0.73487	2.0585	1.32288	0.250076	0.404566
YGR079W	YGR079W	0.467157	2.98175	1.32055	0.250493	0.404889
YJR011C	YJR011C	0.443657	3.97948	1.32035	0.25053	0.404889
CDC28	YBR160W	0.158094	6.71507	1.30932	0.252517	0.407552
YGR117C	YGR117C	0.329559	4.37916	1.30458	0.253378	0.40858
SAM1	YLR180W	0.122667	10.8334	1.30317	0.253635	0.408781
SFH5	YJL145W	0.20842	5.63499	1.29616	0.254915	0.410576
PRM8	YGL053W	0.206069	5.64805	1.2942	0.255275	0.411034
SSN3	YPL042C	0.210858	5.64419	1.28821	0.256379	0.412449
YOR152C	YOR152C	0.374584	3.69238	1.28013	0.257875	0.413909
BNR1	YIL159W	0.571722	2.63041	1.27794	0.258283	0.414296
TRM7	YBR061C	0.231611	5.3934	1.27516	0.258801	0.41487
SSP120	YLR250W	0.147339	6.96559	1.2748	0.258868	0.41487
SCM4	YGR049W	0.434719	3.22156	1.27055	0.259664	0.415903
LAT1	YNL071W	0.130545	9.38228	1.26704	0.260322	0.416835
PAM1	YDR251W	0.221485	5.36146	1.26164	0.26134	0.418179
GUP2	YPL189W	1.15616	0.647951	1.2531	0.262961	0.419833
URC2	YDR520C	0.400636	3.53132	1.24669	0.264185	0.421297
TPT1	YOL102C	0.336534	4.08549	1.24026	0.265421	0.422654
CWC23	YGL128C	0.569875	2.52839	1.23954	0.26556	0.422751
ROM2	YLR371W	0.238501	5.35571	1.22782	0.267831	0.425277
RPL8A	YHL033C	0.164131	9.15254	1.22775	0.267845	0.425277
HDA2	YDR295C	0.387081	3.51901	1.22665	0.268059	0.425493
PFA5	YDR459C	0.284442	4.71244	1.21979	0.269402	0.427379
SMY1	YKL079W	0.32629	4.01449	1.21725	0.269901	0.428046
PTC5	YOR090C	0.166642	6.57039	1.21366	0.270608	0.429044
CAB2	YIL083C	0.232948	5.39424	1.21258	0.270823	0.42926
AVO2	YMR068W	0.26922	4.8714	1.2011	0.273101	0.431872
PRP21	YJL203W	0.590549	2.68619	1.19983	0.273355	0.432014
PTC6	YCR079W	0.198552	6.1928	1.19141	0.275046	0.43407
ATG11	YPR049C	0.340511	4.06472	1.18709	0.275916	0.435068
KKQ8	YKL168C	0.232915	5.07475	1.18395	0.276553	0.435534
PRX1	YBL064C	0.128352	8.73733	1.17802	0.277759	0.436995
YOR041C	YOR041C	1.03618	1.13667	1.17703	0.277962	0.436995
PUN1	YLR414C	0.13492	7.50646	1.17701	0.277965	0.436995
TIF35	YDR429C	0.139864	7.11415	1.17431	0.278517	0.437405
POP4	YBR257W	0.484921	2.85049	1.16513	0.280405	0.439742
YLR146W-A	YLR146W-A	0.740269	1.80223	1.16306	0.280832	0.440161
YJL043W	YJL043W	0.951022	1.03843	1.15964	0.28154	0.440891
YDL016C	YDL016C	0.374219	3.84757	1.15802	0.281876	0.441292
SPO1	YNL012W	0.756122	1.73736	1.15566	0.282368	0.44181
LSM8	YJR022W	0.553255	2.63632	1.15303	0.282916	0.442541
DIA4	YHR011W	0.347218	3.71829	1.15217	0.283095	0.442694
OPI1	YHL020C	0.183213	5.97213	1.15066	0.28341	0.442923
CNN1	YFR046C	0.485139	2.88207	1.14733	0.284108	0.443545
THP1	YOL072W	0.259983	4.69902	1.14726	0.284124	0.443545
GEP4	YHR100C	0.3342	4.07139	1.14447	0.284709	0.444205
DGK1	YOR311C	0.168583	6.15867	1.14004	0.285644	0.445536
MMS4	YBR098W	0.894669	1.28766	1.13858	0.285953	0.445892
YCR024C-B	YCR024C-B	0.158714	6.96474	1.1328	0.287178	0.447292
BUD9	YGR041W	0.259471	4.67885	1.12841	0.288115	0.44837
RAD10	YML095C	0.477401	3.25023	1.12665	0.288491	0.4487
YPR147C	YPR147C	0.214665	5.4687	1.12577	0.28868	0.448867
NPL3	YDR432W	0.168237	8.14999	1.12185	0.28952	0.449534
UTP23	YOR004W	0.293276	4.24849	1.12085	0.289736	0.449743
POP8	YBL018C	0.434488	3.20488	1.11867	0.290206	0.450217
SEC17	YBL050W	0.14947	6.83172	1.11515	0.290966	0.451141
SIZ1	YDR409W	0.337864	3.76272	1.11001	0.29208	0.452291
DML1	YMR211W	0.39819	3.78836	1.10637	0.292873	0.452678
RFM1	YOR279C	0.67706	2.19825	1.105	0.293171	0.452894
SBH1	YER087C-B	0.257082	4.93995	1.09975	0.294322	0.453997
ILM1	YJR118C	0.229117	5.18948	1.09829	0.294642	0.454151
BTS1	YPL069C	0.317407	4.04602	1.09827	0.294647	0.454151
PPS1	YBR276C	0.169317	6.10421	1.09555	0.295245	0.45469
YPL185W	YPL185W	1.25259	0.188195	1.09342	0.295714	0.455027
DSD1	YGL196W	0.15012	6.674	1.0921	0.296007	0.455351
EAF6	YJR082C	0.384306	3.43033	1.08964	0.296551	0.455803
RHO2	YNL090W	0.197722	5.47832	1.08689	0.297161	0.456577
GAL7	YBR018C	0.746416	1.64991	1.08662	0.297221	0.456577
TEP1	YNL128W	1.05193	1.12762	1.08441	0.297714	0.457207
TUF1	YOR187W	0.123193	9.10127	1.07853	0.299027	0.458491
CWC15	YDR163W	0.65255	2.22664	1.07141	0.300626	0.460775
BCY1	YIL033C	0.125556	7.98912	1.06546	0.301972	0.46245
MAK3	YPR051W	0.203339	5.42649	1.05594	0.304143	0.465065
CDC5	YMR001C	0.346191	3.62221	1.05186	0.305078	0.466166
PHO90	YJL198W	0.153175	6.54268	1.04862	0.305826	0.467047
MTH1	YDR277C	0.423549	2.96807	1.04577	0.306484	0.467791
BIO4	YNR057C	0.399039	3.39361	1.04513	0.306632	0.467887
ESF2	YNR054C	0.471367	2.97108	1.04343	0.307025	0.468356
YKL031W	YKL031W	0.952997	0.894939	1.03837	0.308201	0.469758
MPE1	YKL059C	0.251551	4.81577	1.03379	0.309269	0.470846
GPG1	YGL121C	0.302542	4.17227	1.03347	0.309344	0.470846
BET4	YJL031C	0.302935	4.03952	1.03112	0.309896	0.471453
REX2	YLR059C	0.202564	5.34864	1.02896	0.310404	0.472065
ORC1	YML065W	0.425968	3.10176	1.0252	0.31129	0.472888
GAB1	YLR459W	0.247075	4.95037	1.02406	0.311557	0.473103
MSS18	YPR134W	0.310933	4.02655	1.02387	0.311604	0.473103
MTC6	YHR151C	0.198702	5.39141	1.02256	0.311912	0.473308
ATP11	YNL315C	0.179466	5.73388	1.02134	0.312202	0.473486
SPS100	YHR139C	0.838051	1.28981	1.01658	0.313332	0.474805
BNA4	YBL098W	0.230403	5.18756	1.01477	0.313762	0.475326
HNT3	YOR258W	0.568603	2.29027	1.01328	0.314117	0.475733
NSE1	YLR007W	0.351819	3.80972	1.01233	0.314345	0.475946
TFC8	YPL007C	0.25902	4.61538	1.00873	0.315206	0.476855
VID24	YBR105C	0.19402	5.63951	1.00443	0.316242	0.478289
YDR119W-A	YDR119W-A	0.532535	2.57808	1.00403	0.316338	0.478303
MSW1	YDR268W	0.198504	5.34977	0.997222	0.317984	0.48016
TFA1	YKL028W	0.293784	4.21759	0.997136	0.318004	0.48016
YGL188C-A	YGL188C-A	1.21192	-0.0387261	0.995734	0.318345	0.480506
YNL058C	YNL058C	0.217378	5.03281	0.995473	0.318408	0.480506
YKL033W-A	YKL033W-A	0.132572	7.04695	0.993949	0.318779	0.480747
FMP32	YFL046W	0.375395	3.32226	0.992051	0.319242	0.481163
YHL042W	YHL042W	0.484567	2.73829	0.991881	0.319283	0.481163
SLY41	YOR307C	0.189354	5.50991	0.984102	0.321188	0.483502
FAU1	YER183C	0.203063	5.46759	0.98306	0.321445	0.483756
DCD1	YHR144C	0.369987	3.3466	0.980443	0.32209	0.48446
PRS3	YHL011C	0.134193	6.6361	0.978074	0.322675	0.485074
COQ6	YGR255C	0.131979	7.06162	0.97584	0.323228	0.485506
LTV1	YKL143W	0.298931	4.1025	0.975235	0.323378	0.485599
TCM62	YBR044C	0.250215	4.60701	0.972311	0.324104	0.48629
BUD8	YLR353W	0.325103	3.74582	0.967145	0.325393	0.487823
PRE6	YOL038W	0.135772	7.24636	0.958381	0.327595	0.490052
CBP6	YBR120C	0.510284	2.69182	0.957531	0.32781	0.490239
MIA40	YKL195W	0.181852	5.58968	0.955894	0.328223	0.49045
YHL026C	YHL026C	0.314246	3.83958	0.955557	0.328309	0.49045
RRP43	YCR035C	0.300215	4.29828	0.953296	0.328882	0.491092
ICS2	YBR157C	0.398617	3.43661	0.953138	0.328922	0.491092
NSE3	YDR288W	0.379557	3.25857	0.946285	0.330667	0.493179
CST6	YIL036W	0.169698	5.88427	0.946249	0.330676	0.493179
RAD52	YML032C	0.163771	5.9335	0.939157	0.332495	0.494815
SMP1	YBR182C	0.37019	3.19252	0.935912	0.333331	0.495631
ERS1	YCR075C	0.244	4.87841	0.932745	0.334151	0.496432
DYN3	YMR299C	0.328877	3.72704	0.92991	0.334886	0.497159
ASG1	YIL130W	0.27498	4.13395	0.929242	0.33506	0.497282
CBS1	YDL069C	0.591064	2.13504	0.926744	0.33571	0.498113
SLD2	YKL108W	0.429314	2.89334	0.923022	0.336683	0.49915
JJJ1	YNL227C	0.821064	1.26807	0.919987	0.337478	0.500102
AGE1	YDR524C	0.28836	4.06905	0.919878	0.337507	0.500102
UTP18	YJL069C	0.197693	5.25994	0.911408	0.339741	0.502868
IPL1	YPL209C	0.65304	1.99303	0.906335	0.341089	0.504454
RMI1	YPL024W	0.329339	3.54492	0.900608	0.342619	0.506444
ATG23	YLR431C	1.01756	0.113806	0.899263	0.342979	0.50684
COS5	YJR161C	0.756499	1.46557	0.898491	0.343187	0.50701
YPL199C	YPL199C	0.238945	4.92124	0.897009	0.343585	0.507402
AXL1	YPR122W	0.220842	4.90757	0.896471	0.34373	0.507402
RIB2	YOL066C	0.195771	5.23045	0.891455	0.345083	0.50859
YMR034C	YMR034C	0.319773	4.06786	0.890046	0.345465	0.508735
YPL257W	YPL257W	0.622848	1.88901	0.889527	0.345606	0.508801
NUP170	YBL079W	0.150965	6.13113	0.883752	0.347176	0.510564
JID1	YPR061C	0.307714	3.77873	0.883397	0.347273	0.510569
BAS1	YKR099W	0.337403	3.42159	0.881415	0.347814	0.511091
ERV29	YGR284C	0.118952	7.90637	0.880454	0.348077	0.511296
YGL165C	YGL165C	1.29453	0.0797525	0.87957	0.348319	0.51141
SWC5	YBR231C	0.251334	4.98253	0.877893	0.348779	0.511686
YMR103C	YMR103C	0.368136	3.16052	0.873893	0.34988	0.513026
YAP1802	YGR241C	0.172578	5.5444	0.869889	0.350986	0.514235
MIG2	YGL209W	0.238777	4.62786	0.867146	0.351747	0.514981
CDC73	YLR418C	0.144338	6.56874	0.865884	0.352097	0.515312
MSA1	YOR066W	0.271985	4.45488	0.862481	0.353045	0.516174
PUS6	YGR169C	0.228305	4.67006	0.862419	0.353063	0.516174
LYS5	YGL154C	0.238342	4.81215	0.860714	0.353539	0.516733
RPL17A	YKL180W	0.110816	9.24633	0.858751	0.354088	0.517122
YLH47	YPR125W	0.179858	5.77358	0.857471	0.354447	0.517508
UPS2	YLR168C	0.182269	5.38253	0.854232	0.355358	0.518535
RIM101	YHL027W	0.122293	7.26734	0.853961	0.355434	0.518535
YPL077C	YPL077C	0.381095	2.99241	0.848426	0.356998	0.5204
YOR289W	YOR289W	0.157434	5.90375	0.848046	0.357106	0.520419
PRS5	YOL061W	0.11279	8.46327	0.847669	0.357213	0.520437
MOT3	YMR070W	0.519045	2.48195	0.846953	0.357416	0.520594
MCT1	YOR221C	0.237276	4.8235	0.840125	0.359361	0.522482
DMC1	YER179W	0.723113	1.31026	0.840063	0.359379	0.522482
MRP1	YDR347W	0.150644	6.0644	0.838645	0.359785	0.522933
DLD2	YDL178W	0.136763	6.29524	0.832257	0.361621	0.525184
POL30	YBR088C	0.169244	5.65956	0.830134	0.362234	0.525935
RAD55	YDR076W	1.07828	0.46951	0.818733	0.365551	0.529769
RNT1	YMR239C	0.367838	3.35884	0.817975	0.365773	0.52995
YGL041W-A	YGL041W-A	0.631425	2.02136	0.813397	0.367118	0.531618
ESC8	YOL017W	0.340448	3.22189	0.797911	0.371719	0.537854
PRY3	YJL078C	0.183328	5.46984	0.796204	0.372231	0.538423
YDR338C	YDR338C	0.172823	5.48942	0.795029	0.372584	0.538679
DOT1	YDR440W	0.329774	3.28298	0.792944	0.373211	0.539302
POG1	YIL122W	0.479017	2.43911	0.792237	0.373425	0.539326
SSN2	YDR443C	0.215375	4.6762	0.790439	0.373967	0.539825
CDC21	YOR074C	0.250111	4.13766	0.789726	0.374183	0.53992
YBR012C	YBR012C	0.851783	0.665782	0.789244	0.374329	0.53992
YJL077W-B	YJL077W-B	0.507508	2.35423	0.788105	0.374674	0.540275
YOR318C	YOR318C	1.17347	0.274574	0.783441	0.376091	0.541832
SPT3	YDR392W	0.329122	4.08096	0.783251	0.376149	0.541832
CCL1	YPR025C	0.407199	2.76422	0.782538	0.376366	0.541841
MUM2	YBR057C	0.347286	3.14457	0.779843	0.377189	0.54276
HEM12	YDR047W	0.110262	7.55904	0.777173	0.378007	0.543715
PPE1	YHR075C	0.327663	3.31207	0.777029	0.378051	0.543715
PFA3	YNL326C	0.281272	3.90313	0.774164	0.378932	0.544696
PMT2	YAL023C	0.101061	10.0027	0.771358	0.379797	0.545511
COX13	YGL191W	0.1455	6.22452	0.769607	0.380339	0.545519
VPS71	YML041C	0.240394	4.36634	0.767236	0.381074	0.5463
YIL161W	YIL161W	0.717036	1.41671	0.766047	0.381443	0.5463
HSK3	YKL138C-A	0.411111	2.91987	0.764525	0.381916	0.546704
ERV41	YML067C	0.146849	5.92497	0.762786	0.382458	0.547181
SIL1	YOL031C	0.244359	4.23125	0.75746	0.384125	0.548564
SEC2	YNL272C	0.250999	4.09954	0.751093	0.38613	0.550284
PXA2	YKL188C	0.418111	2.86916	0.75104	0.386147	0.550284
HMRA1	YCR097W	0.338505	3.16992	0.750769	0.386233	0.550284
YGR012W	YGR012W	0.182576	5.26713	0.748157	0.38706	0.551176
TRP3	YKL211C	0.101515	9.27955	0.745987	0.38775	0.55185
TMA64	YDR117C	0.311436	3.71975	0.745717	0.387836	0.55185
CLB4	YLR210W	0.319164	3.38732	0.742835	0.388754	0.552727
URM1	YIL008W	0.353383	3.01806	0.739976	0.389669	0.553309
SRB4	YER022W	0.294433	3.66228	0.739213	0.389913	0.553513
CLB1	YGR108W	0.259362	4.00309	0.737407	0.390493	0.554033
UIP3	YAR027W	0.124453	6.92114	0.736428	0.390807	0.554054
YIL055C	YIL055C	0.501864	2.30243	0.731806	0.392298	0.555604
YGR017W	YGR017W	0.182113	5.19784	0.730546	0.392706	0.556006
CHO1	YER026C	0.102424	8.83715	0.730302	0.392785	0.556006
YBR076C-A	YBR076C-A	0.469742	2.43774	0.729652	0.392996	0.556161
YBR063C	YBR063C	0.502248	2.19998	0.726899	0.39389	0.556961
SSH1	YBR283C	0.105069	8.8134	0.725776	0.394256	0.557181
NMD4	YLR363C	0.360637	2.97839	0.725559	0.394327	0.557181
VBA1	YMR088C	0.111256	7.12146	0.722803	0.395226	0.55802
MET16	YPR167C	0.211339	4.90624	0.721586	0.395624	0.558438
AAH1	YNL141W	0.116424	6.58989	0.716813	0.397191	0.559929
YLR224W	YLR224W	0.17371	5.37429	0.712415	0.398643	0.561344
MCD1	YDL003W	0.319697	3.27097	0.711235	0.399034	0.561661
YNL295W	YNL295W	0.215203	4.47578	0.701949	0.40213	0.565437
CDC6	YJL194W	0.389805	2.70381	0.69535	0.404351	0.56754
DIA1	YMR316W	0.250183	4.04181	0.693503	0.404975	0.56817
IMH1	YLR309C	0.318821	3.6564	0.688125	0.406803	0.569815
RFA1	YAR007C	0.112675	6.85966	0.68761	0.406979	0.569915
INP53	YOR109W	0.128098	6.14171	0.686645	0.407308	0.570067
OST6	YML019W	0.125032	6.18082	0.68255	0.40871	0.571173
ERP3	YDL018C	0.213334	4.63531	0.680767	0.409323	0.571584
HOL1	YNR055C	0.116789	6.68002	0.672801	0.412077	0.574121
PHO3	YBR092C	0.10531	7.7451	0.671911	0.412386	0.574406
UPS3	YDR185C	0.27657	3.61452	0.665561	0.414604	0.576616
GSM1	YJL103C	0.449049	2.48883	0.664203	0.41508	0.576761
FKH1	YIL131C	0.160552	5.36135	0.663748	0.41524	0.576761
FHN1	YGR131W	0.35697	2.88602	0.663166	0.415444	0.576761
GTR1	YML121W	0.21919	4.41127	0.661704	0.415959	0.577191
QCR9	YGR183C	0.21541	4.41079	0.661315	0.416096	0.577227
YGL185C	YGL185C	0.24164	4.09434	0.658661	0.417033	0.578106
RPT1	YKL145W	0.105597	7.63407	0.655299	0.418224	0.579446
MOH1	YBL049W	0.314344	3.13942	0.654253	0.418596	0.57945
SCS22	YBL091C-A	0.211687	4.38229	0.653792	0.41876	0.57945
YDR467C	YDR467C	1.66246	-0.508242	0.653062	0.41902	0.57945
CIS1	YDR022C	0.280246	3.62966	0.652971	0.419052	0.57945
MGS1	YNL218W	0.560353	2.16352	0.652598	0.419185	0.579459
HPC2	YBR215W	0.380663	2.89425	0.649655	0.420236	0.580373
SRP14	YDL092W	0.162319	5.48126	0.648709	0.420575	0.580535
PKH3	YDR466W	0.222726	4.33204	0.647491	0.421011	0.58086
PRP9	YDL030W	0.272799	3.59006	0.638841	0.424131	0.584379
SPO12	YHR152W	0.488571	2.48767	0.638452	0.424272	0.584423
RME1	YGR044C	0.102833	7.31876	0.634544	0.425693	0.585943
SKP2	YNL311C	0.331474	3.56001	0.633355	0.426128	0.58597
PLP2	YOR281C	0.248047	3.804	0.633202	0.426183	0.58597
MBR1	YKL093W	0.315792	3.19385	0.633026	0.426248	0.58597
BCS1	YDR375C	0.153601	5.44057	0.627075	0.42843	0.58861
MIF2	YKL089W	0.543218	1.85474	0.626912	0.42849	0.58861
AIM31	YML030W	0.311982	3.34394	0.624758	0.429284	0.589554
PGS1	YCL004W	0.441332	2.79314	0.624222	0.429483	0.589678
YPT31	YER031C	0.134152	5.82972	0.622288	0.430198	0.590365
PCM1	YEL058W	0.0982376	8.41635	0.620166	0.430986	0.590853
MTG2	YHR168W	0.27669	3.63662	0.610986	0.434417	0.594516
MRP51	YPL118W	0.176163	4.94227	0.609966	0.434801	0.594831
YKL023W	YKL023W	0.511099	2.15421	0.602568	0.4376	0.597828
SPT4	YGR063C	0.154965	5.43101	0.602079	0.437786	0.597933
PEX31	YGR004W	0.174471	4.91682	0.600541	0.438372	0.598579
SLD5	YDR489W	0.217133	4.38759	0.600264	0.438477	0.598579
YDR401W	YDR401W	0.693098	1.0283	0.594853	0.440549	0.601257
POS5	YPL188W	0.12109	6.29952	0.593295	0.441148	0.601838
YER034W	YER034W	0.261451	3.60906	0.593091	0.441226	0.601838
RRN5	YLR141W	0.253245	3.86566	0.592276	0.441541	0.602011
YJR124C	YJR124C	0.13107	5.84528	0.591313	0.441912	0.602367
ROT1	YMR200W	0.101349	7.05288	0.589149	0.442748	0.603207
IXR1	YKL032C	0.359177	2.76592	0.586949	0.443601	0.604069
CSE4	YKL049C	0.516571	2.15464	0.585972	0.443981	0.604436
CCA1	YER168C	0.123905	5.95545	0.585154	0.444299	0.604719
IPP1	YBR011C	0.0893381	10.1254	0.584792	0.44444	0.604761
HMX1	YLR205C	0.130588	5.78702	0.5827	0.445256	0.605721
OMA1	YKR087C	0.135759	5.84713	0.58191	0.445565	0.60585
FLD1	YLR404W	0.259958	3.66443	0.58189	0.445572	0.60585
PAU23	YLR037C	0.753312	0.956972	0.580648	0.446058	0.60636
PEF1	YGR058W	0.236752	3.84367	0.578361	0.446955	0.607128
YOL159C-A	YOL159C-A	0.316512	3.03604	0.575448	0.448102	0.608083
ECM18	YDR125C	0.321623	3.09401	0.573432	0.448898	0.608664
SSO1	YPL232W	0.118736	6.05602	0.572139	0.44941	0.608954
MRPS5	YBR251W	0.192368	4.64623	0.57049	0.450064	0.609591
ENT4	YLL038C	0.163387	5.26407	0.570392	0.450103	0.609591
SHQ1	YIL104C	0.41402	2.45091	0.569732	0.450365	0.609645
UFO1	YML088W	0.232279	3.91391	0.568209	0.450972	0.610159
SFB2	YNL049C	0.101791	6.75565	0.565913	0.451888	0.610951
YJR111C	YJR111C	0.142164	5.83651	0.5655	0.452053	0.611023
YAP5	YIR018W	0.1975	4.55979	0.565047	0.452234	0.611118
HES1	YOR237W	1.62231	-0.521373	0.56448	0.452461	0.611274
YLR152C	YLR152C	0.105644	6.64639	0.563354	0.452912	0.611677
OAC1	YKL120W	0.0970691	7.1444	0.560442	0.454082	0.612709
INP1	YMR204C	0.486217	1.97969	0.555236	0.456186	0.615094
SRO9	YCL037C	0.129483	5.72837	0.54922	0.458637	0.617638
APM2	YHL019C	0.182428	4.88143	0.547981	0.459144	0.61817
SAW1	YAL027W	0.229401	3.85338	0.54752	0.459333	0.618272
YGR283C	YGR283C	0.256393	3.63569	0.547082	0.459513	0.618288
HAP4	YKL109W	0.145774	5.40996	0.54694	0.459571	0.618288
UTP7	YER082C	0.165485	5.14857	0.545299	0.460245	0.61874
RAD23	YEL037C	0.0947188	7.18297	0.539537	0.462625	0.621329
YOL106W	YOL106W	0.91858	-0.127914	0.53678	0.46377	0.622715
YML096W	YML096W	0.239949	3.69171	0.533069	0.46532	0.62423
RPS7B	YNL096C	0.115643	7.63969	0.532517	0.465551	0.62423
SCW11	YGL028C	0.126135	5.87445	0.530887	0.466234	0.624952
YGL177W	YGL177W	0.515109	1.8714	0.529036	0.467013	0.625537
YFH7	YFR007W	0.186314	4.70785	0.526376	0.468135	0.62658
TVP38	YKR088C	0.101764	6.76856	0.526064	0.468266	0.626604
ATG18	YFR021W	0.120881	5.85497	0.525657	0.468439	0.626681
TFB1	YDR311W	0.221447	4.10879	0.522376	0.46983	0.627776
PWP1	YLR196W	0.099694	6.55944	0.51922	0.471175	0.62896
IFA38	YBR159W	0.090918	7.68446	0.518081	0.471661	0.629075
YER137C	YER137C	0.488218	1.91396	0.517497	0.471911	0.629075
IOC4	YMR044W	0.194689	4.54104	0.516577	0.472306	0.629243
YNL022C	YNL022C	0.161109	5.2128	0.511857	0.474336	0.631641
MKC7	YDR144C	0.124166	5.89429	0.51119	0.474624	0.631871
FAR10	YLR238W	0.34511	2.697	0.509992	0.475142	0.632408
TUB4	YLR212C	0.133904	5.60108	0.508161	0.475936	0.633003
CDC24	YAL041W	0.166923	4.92764	0.505617	0.477042	0.633958
RAD28	YDR030C	0.473532	1.90859	0.504708	0.477439	0.633958
GID7	YCL039W	0.144309	5.31089	0.50465	0.477464	0.633958
DAS2	YDR020C	0.22523	3.90241	0.503831	0.477822	0.634279
RAM1	YDL090C	0.140689	5.76926	0.503311	0.478049	0.634379
SSF2	YDR312W	0.290939	3.11405	0.498587	0.480122	0.636408
UTP14	YML093W	0.221668	3.8316	0.494159	0.482078	0.638383
BUL1	YMR275C	0.133795	5.52238	0.493522	0.48236	0.638603
[truncated: 3,483 more rows]
