# Supplementary material for: The Yeast La Related Protein Slf1p Is a Key Activator of Translation during the Oxidative Stress Response
Source: PLoS Genet. 2015 Jan 8;11(1):e1004903. doi: 10.1371/journal.pgen.1004903 (PMC4287443; doi:10.1371/journal.pgen.1004903)
Supplement: S6 Table — Label Free Poteomics in the wild-type strain before (WT) or after 60 min Hydrogen peroxide treatment (WT H2O2). (XLSX) [file pgen.1004903.s013.xlsx]

## Sheet: Table S6
Table S6. Label Free Poteomics in the wild-type strain before (WT) or after 60 min Hydrogen peroxide treatment (WT H2O2).
Accession	Peptide.count	Peptides.used.for.quantitation	Confidence.score	Anova.(p value)	FDR	Max.fold.change	Highest.mean.condition	Lowest.mean.condition
YNR034W-A	5	5	142.26	7.25e-11	7.9083e-08	27.7137	WT H2O2	WT
YDR453C	11	7	389.05	1.01e-10	7.9083e-08	18.9891	WT H2O2	WT
YBR072W	8	5	275.26	1.05e-09	5.481e-07	10.5862	WT H2O2	WT
YKL086W	8	8	228.26	2.56e-09	1.00224e-06	13.0209	WT H2O2	WT
YMR090W	4	2	102.02	3.4e-09	1.06488e-06	4.91056	WT H2O2	WT
YBR244W	9	5	390.19	5.31e-09	1.38591e-06	4.36069	WT H2O2	WT
YJR070C	20	14	877.17	6.59e-09	1.47428e-06	2.05631	WT	WT H2O2
YGR088W	4	4	117.44	7.57e-09	1.48183e-06	8.11039	WT H2O2	WT
YMR169C	16	7	541.19	8.56e-09	1.48944e-06	34.5923	WT H2O2	WT
YOR120W	9	6	214.99	1.76e-08	2.75616e-06	9.83511	WT H2O2	WT
YGR209C	10	6	478.32	1.98e-08	2.8188e-06	2.23593	WT H2O2	WT
YNR001C	7	7	233.67	2.79e-08	3.64095e-06	1.73955	WT H2O2	WT
YOR173W	1	1	17.2	3.59e-08	4.32457e-06	13.7678	WT H2O2	WT
YDR513W	5	5	304.54	4.37e-08	4.88816e-06	2.17277	WT H2O2	WT
YML131W	5	3	174.66	5.42e-08	5.65848e-06	1.64492	WT H2O2	WT
YJL052W	22	11	1032.85	6.91e-08	6.76316e-06	2.80869	WT H2O2	WT
YDR353W	17	14	1027.28	7.93e-08	7.30493e-06	1.67862	WT H2O2	WT
YFL014W	11	10	704.42	1.12e-07	9.744e-06	8.55199	WT H2O2	WT
YER103W	26	8	1252.79	1.4e-07	1.12752e-05	2.47235	WT H2O2	WT
YLR327C	3	1	82.03	1.44e-07	1.12752e-05	62.6465	WT H2O2	WT
YER074W-A	1	1	64.38	2.01e-07	1.49889e-05	2.70176	WT H2O2	WT
YDR070C	4	1	44.95	2.14e-07	1.52329e-05	10.4596	WT H2O2	WT
YBL064C	11	7	245.04	3.48e-07	2.36943e-05	2.54881	WT H2O2	WT
YNL010W	13	10	538.23	4.11e-07	2.68177e-05	1.32983	WT	WT H2O2
YMR105C	17	9	559.31	5.98e-07	3.74587e-05	5.58627	WT H2O2	WT
YDR032C	4	4	213.95	1.07e-06	6.322e-05	2.02183	WT H2O2	WT
YMR093W	4	1	38.59	1.09e-06	6.322e-05	1.99289	WT H2O2	WT
YGL037C	5	5	215.75	1.23e-06	6.87921e-05	2.19805	WT H2O2	WT
YDL110C	8	6	376.87	1.79e-06	9.666e-05	2.63266	WT H2O2	WT
YKL035W	27	19	1200.84	2.78e-06	0.000142408	1.26269	WT H2O2	WT
YLR178C	4	4	114.69	2.89e-06	0.000142408	3.00591	WT H2O2	WT
YKL103C	13	9	341.69	2.91e-06	0.000142408	1.51783	WT H2O2	WT
YHL021C	7	4	126.52	3.04e-06	0.000144262	4.72842	WT H2O2	WT
YOR285W	3	3	94.99	3.77e-06	0.000173642	1.50828	WT	WT H2O2
YNL274C	7	6	292.82	4.05e-06	0.000181209	2.01175	WT H2O2	WT
YDL014W	13	12	461.1	4.28e-06	0.00018618	1.45604	WT H2O2	WT
YPR127W	7	5	204.7	4.56e-06	0.000188744	1.80544	WT H2O2	WT
YHR008C	11	8	410.21	4.58e-06	0.000188744	1.98171	WT H2O2	WT
YOL151W	14	10	456.29	4.74e-06	0.000190329	1.71582	WT H2O2	WT
YJL155C	2	1	38.32	5.73e-06	0.00022433	3.61271	WT	WT H2O2
YEL060C	6	3	201.86	5.94e-06	0.000226879	2.02174	WT H2O2	WT
YPL111W	9	8	189.15	6.09e-06	0.00022707	1.25169	WT	WT H2O2
YDL124W	18	14	1017.14	6.99e-06	0.000254566	1.44367	WT H2O2	WT
YDR516C	14	9	407.68	7.16e-06	0.000254831	1.85102	WT H2O2	WT
YOR310C	12	10	667.56	8.2e-06	0.000280518	1.49275	WT H2O2	WT
YDR533C	12	8	402.26	8.24e-06	0.000280518	2.28467	WT H2O2	WT
YLR206W	9	4	156.46	9.61e-06	0.000309442	1.41161	WT H2O2	WT
YKL142W	13	5	518	9.62e-06	0.000309442	1.30852	WT H2O2	WT
YPL171C	6	1	218.51	9.78e-06	0.000309442	7.66807	WT H2O2	WT
YKR046C	6	1	55.6	9.88e-06	0.000309442	2.97327	WT H2O2	WT
YMR295C	4	2	25.64	1.14e-05	0.000350047	1.63597	WT H2O2	WT
YCL040W	18	15	681.28	1.34e-05	0.000395932	1.70673	WT H2O2	WT
YGR208W	5	5	212.9	1.34e-05	0.000395932	1.3174	WT	WT H2O2
YFR053C	15	9	515.13	1.45e-05	0.0004205	1.82546	WT H2O2	WT
YDR388W	5	1	78.31	1.52e-05	0.000432785	1.2976	WT H2O2	WT
YPL117C	12	9	393.89	1.67e-05	0.000461558	1.61525	WT	WT H2O2
YBR139W	3	2	50.89	1.68e-05	0.000461558	1.54651	WT H2O2	WT
YML100W	18	13	473.35	1.79e-05	0.0004833	2.66564	WT H2O2	WT
YBR085C-A	6	6	264.29	1.88e-05	0.000498997	1.46116	WT H2O2	WT
YFL048C	5	2	96.06	2.19e-05	0.00057159	1.54168	WT H2O2	WT
YMR173W	14	11	356.66	2.65e-05	0.000680312	1.74417	WT H2O2	WT
YJR010W	5	2	85.2	2.87e-05	0.000724907	3.49067	WT H2O2	WT
YIR006C	20	11	554.39	3.07e-05	0.000753637	1.45738	WT H2O2	WT
YNL084C	6	3	116.79	3.08e-05	0.000753637	1.73609	WT H2O2	WT
YOL111C	3	3	79.42	3.19e-05	0.000768545	1.28521	WT H2O2	WT
YHR087W	5	5	288.46	3.5e-05	0.000830454	5.27051	WT H2O2	WT
YNR035C	8	7	330.69	3.66e-05	0.000855457	1.18983	WT H2O2	WT
YGL101W	2	1	50.33	4.69e-05	0.00108008	2.16846	WT	WT H2O2
YMR260C	7	6	339.34	4.91e-05	0.00110962	1.16754	WT	WT H2O2
YCR005C	2	1	45.05	4.96e-05	0.00110962	2.52761	WT	WT H2O2
YCL035C	7	7	353.75	5.88e-05	0.00129691	1.42183	WT H2O2	WT
YDR060W	10	6	214.41	6.25e-05	0.00135937	1.23149	WT	WT H2O2
YLR197W	21	16	850.2	6.41e-05	0.00137508	1.5241	WT H2O2	WT
YPL086C	5	4	106.75	6.94e-05	0.00146865	1.47239	WT	WT H2O2
YJL186W	7	3	120.34	7.68e-05	0.00159485	1.54361	WT H2O2	WT
YJL200C	13	10	317.97	7.74e-05	0.00159485	1.19885	WT	WT H2O2
YGR130C	21	11	523.72	8.21e-05	0.0016298	1.32255	WT H2O2	WT
YBR137W	2	1	75.11	8.23e-05	0.0016298	1.58753	WT H2O2	WT
YNR034W	1	1	24.5	8.39e-05	0.0016298	1.46828	WT H2O2	WT
YKL193C	7	5	190.16	8.41e-05	0.0016298	1.36985	WT H2O2	WT
YPL154C	12	10	623.32	8.43e-05	0.0016298	1.58552	WT H2O2	WT
YLR300W	7	7	216.71	8.69e-05	0.00165958	1.28385	WT	WT H2O2
YLR186W	7	6	185.64	8.86e-05	0.00166667	1.24477	WT H2O2	WT
YER012W	6	4	241.78	8.94e-05	0.00166667	1.2628	WT H2O2	WT
YGR019W	10	9	183.62	9.55e-05	0.0017406	1.32191	WT H2O2	WT
YML028W	13	10	915.3	9.59e-05	0.0017406	1.37067	WT H2O2	WT
YLL026W	37	29	1286.74	9.67e-05	0.0017406	1.68987	WT H2O2	WT
YDL182W	21	3	1020.11	0.000111199	0.00197884	1.38797	WT H2O2	WT
YOR078W	7	3	103.21	0.0001283	0.00224505	1.34726	WT H2O2	WT
YHR104W	16	10	543.42	0.000130207	0.00224505	1.30981	WT H2O2	WT
YER002W	6	3	144.69	0.000130943	0.00224505	1.59949	WT H2O2	WT
YNL037C	12	10	476.88	0.000131893	0.00224505	1.22168	WT H2O2	WT
YLR270W	10	8	253.7	0.000135646	0.0022841	1.57334	WT H2O2	WT
YMR009W	1	1	17.03	0.000140066	0.00233344	1.77412	WT	WT H2O2
YDR001C	11	4	183.92	0.000149806	0.00246943	1.33292	WT H2O2	WT
YLR257W	7	6	284.88	0.000160295	0.00259827	1.30219	WT H2O2	WT
YNL036W	6	4	146.62	0.000161756	0.00259827	6.10503	WT H2O2	WT
YOR374W	20	14	677.09	0.000162599	0.00259827	1.49572	WT H2O2	WT
YJL060W	4	2	54.77	0.000178183	0.00279652	1.37185	WT H2O2	WT
YIR034C	6	2	44.72	0.000178577	0.00279652	1.26372	WT H2O2	WT
YNL241C	23	15	854.03	0.000180863	0.00280427	1.19589	WT H2O2	WT
YDR158W	18	17	883.33	0.000186071	0.00285674	1.08453	WT	WT H2O2
YKR014C	3	2	51.31	0.000201182	0.00305875	1.20831	WT H2O2	WT
YGR254W	39	10	2174.27	0.000212072	0.00319331	1.24248	WT H2O2	WT
YGR008C	4	4	103.21	0.000219719	0.00327695	2.88453	WT H2O2	WT
YNL208W	4	4	207.65	0.000228438	0.00337485	1.69072	WT H2O2	WT
YNL007C	12	11	544.82	0.000242081	0.00354298	1.28015	WT H2O2	WT
YKL184W	3	3	93.07	0.000263231	0.00381685	1.35327	WT	WT H2O2
YER156C	8	6	199.67	0.000267301	0.00384031	1.25907	WT	WT H2O2
YBR126C	14	10	420.52	0.000278254	0.00396132	1.67212	WT H2O2	WT
YPL091W	15	10	527.27	0.0002992	0.00422115	1.17195	WT H2O2	WT
YGR135W	12	9	443.87	0.000338378	0.00473125	1.10118	WT H2O2	WT
YKR018C	10	5	142.64	0.000344924	0.0047801	1.49649	WT H2O2	WT
YOR052C	4	3	131.85	0.00037473	0.00514761	2.00336	WT H2O2	WT
YNL096C	20	6	804.75	0.000388643	0.00526848	1.12103	WT H2O2	WT
YIL115C	11	4	98.49	0.000390258	0.00526848	1.3902	WT	WT H2O2
YJR145C	25	14	1278.81	0.000408739	0.00547081	1.12176	WT H2O2	WT
YPR181C	13	11	589.29	0.000413676	0.00548997	1.19258	WT H2O2	WT
YER049W	17	11	444.47	0.000424692	0.0055888	1.13302	WT	WT H2O2
YIL133C	20	6	744.21	0.000440963	0.00573241	1.12591	WT H2O2	WT
YPL135W	4	2	94.41	0.000442926	0.00573241	1.74723	WT H2O2	WT
YKL033W-A	6	4	157.47	0.000449466	0.00576938	1.25151	WT	WT H2O2
YHR179W	27	23	1320.21	0.000459641	0.00585202	1.20726	WT H2O2	WT
YNL160W	4	3	206.95	0.000472144	0.00591878	2.54916	WT H2O2	WT
YFR050C	7	3	204.38	0.000472444	0.00591878	1.27757	WT H2O2	WT
YKL013C	4	3	125.46	0.000500573	0.00622141	1.16978	WT H2O2	WT
YDR074W	14	9	308.65	0.000511984	0.00631313	1.69473	WT H2O2	WT
YIL069C	16	11	757.05	0.000561004	0.00686353	1.10596	WT H2O2	WT
YPL037C	7	5	318.78	0.000583289	0.00708086	1.19187	WT H2O2	WT
YER042W	9	8	299.29	0.000592307	0.00713502	1.11449	WT H2O2	WT
YLR325C	8	6	414.82	0.000606561	0.00725095	1.13523	WT H2O2	WT
YCL030C	25	21	751.55	0.000642234	0.00759392	1.45505	WT	WT H2O2
YHL034C	10	7	409.66	0.00064495	0.00759392	1.17023	WT H2O2	WT
YIL109C	14	14	361.62	0.000663186	0.00772551	1.34822	WT H2O2	WT
YJR105W	21	18	1142.9	0.000665992	0.00772551	1.12503	WT	WT H2O2
YBR026C	10	7	269.81	0.000712749	0.00820709	1.18733	WT H2O2	WT
YFL045C	19	15	865.7	0.000763289	0.00871684	1.15205	WT	WT H2O2
YER094C	4	2	166.41	0.000768151	0.00871684	1.12215	WT H2O2	WT
YJL069C	5	2	88.75	0.00077941	0.00878098	1.8266	WT H2O2	WT
YHL033C	29	5	1617.13	0.000804837	0.00900268	1.14519	WT H2O2	WT
YDR298C	5	5	165.73	0.000840197	0.00930639	1.22427	WT H2O2	WT
YCR087C-A	6	3	142.05	0.000844267	0.00930639	1.27312	WT H2O2	WT
YDR487C	6	5	219.88	0.000849817	0.00930639	1.21034	WT	WT H2O2
YKL085W	16	11	506.09	0.000868367	0.00941047	1.15657	WT H2O2	WT
YDR369C	7	2	38.84	0.00087134	0.00941047	1.22194	WT H2O2	WT
YOR234C	12	2	438.56	0.000877515	0.00941225	1.20912	WT H2O2	WT
YNL141W	9	8	402.21	0.000916364	0.009743	1.22903	WT	WT H2O2
YGL147C	16	2	995.53	0.000920794	0.009743	1.14265	WT H2O2	WT
YOR042W	4	2	175.88	0.000937024	0.00979823	1.2615	WT H2O2	WT
YBL033C	6	5	153	0.000943069	0.00979823	1.37142	WT H2O2	WT
YLR409C	4	2	58.75	0.00094687	0.00979823	1.25971	WT H2O2	WT
YNL178W	28	22	1499.97	0.000951041	0.00979823	1.10481	WT H2O2	WT
YOL120C	11	6	514.29	0.000991662	0.0101499	1.14549	WT H2O2	WT
YEL039C	2	1	26.9	0.0010011	0.01018	2.27077	WT H2O2	WT
YNL248C	14	8	209.96	0.0010255	0.0103608	1.22948	WT H2O2	WT
YNL113W	8	7	258.41	0.00106965	0.0107346	1.17135	WT H2O2	WT
YKR001C	18	15	437.71	0.00107621	0.0107346	1.31421	WT H2O2	WT
YKR092C	6	6	170.58	0.00109693	0.0108721	1.53181	WT H2O2	WT
YNL067W	16	1	847.11	0.00111951	0.0109584	1.16856	WT H2O2	WT
YEL046C	13	10	628.91	0.00112126	0.0109584	1.19474	WT	WT H2O2
YBR214W	4	2	28.82	0.00112663	0.0109584	1.76028	WT H2O2	WT
YPL273W;YLL062C;YMR321C	11	7	363.01	0.00113832	0.0110038	1.13395	WT	WT H2O2
YBL050W	6	4	222.18	0.00118318	0.0113672	1.39726	WT H2O2	WT
YGL093W	7	1	54.32	0.00120556	0.0113779	1.15597	WT H2O2	WT
YGL103W	11	9	337.7	0.00120777	0.0113779	1.11788	WT H2O2	WT
YKL009W	7	5	246.91	0.00121144	0.0113779	1.14719	WT H2O2	WT
YLR355C	34	25	1616.8	0.00121335	0.0113779	1.12538	WT	WT H2O2
YPR062W	6	5	288.73	0.00122203	0.0113911	1.14533	WT	WT H2O2
YNL071W	20	9	401.48	0.00124704	0.0115554	1.74556	WT H2O2	WT
YIL034C	6	6	218.15	0.00127024	0.0117011	1.12613	WT H2O2	WT
YOR136W	12	9	546.33	0.00129437	0.0117891	1.29794	WT H2O2	WT
YER086W	22	16	676.05	0.00129484	0.0117891	1.11739	WT	WT H2O2
YMR002W	2	2	96.52	0.00131504	0.0118048	1.13508	WT H2O2	WT
YLR150W	18	15	1087.68	0.00131735	0.0118048	1.12282	WT H2O2	WT
YJR025C	4	3	61.9	0.00131918	0.0118048	1.34298	WT	WT H2O2
YDR330W	2	2	50.81	0.0014116	0.0125601	1.33226	WT H2O2	WT
YGR194C	4	1	73.66	0.00146312	0.0129449	1.7431	WT H2O2	WT
YGL220W	4	2	51.65	0.00153799	0.0135308	1.25325	WT	WT H2O2
YOR197W	2	2	74.17	0.00154886	0.0135428	1.22511	WT	WT H2O2
YLR208W	10	9	467.35	0.00155664	0.0135428	1.18031	WT H2O2	WT
YML126C	24	19	897.98	0.00159853	0.0138304	1.05705	WT	WT H2O2
YDR031W	2	1	35.58	0.00161741	0.0139058	1.75917	WT H2O2	WT
YDL047W	3	2	38.21	0.00162501	0.0139058	1.63446	WT	WT H2O2
YBR015C	4	2	76.37	0.00166072	0.0141341	1.90054	WT H2O2	WT
YDL083C	10	7	614.75	0.00168545	0.0141801	1.19368	WT H2O2	WT
YKL067W	10	9	510.61	0.00169012	0.0141801	1.12861	WT H2O2	WT
YKL150W	4	1	73.67	0.00169328	0.0141801	1.49647	WT H2O2	WT
YGR250C	3	1	29.7	0.00172153	0.01434	1.67542	WT H2O2	WT
YGR048W	4	3	119.24	0.00179302	0.0148565	1.23318	WT H2O2	WT
YBR056W	7	2	59.66	0.00181036	0.0149212	1.37175	WT H2O2	WT
YCR004C	2	2	26.89	0.00182937	0.014999	1.44806	WT H2O2	WT
YOL032W	2	2	20.31	0.00185372	0.0151194	1.49774	WT H2O2	WT
YLR342W	18	5	368.96	0.00194596	0.0157895	1.17983	WT H2O2	WT
YOL057W	14	10	294.99	0.0020066	0.0161976	1.13258	WT	WT H2O2
YKR066C	9	6	269.41	0.00202898	0.0162942	1.42511	WT H2O2	WT
YDR341C	34	26	1123.02	0.00205301	0.0164031	1.2094	WT	WT H2O2
YAL059W	8	2	174.65	0.00214219	0.0170288	1.14825	WT H2O2	WT
YAL005C	51	10	3348.78	0.00215458	0.0170408	1.39491	WT H2O2	WT
YCL009C	11	10	657.29	0.00218498	0.0171944	1.13044	WT	WT H2O2
YGL246C	2	2	27.26	0.00222113	0.0173915	1.24543	WT H2O2	WT
YJL217W	2	1	39.59	0.00232706	0.0180193	1.22867	WT	WT H2O2
YLR222C	7	3	120.12	0.00232942	0.0180193	1.66043	WT H2O2	WT
YHR089C	8	6	229.01	0.00233583	0.0180193	1.21572	WT H2O2	WT
YER178W	22	18	717.28	0.0024573	0.0188634	1.45852	WT H2O2	WT
YBR109C	6	6	266.34	0.00250069	0.0191029	1.13257	WT H2O2	WT
YKL058W	3	3	91.25	0.00252849	0.0192214	1.24272	WT	WT H2O2
YDL168W	8	7	385.74	0.00254656	0.0192653	1.13451	WT H2O2	WT
YAL012W	19	12	760.85	0.00260578	0.0196185	1.16892	WT H2O2	WT
YNL134C	18	14	1089.38	0.0029256	0.0218243	1.48104	WT H2O2	WT
YBL072C	10	9	587.38	0.00292664	0.0218243	1.14519	WT H2O2	WT
YMR297W	5	5	145.25	0.00294567	0.0218622	1.33368	WT H2O2	WT
YHR163W	12	10	332.38	0.00298007	0.0220131	1.13363	WT	WT H2O2
YER062C	15	5	585.33	0.00309002	0.0227182	1.24565	WT H2O2	WT
YPR025C	2	1	53.16	0.00320396	0.0233891	1.93541	WT	WT H2O2
YEL054C	15	12	833.46	0.00321115	0.0233891	1.14614	WT H2O2	WT
YFR004W	11	6	304.91	0.00326752	0.0236116	1.17081	WT H2O2	WT
YML092C	9	4	186.3	0.00327582	0.0236116	1.14191	WT H2O2	WT
YBR221C	9	6	406.03	0.00328693	0.0236116	1.42086	WT H2O2	WT
YPR074C	36	29	1276.97	0.00332665	0.0237878	1.06905	WT	WT H2O2
YNL132W	11	7	164.08	0.00335229	0.0238622	1.16145	WT H2O2	WT
YGR285C	20	17	782.56	0.00337091	0.0238862	1.15413	WT H2O2	WT
YDL195W	24	16	910.87	0.00339835	0.0239722	1.25382	WT H2O2	WT
YDR365W-A;YDR098C-A;YOL103W-A	15	1	768.71	0.00343379	0.0241135	3.08218	WT	WT H2O2
YDR012W	21	2	1183.75	0.00349519	0.0244351	1.11059	WT H2O2	WT
YDR272W	10	9	304.35	0.00356245	0.0247394	1.10909	WT	WT H2O2
YPL226W	34	27	1069.88	0.00357628	0.0247394	1.19233	WT H2O2	WT
YCL014W	14	1	81.04	0.00358779	0.0247394	1.17598	WT	WT H2O2
YPR010C	21	13	717.98	0.0036019	0.0247394	1.2124	WT H2O2	WT
YIR037W	7	5	277.94	0.00364214	0.0248936	1.17905	WT H2O2	WT
YDR232W	10	5	188.12	0.00365615	0.0248936	1.11933	WT	WT H2O2
YMR229C	44	25	962.97	0.00372705	0.0252665	1.26471	WT H2O2	WT
YJR002W	8	4	170.93	0.00377094	0.0254539	1.25079	WT H2O2	WT
YBR248C	19	12	650.42	0.00388732	0.0261268	1.1803	WT H2O2	WT
YJL101C	6	3	65.12	0.00400486	0.0268018	1.27249	WT H2O2	WT
YMR092C	16	14	651.06	0.00404719	0.0269698	1.08863	WT H2O2	WT
YMR314W	11	9	609.41	0.00410779	0.0272576	1.15719	WT H2O2	WT
YDR064W	12	11	486.2	0.00413629	0.0273309	1.18052	WT H2O2	WT
YOR369C	8	7	562.11	0.00418364	0.0275277	1.08541	WT H2O2	WT
YJL001W	9	5	297.46	0.00425409	0.0278741	1.24333	WT H2O2	WT
YER082C	7	2	61.75	0.00429332	0.0280139	1.1693	WT H2O2	WT
YPR137W	9	2	110.37	0.00438676	0.0285049	1.39966	WT H2O2	WT
YIL020C	3	2	41.68	0.00441389	0.0285626	1.29265	WT	WT H2O2
YLR061W	4	3	248.57	0.00446612	0.0286863	1.18296	WT H2O2	WT
YHR010W;YDR471W	11	9	666.69	0.00446964	0.0286863	1.08214	WT H2O2	WT
YMR189W	13	5	252.43	0.00450059	0.028767	1.1096	WT	WT H2O2
YLL009C	3	2	86.09	0.00456089	0.029034	1.15214	WT H2O2	WT
YGR001C	6	4	186.91	0.0046296	0.0292397	1.09235	WT	WT H2O2
YHR174W	49	23	3290.77	0.00463055	0.0292397	1.06444	WT	WT H2O2
YOL126C	3	3	79.74	0.0047044	0.0295867	1.12709	WT	WT H2O2
YBR089C-A	5	3	167.91	0.00474624	0.0296474	1.12884	WT H2O2	WT
YOR056C	7	3	74.36	0.00477362	0.0296474	1.14504	WT	WT H2O2
YLL045C	29	4	1750.8	0.00478161	0.0296474	1.10262	WT H2O2	WT
YPL126W	8	5	230.34	0.00478977	0.0296474	1.40891	WT H2O2	WT
YPL131W	16	13	857.65	0.00482643	0.0296722	1.196	WT H2O2	WT
YHR021C	4	2	255.02	0.00483167	0.0296722	1.09009	WT H2O2	WT
YGR085C	14	9	538.09	0.00493563	0.0301922	1.10578	WT H2O2	WT
YFL034C-A	4	3	187.89	0.00509588	0.0310511	1.17459	WT H2O2	WT
YGL054C	2	1	49.57	0.00513277	0.0311547	2.14864	WT H2O2	WT
YFR010W	15	12	501.97	0.00526764	0.0318499	1.28074	WT	WT H2O2
YLR286C	3	3	129.66	0.00542085	0.0326135	1.80755	WT	WT H2O2
YJL080C	49	32	1556.61	0.00543558	0.0326135	1.43568	WT H2O2	WT
YML024W	11	11	855.23	0.00546443	0.0326615	1.10234	WT H2O2	WT
YJR104C	14	13	656.69	0.00558585	0.0332602	1.15738	WT H2O2	WT
YOR341W	33	23	878.06	0.00567712	0.0336756	1.1708	WT H2O2	WT
YML001W	4	3	73.86	0.00574129	0.0339278	1.11201	WT H2O2	WT
YNL263C	1	1	39.52	0.00581745	0.0342486	2.40438	WT H2O2	WT
YJR065C	13	11	287.12	0.00597476	0.0349379	1.09919	WT H2O2	WT
YPR191W	7	4	232.97	0.00598987	0.0349379	1.14192	WT H2O2	WT
YPL145C	16	13	514.16	0.00600146	0.0349379	1.1362	WT H2O2	WT
YPL143W	12	1	449.91	0.00608698	0.035236	1.18811	WT H2O2	WT
YOL039W	7	6	651.12	0.00610369	0.035236	1.196	WT H2O2	WT
YNL015W	3	3	108.36	0.00612017	0.035236	1.19131	WT H2O2	WT
YBR149W	10	8	373.19	0.00619947	0.0355618	1.36471	WT H2O2	WT
YOL038W	12	7	399.54	0.00623021	0.0356077	1.13016	WT H2O2	WT
YIL137C	10	2	156.16	0.00632575	0.0360223	1.37389	WT H2O2	WT
YAL038W	52	39	3239.32	0.00656958	0.0371826	1.09453	WT	WT H2O2
YBR205W	5	3	82.22	0.006577	0.0371826	1.23883	WT H2O2	WT
YHR064C	27	22	1518.54	0.0068172	0.0384019	1.13905	WT H2O2	WT
YMR315W	10	9	245.36	0.00697007	0.0391223	1.49761	WT H2O2	WT
YGL123W	17	13	760.72	0.00710394	0.0397313	1.156	WT H2O2	WT
YFR052W	7	7	250.41	0.00716101	0.0398509	1.2589	WT H2O2	WT
YBR053C	3	2	120.04	0.00717622	0.0398509	1.18215	WT H2O2	WT
YDL051W	13	11	630.86	0.00738355	0.0408574	1.11578	WT	WT H2O2
YOR198C	29	21	1247.42	0.00749389	0.0411607	1.23049	WT H2O2	WT
YMR099C	17	13	587.46	0.00752394	0.0411607	1.05397	WT	WT H2O2
YMR072W	3	3	143.69	0.00752961	0.0411607	1.24239	WT H2O2	WT
YDL143W	15	10	300.19	0.00756567	0.0411607	1.29715	WT	WT H2O2
YLR364W	2	1	31.63	0.00756978	0.0411607	1.42871	WT H2O2	WT
YBL045C	13	10	488.18	0.00766548	0.0415368	1.09874	WT H2O2	WT
YBR039W	3	1	52.81	0.00789118	0.0426124	1.26621	WT H2O2	WT
YOR335C	43	32	1890.65	0.00798568	0.042832	1.14113	WT	WT H2O2
YNL064C	17	14	712.93	0.00799986	0.042832	1.11835	WT H2O2	WT
YIL033C	12	10	289.13	0.0080139	0.042832	1.16098	WT H2O2	WT
YOL012C	2	1	74.83	0.0080576	0.0429191	1.28701	WT H2O2	WT
YDL029W	10	7	276.27	0.00825327	0.0436302	1.14539	WT H2O2	WT
YKL172W	11	7	455.55	0.00827384	0.0436302	1.19175	WT H2O2	WT
YKL211C	12	6	233.62	0.00827692	0.0436302	1.20494	WT	WT H2O2
YDR324C	5	3	101.08	0.00830256	0.0436302	1.0977	WT H2O2	WT
YBR006W	6	3	107.75	0.00840044	0.0439969	1.86327	WT H2O2	WT
YJL140W	5	5	56.22	0.00845677	0.044102	1.16137	WT H2O2	WT
YLR043C	9	5	505.79	0.00847683	0.044102	1.05655	WT H2O2	WT
YKL054C	7	6	169.28	0.0085472	0.0442272	1.12602	WT H2O2	WT
YML063W	33	5	1339.88	0.00855736	0.0442272	1.17935	WT H2O2	WT
YPR072W	7	3	135.53	0.00858962	0.0442479	1.28768	WT H2O2	WT
YIL053W	24	14	1282.42	0.00872164	0.0447806	1.10511	WT	WT H2O2
YBR269C	5	4	146.15	0.00889495	0.0455212	1.35339	WT H2O2	WT
YHR127W	7	1	73.21	0.00898719	0.0458435	1.25973	WT H2O2	WT
YLR216C	18	13	790.02	0.00913397	0.0464409	1.20974	WT H2O2	WT
YKL007W	9	6	201.73	0.00922687	0.0467178	1.18015	WT	WT H2O2
YJL164C	3	2	61.91	0.00924811	0.0467178	1.2916	WT H2O2	WT
YER122C	13	7	372.06	0.00969664	0.0488262	1.1024	WT	WT H2O2
YOR298C-A	15	7	401.19	0.00983571	0.0493677	1.16235	WT H2O2	WT
YDL040C	24	18	857.25	0.00990268	0.0494702	1.08497	WT H2O2	WT
YOR210W	2	2	79.57	0.00992346	0.0494702	1.30678	WT H2O2	WT
YNR007C	5	3	42.96	0.00995091	0.0494702	1.45577	WT H2O2	WT
YHR106W	3	1	123.46	0.0100053	0.0495833	1.17189	WT	WT H2O2
YCR030C	9	6	115.36	0.0102183	0.0502689	1.28865	WT H2O2	WT
YPL090C	23	14	1050.71	0.0102359	0.0502689	1.09451	WT H2O2	WT
YOL109W	11	9	624.6	0.01024	0.0502689	1.19958	WT H2O2	WT
YMR049C	12	11	378.59	0.0105099	0.0514315	1.12777	WT H2O2	WT
YGL011C	12	9	499.01	0.0105425	0.0514315	1.13553	WT H2O2	WT
YOL121C	16	10	706.8	0.0105989	0.0515158	1.12719	WT H2O2	WT
YPL004C	12	9	660.3	0.0106721	0.0515158	1.2392	WT H2O2	WT
YCL017C	3	3	77.22	0.0107147	0.0515158	1.32098	WT H2O2	WT
YPR154W	3	1	93.95	0.0107458	0.0515158	1.18122	WT H2O2	WT
YER007C-A	5	3	195.82	0.0107582	0.0515158	1.07156	WT H2O2	WT
YPR043W	13	10	688.5	0.010762	0.0515158	1.15636	WT H2O2	WT
YNL098C	5	5	236.57	0.01079	0.0515158	1.27134	WT H2O2	WT
YGL078C	8	3	42.1	0.0111459	0.0530531	1.24528	WT H2O2	WT
YOL127W	14	10	600.44	0.0112515	0.0532436	1.11896	WT H2O2	WT
YGL181W	5	1	75.37	0.0112539	0.0532436	1.77567	WT H2O2	WT
YNL231C	6	3	62.79	0.0113647	0.0535255	1.41263	WT H2O2	WT
YFL038C	7	2	181.36	0.0113819	0.0535255	1.26944	WT H2O2	WT
YGL031C	13	4	623.01	0.0115838	0.0543122	1.16315	WT H2O2	WT
YCR051W	7	7	307.21	0.011778	0.0549458	1.12104	WT	WT H2O2
YIR001C	3	1	30.93	0.0117891	0.0549458	1.19458	WT H2O2	WT
YER048C	10	7	161.72	0.0119245	0.0552031	1.11833	WT H2O2	WT
YHR029C	5	4	152.02	0.0119556	0.0552031	1.14854	WT H2O2	WT
YGR275W	2	1	80.47	0.0119711	0.0552031	1.26831	WT	WT H2O2
YPR118W	7	5	194.63	0.012021	0.0552031	1.157	WT	WT H2O2
YMR226C	16	13	848.3	0.0120438	0.0552031	1.05452	WT H2O2	WT
YDL213C	4	4	139.83	0.0120558	0.0552031	1.19584	WT H2O2	WT
YLR441C	31	4	1313.77	0.012251	0.0559331	1.21149	WT H2O2	WT
YNL243W	12	9	362.55	0.0123907	0.0564067	1.25114	WT H2O2	WT
YOR157C	5	5	176.93	0.0125257	0.0566024	1.19229	WT H2O2	WT
YOR099W	5	4	149.52	0.0125533	0.0566024	1.2186	WT H2O2	WT
YDR510W	7	5	161.88	0.0125778	0.0566024	1.08643	WT	WT H2O2
YEL062W	4	2	44.28	0.0125783	0.0566024	1.33412	WT	WT H2O2
YER133W	8	7	432.88	0.0128283	0.0575619	1.14764	WT H2O2	WT
YOL123W	9	6	283.69	0.0128725	0.0575951	1.1182	WT H2O2	WT
YIL018W	19	12	815.43	0.0132468	0.0590014	1.10941	WT H2O2	WT
YOR182C	8	8	269.09	0.013268	0.0590014	1.12855	WT H2O2	WT
YMR242C	18	14	927.3	0.0132998	0.0590014	1.11069	WT H2O2	WT
YDR368W	15	10	446.61	0.014056	0.06218	1.09753	WT H2O2	WT
YJR123W	16	15	970.59	0.0141963	0.0626236	1.15118	WT H2O2	WT
YMR058W	2	2	35.69	0.0144701	0.0636523	1.35029	WT H2O2	WT
YLR175W	21	18	650.79	0.0145311	0.0636544	1.13802	WT H2O2	WT
YJL123C	13	11	424.97	0.0145519	0.0636544	1.08624	WT H2O2	WT
YBL051C	4	3	85.42	0.0146478	0.0638954	1.10027	WT H2O2	WT
YOL098C	6	4	155.21	0.0148033	0.0643944	1.20332	WT	WT H2O2
YKR071C	5	3	171.17	0.0148538	0.0644349	1.07112	WT H2O2	WT
YKL191W	4	2	40.22	0.0151757	0.0656495	1.30109	WT	WT H2O2
YPR035W	13	9	494.12	0.0153316	0.0659955	1.22107	WT	WT H2O2
YAL060W	8	4	63.56	0.0153536	0.0659955	1.40491	WT H2O2	WT
YHR012W	3	1	70.69	0.0153821	0.0659955	1.27787	WT H2O2	WT
YDL208W	5	3	140.16	0.0154413	0.0660685	1.10669	WT H2O2	WT
YNR046W	4	2	156.06	0.0155064	0.06607	1.08271	WT	WT H2O2
YLR181C	3	1	47.08	0.015526	0.06607	1.27861	WT	WT H2O2
YPL204W	4	3	43.91	0.015674	0.0665191	1.47702	WT H2O2	WT
YPL240C	51	7	2850.79	0.0158365	0.0670269	1.19256	WT H2O2	WT
YMR170C	13	4	464.38	0.0160594	0.0674861	1.11895	WT H2O2	WT
YMR231W	4	1	27.3	0.0160687	0.0674861	1.16671	WT	WT H2O2
YLR209C	8	6	133.37	0.0160787	0.0674861	1.0796	WT H2O2	WT
YPL059W	3	3	69.98	0.0161589	0.0674861	1.16525	WT	WT H2O2
YNL232W	4	1	86.54	0.0161605	0.0674861	1.16214	WT H2O2	WT
YMR031C	25	11	542.94	0.0162757	0.0677865	1.09132	WT H2O2	WT
YDL007W	15	8	384.83	0.0163351	0.0678536	1.16911	WT H2O2	WT
YMR311C	5	5	52.43	0.0165835	0.0686522	1.38841	WT H2O2	WT
YJR063W	3	2	73.96	0.0166151	0.0686522	1.23804	WT H2O2	WT
YGR267C	6	5	122.51	0.0170497	0.0702628	1.08013	WT H2O2	WT
YDR289C	8	2	156.97	0.0171896	0.0706532	1.19372	WT H2O2	WT
YDR493W	3	1	29.07	0.0173573	0.0710178	1.51857	WT H2O2	WT
YKL073W	7	3	51.33	0.017369	0.0710178	1.14874	WT	WT H2O2
YML079W	4	2	57.71	0.0176764	0.0720863	1.14091	WT	WT H2O2
YBL003C	4	2	136.75	0.018023	0.0732889	1.31977	WT H2O2	WT
YJR148W	7	4	275.88	0.018074	0.0732889	1.20707	WT H2O2	WT
YDL135C	7	7	320.35	0.0181116	0.0732889	1.07657	WT H2O2	WT
YBL027W	15	14	1047.44	0.018228	0.0735697	1.10442	WT H2O2	WT
YNL153C	4	2	101.98	0.0190656	0.0766322	1.1305	WT	WT H2O2
YIL116W	8	4	153.08	0.0190846	0.0766322	1.10781	WT H2O2	WT
YOL144W	9	2	72.76	0.0194752	0.0778499	1.33721	WT H2O2	WT
YBR170C	4	1	37.72	0.0194873	0.0778499	1.35832	WT H2O2	WT
YLR009W	4	2	103.24	0.0197112	0.0785439	1.14745	WT	WT H2O2
YKL128C	5	4	96.46	0.0198897	0.078943	1.10944	WT	WT H2O2
YKL114C	3	2	78.31	0.0199625	0.078943	1.09274	WT H2O2	WT
YMR237W	5	3	77.77	0.0199626	0.078943	1.18957	WT H2O2	WT
YML012W	2	2	38.95	0.0207412	0.0818154	1.21814	WT H2O2	WT
YHR128W	12	8	564.76	0.0210393	0.0827828	1.06021	WT	WT H2O2
YGL167C	8	4	53.7	0.0211641	0.0828618	1.15749	WT H2O2	WT
YGL252C	7	3	258.73	0.0212046	0.0828618	1.15258	WT H2O2	WT
YPR165W	4	2	77.91	0.0212181	0.0828618	1.10762	WT H2O2	WT
YDL140C	29	18	700.3	0.0214393	0.0833687	1.06816	WT H2O2	WT
YDR017C	7	4	120.18	0.0214692	0.0833687	1.24322	WT H2O2	WT
YOR167C	5	2	273.75	0.0215076	0.0833687	1.10334	WT H2O2	WT
YLR048W	11	1	526.97	0.0218991	0.0846765	1.37762	WT H2O2	WT
YGR061C	41	32	1586.59	0.0223503	0.0862084	1.1401	WT	WT H2O2
YDR399W	7	7	305.69	0.0224126	0.0862361	1.12372	WT	WT H2O2
YOR259C	7	5	148.17	0.0226078	0.086774	1.18547	WT H2O2	WT
YOR145C	8	7	190.44	0.0228759	0.0875885	1.17378	WT	WT H2O2
YPL032C	9	4	200.43	0.0231026	0.0882408	1.15016	WT H2O2	WT
YGL135W	19	15	833.53	0.0231884	0.088353	1.14395	WT H2O2	WT
YBR009C	4	3	126.08	0.0235382	0.0894301	1.2398	WT H2O2	WT
YIR008C	7	1	80.05	0.0235853	0.0894301	1.22419	WT H2O2	WT
YGL097W	7	6	159.47	0.0240314	0.0909014	1.1724	WT H2O2	WT
YCL059C	6	3	144.05	0.0241916	0.091176	1.3192	WT H2O2	WT
YLR075W	24	19	1191.69	0.0242204	0.091176	1.16783	WT H2O2	WT
YDL097C	8	5	237.99	0.0244715	0.0918377	1.20925	WT H2O2	WT
YHR167W	6	3	32.27	0.0245409	0.0918377	1.19589	WT	WT H2O2
YDR150W	17	3	151.45	0.0246032	0.0918377	1.21417	WT	WT H2O2
YML026C	17	9	829.12	0.0246308	0.0918377	1.09016	WT H2O2	WT
YGR054W	16	14	640.51	0.0247945	0.0922285	1.16019	WT H2O2	WT
YIL075C	22	18	671.33	0.0248815	0.0922576	1.11651	WT H2O2	WT
YOR272W	10	9	211.54	0.0249202	0.0922576	1.10391	WT H2O2	WT
YGL187C	2	2	53.34	0.0250419	0.0924895	2.13754	WT H2O2	WT
YLR027C	18	16	876.83	0.0252395	0.093	1.06743	WT	WT H2O2
YJL122W	3	2	99.19	0.0254266	0.0934696	1.11095	WT	WT H2O2
YGR007W	4	3	63.66	0.0255417	0.0936729	1.18827	WT	WT H2O2
YLR167W;YLL039C	15	5	650.94	0.0259862	0.0950803	1.14135	WT H2O2	WT
YMR246W	11	7	270.14	0.0263931	0.0963442	1.19679	WT	WT H2O2
YCR053W	23	18	1107.39	0.0267446	0.0974002	1.05557	WT	WT H2O2
YNL229C	4	3	107.97	0.0269342	0.0978629	1.10074	WT H2O2	WT
YIL124W	3	1	20.09	0.0270081	0.0979042	1.64834	WT H2O2	WT
YNL121C	10	3	99.43	0.0273257	0.098827	1.20812	WT H2O2	WT
YJL026W	14	8	502.36	0.0273942	0.0988463	1.19538	WT H2O2	WT
YOL064C	6	6	211.75	0.0274826	0.0989373	1.15348	WT	WT H2O2
YDR486C	4	3	74.28	0.0277311	0.0996031	1.11317	WT H2O2	WT
YNL123W	14	7	362.48	0.0279019	0.0999872	1.11158	WT	WT H2O2
YGR229C	8	5	241.32	0.0280035	0.100122	1.14803	WT	WT H2O2
YDL153C	7	4	129.27	0.0281563	0.100439	1.19915	WT H2O2	WT
YNL075W	3	2	115.94	0.0287389	0.102054	1.48125	WT H2O2	WT
YNL256W	9	3	58.79	0.0287395	0.102054	1.15289	WT H2O2	WT
YLR384C	15	8	315.84	0.0289032	0.102404	1.29909	WT	WT H2O2
YKL204W	3	2	99.25	0.0289833	0.102456	1.21159	WT	WT H2O2
YOR286W	6	2	97.33	0.0290624	0.102504	1.17752	WT	WT H2O2
YDR483W	3	2	69.92	0.0295879	0.104123	1.38613	WT H2O2	WT
YAL049C	6	5	136.98	0.0305586	0.107298	1.13456	WT H2O2	WT
YOR347C	6	3	228.54	0.0306772	0.107473	1.1825	WT H2O2	WT
YNL055C	9	8	283.61	0.0315487	0.110123	1.59655	WT H2O2	WT
YPR129W	4	3	47.81	0.0315953	0.110123	1.12549	WT H2O2	WT
YDL136W	10	7	752.47	0.0316446	0.110123	1.13392	WT H2O2	WT
YEL042W	7	4	117.75	0.0322901	0.11212	1.5686	WT H2O2	WT
YLR448W	20	5	806.56	0.0323747	0.112165	1.12853	WT H2O2	WT
YAL044C	5	4	407.78	0.032453	0.112166	1.16053	WT	WT H2O2
YJR144W	6	3	147.64	0.0325182	0.112166	1.1925	WT H2O2	WT
YBR188C	2	2	38.65	0.0326832	0.112488	1.4606	WT H2O2	WT
YOR137C	4	1	28.1	0.0331188	0.113737	1.30424	WT H2O2	WT
YMR116C	24	23	1313.22	0.0339393	0.1163	1.13526	WT H2O2	WT
YJL020C	11	7	121.09	0.0340435	0.116402	1.2543	WT H2O2	WT
YML105C	2	1	44.41	0.0342084	0.116711	1.26292	WT	WT H2O2
YLR134W	8	2	291.05	0.0345303	0.117405	1.1954	WT H2O2	WT
YBL092W	14	11	478.71	0.0346958	0.117405	1.07862	WT H2O2	WT
YPR080W	39	29	1843.85	0.0347002	0.117405	1.08623	WT H2O2	WT
YOL010W	3	1	76.38	0.0347117	0.117405	1.41239	WT H2O2	WT
YHR049W	9	8	308.55	0.0354138	0.119521	1.05459	WT	WT H2O2
YNL212W	8	3	50.35	0.035844	0.120687	1.12549	WT H2O2	WT
YNL330C	4	3	91.83	0.0359133	0.120687	1.07617	WT H2O2	WT
YHR088W	5	4	85.04	0.0361312	0.120902	1.21305	WT	WT H2O2
YKL056C	14	8	662.62	0.0361316	0.120902	1.08632	WT	WT H2O2
YLR129W	6	3	92	0.0362589	0.121069	1.15829	WT	WT H2O2
YGL223C	3	2	40.32	0.0365345	0.12173	1.85295	WT	WT H2O2
YGR253C	11	11	535.33	0.0366768	0.121944	1.12544	WT H2O2	WT
YIL062C	5	4	134.75	0.0374803	0.124352	1.16784	WT H2O2	WT
YBR082C;YDR059C	7	4	200.99	0.0379642	0.125691	1.28594	WT H2O2	WT
YCR035C	5	4	84.25	0.0381185	0.125936	1.08968	WT H2O2	WT
YBR084W	18	10	397.87	0.0382603	0.126138	1.12873	WT H2O2	WT
YFL018C	23	18	758.52	0.038452	0.126504	1.09052	WT H2O2	WT
YGL016W	8	5	162.96	0.0389101	0.127743	1.19059	WT H2O2	WT
YOR164C	6	3	115.69	0.0390758	0.127795	1.24097	WT H2O2	WT
YDR258C	19	10	325.31	0.0390894	0.127795	1.44532	WT H2O2	WT
YDL058W	34	6	310.86	0.0394444	0.128687	1.16108	WT	WT H2O2
YCR031C	12	11	853.22	0.0400781	0.130483	1.09859	WT H2O2	WT
YDR365C	6	2	56.55	0.0402945	0.130835	1.11963	WT H2O2	WT
YFR009W	14	8	357.62	0.0403534	0.130835	1.18149	WT H2O2	WT
YBR007C	6	4	39.16	0.0407371	0.131468	1.17195	WT	WT H2O2
YLR147C	1	1	30.02	0.0407673	0.131468	1.13218	WT H2O2	WT
YGR037C	7	7	389.55	0.0408004	0.131468	1.11194	WT H2O2	WT
YLR109W	19	14	931.28	0.0412824	0.132748	1.15583	WT H2O2	WT
YDR382W	10	9	669.35	0.0416098	0.133527	1.0588	WT H2O2	WT
YMR038C	13	10	341.52	0.0429615	0.137582	1.10142	WT H2O2	WT
YBL058W	13	9	512.78	0.0431747	0.137983	1.06904	WT H2O2	WT
YJL068C	4	3	86.4	0.0438418	0.139645	1.0968	WT H2O2	WT
YPR148C	10	5	174.95	0.0438732	0.139645	1.09652	WT H2O2	WT
YBR078W	3	1	76.15	0.0443216	0.140786	1.32892	WT	WT H2O2
YNL069C	21	9	837.87	0.0446685	0.141601	1.06087	WT H2O2	WT
YMR215W	3	1	71.41	0.0448555	0.141907	2.18558	WT	WT H2O2
YOR108W	15	4	494.8	0.0459285	0.145008	1.08849	WT	WT H2O2
YKL166C	3	1	22.33	0.0460648	0.145146	1.67751	WT	WT H2O2
YJL177W	12	1	669.22	0.0465862	0.146494	1.10415	WT H2O2	WT
YPR110C	10	7	467.98	0.0474652	0.148959	1.13425	WT H2O2	WT
YMR113W	3	1	22.56	0.0477343	0.149378	1.22937	WT H2O2	WT
YBL041W	8	8	277.99	0.0478727	0.149378	1.10822	WT H2O2	WT
YLR250W	2	1	24.87	0.0480021	0.149378	1.12853	WT H2O2	WT
YML004C	3	2	65.65	0.0480428	0.149378	1.18034	WT H2O2	WT
YOR163W	3	2	76.46	0.0480756	0.149378	1.12957	WT	WT H2O2
YDR226W	19	11	689.27	0.0481794	0.149404	1.09113	WT	WT H2O2
YOL077C	9	5	151.21	0.0486882	0.150473	1.14842	WT H2O2	WT
YOR117W	11	8	355.84	0.0487163	0.150473	1.19452	WT H2O2	WT
YER006W	14	11	613.98	0.0488445	0.150572	1.14574	WT H2O2	WT
YGR027C	11	7	454.5	0.0492007	0.151372	1.11568	WT H2O2	WT
YBL007C	6	2	43.91	0.0494199	0.151748	1.12839	WT H2O2	WT
YKR070W	3	3	52.87	0.0496537	0.152168	1.06783	WT	WT H2O2
YLR074C	2	1	70.8	0.0502275	0.153626	1.17078	WT	WT H2O2
YJL190C	9	6	588.72	0.0503488	0.153696	1.17609	WT H2O2	WT
YPL127C	7	4	186.29	0.0505914	0.154137	1.15544	WT H2O2	WT
YEL058W	14	11	318.96	0.0507788	0.154218	1.04259	WT	WT H2O2
YPR018W	5	3	45.67	0.0508152	0.154218	1.15862	WT H2O2	WT
YOR251C	6	5	143.08	0.0512263	0.155165	1.15935	WT	WT H2O2
YFL010C	5	5	126.09	0.0522536	0.157817	1.08444	WT	WT H2O2
YML035C	10	6	144.37	0.0523032	0.157817	1.09477	WT H2O2	WT
YKL195W	4	2	79.07	0.0526148	0.158451	1.25599	WT H2O2	WT
YEL055C	11	7	164.98	0.0527825	0.158541	1.44031	WT	WT H2O2
YIL149C	20	2	149.08	0.0528471	0.158541	1.1682	WT	WT H2O2
YOL140W	3	2	89.73	0.0530806	0.158937	1.12529	WT	WT H2O2
YER136W	11	8	297.22	0.0534984	0.159883	1.03971	WT H2O2	WT
YGL056C	3	2	35.29	0.0540936	0.161141	1.26347	WT H2O2	WT
YMR250W	2	1	23.45	0.0541252	0.161141	1.51068	WT H2O2	WT
YGR180C	19	14	613.88	0.0549172	0.163188	1.1528	WT H2O2	WT
YDR168W	14	10	357.44	0.0554969	0.164599	1.0759	WT H2O2	WT
YER088C	2	2	26.39	0.0556718	0.164805	2.26912	WT	WT H2O2
YIL015W	4	3	65.53	0.0557846	0.164828	1.18732	WT	WT H2O2
YGR087C	6	1	439.58	0.0559412	0.164979	1.19606	WT H2O2	WT
YBL002W	7	5	225.54	0.0562406	0.165287	1.10722	WT H2O2	WT
YOR276W	2	2	91.9	0.0562566	0.165287	1.10264	WT	WT H2O2
YBR063C	3	2	49.29	0.0565398	0.165808	1.3415	WT	WT H2O2
YOR362C	7	5	218.65	0.057133	0.167234	1.0474	WT H2O2	WT
YPL190C	4	4	113.61	0.0575243	0.168066	1.10666	WT H2O2	WT
YGR094W	45	31	2022.62	0.0577891	0.168427	1.04804	WT	WT H2O2
YML070W	16	14	645.52	0.0578632	0.168427	1.12068	WT H2O2	WT
YEL038W	5	4	208.31	0.0581172	0.168852	1.11333	WT H2O2	WT
YGR207C	7	5	111.44	0.0583314	0.169161	1.10854	WT H2O2	WT
YHR170W	11	9	482.98	0.0585409	0.169207	1.06688	WT	WT H2O2
YGR020C	4	4	49.85	0.0585635	0.169207	1.11576	WT H2O2	WT
YOR151C	25	17	585.46	0.0590512	0.170302	1.15346	WT H2O2	WT
YPR052C	4	3	106.21	0.059958	0.1726	1.23092	WT H2O2	WT
YLR359W	24	14	710.89	0.0604269	0.173397	1.13433	WT	WT H2O2
YGR072W	5	2	33.73	0.0604565	0.173397	1.16474	WT	WT H2O2
YHR201C	8	7	150.57	0.0606385	0.173601	1.09733	WT	WT H2O2
YGL070C	4	3	127.27	0.0609435	0.173921	1.07072	WT H2O2	WT
YER021W	8	4	168.45	0.061039	0.173921	1.15686	WT H2O2	WT
YOL049W	9	7	239.68	0.0610833	0.173921	1.11841	WT H2O2	WT
YNL308C	11	4	181.09	0.0612588	0.174104	1.09922	WT H2O2	WT
YDL125C	5	4	295.39	0.0615788	0.174696	1.08098	WT	WT H2O2
YHL030W	15	8	205.02	0.0623583	0.176588	1.32316	WT	WT H2O2
YDR231C	3	2	23.57	0.0626386	0.177061	1.16898	WT	WT H2O2
YLR275W	2	2	54.79	0.0628908	0.177454	1.15146	WT H2O2	WT
YMR074C	2	2	59.87	0.0630694	0.177638	1.14891	WT	WT H2O2
YLR340W	19	17	934.18	0.0643644	0.18096	1.20958	WT H2O2	WT
YPR187W	2	1	69.49	0.0655972	0.184095	1.10904	WT H2O2	WT
YEL056W	3	2	61.08	0.0662768	0.18567	1.12557	WT H2O2	WT
YJL167W	18	8	815.14	0.0666959	0.18651	1.09672	WT	WT H2O2
YMR079W;YKL091C	19	19	749.21	0.0669594	0.186901	1.03605	WT	WT H2O2
YJL165C	1	1	18.83	0.0670745	0.186901	1.26164	WT H2O2	WT
YLR460C	8	4	139.1	0.0678063	0.188605	1.15448	WT H2O2	WT
YBR234C	9	5	286.88	0.0681035	0.189096	1.13744	WT H2O2	WT
YLR309C	10	2	84.4	0.068279	0.189248	1.27681	WT H2O2	WT
YOR095C	8	8	434.49	0.0689912	0.190884	1.0546	WT	WT H2O2
YBL091C	6	4	158.8	0.0691644	0.191025	1.23041	WT H2O2	WT
YDR310C	6	1	43.46	0.0694267	0.191412	1.49997	WT H2O2	WT
YDL132W	6	2	86.7	0.0700932	0.19291	1.29205	WT H2O2	WT
YJL173C	2	2	92.73	0.0702715	0.193062	1.11106	WT	WT H2O2
YPL049C	5	2	60	0.0711656	0.195176	1.18981	WT H2O2	WT
YHL013C	4	1	35.91	0.0716762	0.196232	1.27253	WT	WT H2O2
YDR172W	14	11	382.52	0.0725117	0.198173	1.22457	WT H2O2	WT
YDR328C	5	3	173.1	0.0736402	0.200907	1.11148	WT	WT H2O2
YGR204W	33	28	1360.91	0.0740693	0.201726	1.0683	WT H2O2	WT
YBR031W	21	2	1188.67	0.0750687	0.204093	1.07213	WT H2O2	WT
YDL111C	5	2	71.24	0.0756645	0.205356	1.14803	WT	WT H2O2
YDR381W	12	6	302.42	0.0758848	0.20546	1.07269	WT H2O2	WT
YNL316C	2	2	122.01	0.0759652	0.20546	1.25844	WT	WT H2O2
YLL013C	2	1	48.55	0.0763895	0.206133	1.20424	WT H2O2	WT
YPR069C	15	15	772.98	0.0766409	0.206133	1.05553	WT	WT H2O2
YIL021W	6	6	198.12	0.0766678	0.206133	1.18656	WT H2O2	WT
YGR009C	8	2	136.84	0.0767404	0.206133	1.1553	WT H2O2	WT
YLR114C	8	2	59.3	0.0769253	0.206276	1.21183	WT	WT H2O2
YPL012W	12	5	109.01	0.0776994	0.20736	1.12215	WT	WT H2O2
YPR199C	2	1	18.36	0.0777037	0.20736	1.38266	WT H2O2	WT
YNL066W	1	1	20.8	0.077727	0.20736	1.39395	WT	WT H2O2
YAL003W	12	10	587.76	0.078132	0.208086	1.05891	WT	WT H2O2
YGR205W	2	1	108.66	0.0786349	0.20907	1.17669	WT H2O2	WT
YEL047C	21	15	844.66	0.0792824	0.210434	1.04705	WT H2O2	WT
YOR340C	5	2	50.09	0.0796947	0.211171	1.30682	WT H2O2	WT
YJR007W	15	10	315.83	0.0801158	0.211717	1.19038	WT H2O2	WT
YLR328W	3	2	78.66	0.0801712	0.211717	1.07964	WT H2O2	WT
YHR039C-A	11	7	470.8	0.0811615	0.213971	1.04942	WT	WT H2O2
YMR012W	37	27	1068.3	0.0818397	0.215396	1.13061	WT H2O2	WT
YFR003C	1	1	55.97	0.0823206	0.216299	1.10653	WT H2O2	WT
YDR519W	5	3	238.56	0.0829627	0.217621	1.07373	WT	WT H2O2
YBR135W	2	1	25.58	0.0834274	0.217826	1.18462	WT	WT H2O2
YOL030W	4	4	57.03	0.0835041	0.217826	1.13178	WT	WT H2O2
YML022W	7	4	204.84	0.0835442	0.217826	1.07899	WT	WT H2O2
YLR249W	72	44	3371.91	0.0835972	0.217826	1.15047	WT H2O2	WT
YMR104C	4	2	49.72	0.084095	0.218759	1.0786	WT	WT H2O2
YJR060W	4	3	156.69	0.0842755	0.218865	1.05186	WT H2O2	WT
YOR230W	14	12	663.21	0.0847	0.219603	1.04411	WT H2O2	WT
YGR034W	18	3	851.1	0.0850131	0.22005	1.11275	WT H2O2	WT
YOL041C	8	7	204.68	0.0852562	0.220316	1.10722	WT H2O2	WT
YBR162C	4	2	125.98	0.0861497	0.222258	1.22365	WT	WT H2O2
YOR189W	1	1	31.85	0.0867394	0.223411	1.29377	WT	WT H2O2
YDR045C	2	2	58.76	0.0873616	0.224644	1.24544	WT	WT H2O2
YPL208W	5	3	65.95	0.0878445	0.225515	1.3293	WT H2O2	WT
YLR055C	3	1	85.32	0.0881665	0.225972	1.25048	WT	WT H2O2
YFL017C	3	1	29.16	0.0886278	0.226783	1.32666	WT	WT H2O2
YNL173C	5	2	50.77	0.0892529	0.22801	1.16163	WT H2O2	WT
YPR060C	8	5	284.83	0.089691	0.228756	1.07333	WT	WT H2O2
YOR063W	37	26	1793.58	0.089994	0.229155	1.09768	WT H2O2	WT
YHR024C	5	2	68.01	0.0904155	0.229562	1.27723	WT	WT H2O2
YBL087C	11	10	502.13	0.090447	0.229562	1.08283	WT H2O2	WT
YKR043C	12	11	453.56	0.0906362	0.22967	1.0637	WT	WT H2O2
YJL136C	8	1	469.86	0.0913076	0.23074	1.19624	WT H2O2	WT
YNL239W	9	6	245.74	0.091353	0.23074	1.0578	WT H2O2	WT
YPR108W	14	10	273.66	0.0915473	0.230858	1.22094	WT H2O2	WT
YMR108W	20	14	878.04	0.0919902	0.231602	1.05986	WT	WT H2O2
YOL090W	14	5	87.01	0.0926264	0.23283	1.08417	WT H2O2	WT
YDR427W	10	8	251.36	0.0929307	0.23322	1.14151	WT H2O2	WT
YGR193C	7	3	139.35	0.0932685	0.233694	1.17308	WT H2O2	WT
YEL026W	5	3	277.22	0.0934538	0.233784	1.31612	WT H2O2	WT
YOR265W	7	6	268.76	0.093891	0.234503	1.04269	WT H2O2	WT
YJL207C	6	1	39.14	0.0941509	0.234778	1.5132	WT H2O2	WT
YMR287C	8	3	60.73	0.0974556	0.242632	1.12924	WT	WT H2O2
YDL022W	11	8	509.89	0.0978192	0.24315	1.16386	WT H2O2	WT
YML093W	15	4	104.42	0.0979995	0.243213	1.15397	WT	WT H2O2
YOR089C	6	3	100.77	0.0984402	0.24392	1.15089	WT H2O2	WT
YDR153C	4	3	109.18	0.0998222	0.246953	1.10297	WT H2O2	WT
YLR244C	10	10	243.39	0.100467	0.248157	1.09171	WT H2O2	WT
YGR086C	13	9	748.35	0.101308	0.249841	1.13319	WT H2O2	WT
YPR028W	3	1	36.23	0.102001	0.251154	1.17779	WT H2O2	WT
YNL168C	3	1	27.75	0.104925	0.257947	1.12062	WT H2O2	WT
YOL070C	6	2	115.13	0.105326	0.258528	1.09986	WT H2O2	WT
YHR107C	12	9	398.55	0.105975	0.259714	1.07151	WT	WT H2O2
YDL173W	2	2	71.4	0.106521	0.260508	1.25244	WT H2O2	WT
YHR023W	23	6	245.25	0.106632	0.260508	1.31637	WT	WT H2O2
YGL232W	13	6	295.94	0.106858	0.260563	1.09806	WT H2O2	WT
YBL100W-B	8	3	89.27	0.106987	0.260563	1.09078	WT	WT H2O2
YLR059C	3	2	62.21	0.10775	0.262013	1.16152	WT	WT H2O2
YIL125W	14	9	229.91	0.108352	0.262941	1.04073	WT H2O2	WT
YLR106C	31	10	300.98	0.108467	0.262941	1.09762	WT H2O2	WT
YHR113W	5	4	130.94	0.109124	0.263427	1.09035	WT	WT H2O2
YDR129C	27	20	1153.46	0.109149	0.263427	1.13601	WT H2O2	WT
YNR054C	2	1	35.11	0.109173	0.263427	1.11876	WT	WT H2O2
YKL130C	3	1	75.28	0.10939	0.263546	1.17588	WT H2O2	WT
YPR143W	4	1	82.31	0.110247	0.264882	1.10766	WT H2O2	WT
YMR275C	6	1	53.18	0.110283	0.264882	1.17078	WT	WT H2O2
YGR264C	34	30	1511.89	0.110741	0.265574	1.04955	WT	WT H2O2
YDR280W	6	3	64.38	0.111794	0.267552	1.11007	WT H2O2	WT
YNL112W	22	18	732.12	0.111907	0.267552	1.14922	WT H2O2	WT
YMR290C	17	13	544.84	0.1122	0.267843	1.2688	WT	WT H2O2
YCL054W	7	3	57.88	0.112372	0.267845	1.17457	WT	WT H2O2
YGR118W	7	6	323.53	0.112583	0.267941	1.086	WT H2O2	WT
YIR036C	5	3	71.85	0.113871	0.270596	1.34459	WT H2O2	WT
YPR180W	4	2	54.62	0.114514	0.27171	1.165	WT H2O2	WT
YJL033W	9	4	87.08	0.116329	0.27522	1.0694	WT H2O2	WT
YHR091C	7	2	116.56	0.116345	0.27522	1.11902	WT H2O2	WT
YFR033C	1	1	22.01	0.117148	0.276019	1.99656	WT H2O2	WT
YPL225W	13	9	501.25	0.117149	0.276019	1.06804	WT H2O2	WT
YDR404C	1	1	46.84	0.117211	0.276019	1.15215	WT H2O2	WT
YHR143W-A	3	3	119.35	0.117456	0.276181	1.10696	WT H2O2	WT
YKR057W	8	1	492.79	0.118712	0.278714	1.1268	WT H2O2	WT
YGR010W	6	2	63.97	0.119133	0.279285	1.13285	WT	WT H2O2
YKR082W	5	2	63.43	0.11945	0.279609	1.14678	WT	WT H2O2
YGL201C	5	2	70.03	0.119632	0.279618	1.56248	WT H2O2	WT
YNL104C	23	12	708.25	0.119843	0.279693	1.04717	WT	WT H2O2
YGL106W	14	7	708.62	0.121222	0.28249	1.07867	WT H2O2	WT
YHR141C	7	4	224.16	0.121997	0.283875	1.14562	WT H2O2	WT
YOR293W	7	1	361.17	0.122581	0.284811	1.28517	WT H2O2	WT
YGL076C	26	1	1284.7	0.123788	0.286749	1.17009	WT	WT H2O2
YMR109W	16	10	421.45	0.123813	0.286749	1.05932	WT H2O2	WT
YBR286W	14	10	600.9	0.123965	0.286749	1.04958	WT H2O2	WT
YJR045C	42	26	2199.96	0.124253	0.286992	1.04718	WT H2O2	WT
YER151C	8	3	77.71	0.12462	0.287388	1.12111	WT H2O2	WT
YLL024C	54	11	3709.17	0.124792	0.287388	1.07177	WT H2O2	WT
YDR517W	3	3	60.09	0.126978	0.291992	1.22407	WT	WT H2O2
YLL029W	13	4	91.76	0.127198	0.29207	1.11519	WT H2O2	WT
YOR061W	6	3	53.36	0.127707	0.292811	1.39075	WT H2O2	WT
YNL062C	5	2	82.88	0.128	0.293054	1.18264	WT	WT H2O2
YNL041C	3	1	18.42	0.129095	0.295128	1.36621	WT	WT H2O2
YOR261C	3	2	61.2	0.129664	0.295996	1.10602	WT H2O2	WT
YDR475C	5	1	40.04	0.129866	0.296027	1.40036	WT	WT H2O2
YMR027W	10	8	221.38	0.131761	0.299649	1.09799	WT H2O2	WT
YJR112W	2	1	55.35	0.131935	0.299649	1.13192	WT	WT H2O2
YBR092C	6	3	182.45	0.132264	0.299649	1.16434	WT	WT H2O2
YDL126C	37	30	1563.39	0.132451	0.299649	1.07242	WT H2O2	WT
YNL207W	7	6	224.51	0.132473	0.299649	1.08165	WT	WT H2O2
YCR083W	1	1	37.48	0.132604	0.299649	1.18307	WT H2O2	WT
YER009W	3	2	143.81	0.133138	0.300424	1.09768	WT	WT H2O2
YGR186W	14	5	153.95	0.134019	0.301487	1.09194	WT	WT H2O2
YDR162C	3	2	72.14	0.134105	0.301487	1.14025	WT H2O2	WT
YML078W	7	5	303.91	0.134486	0.301487	1.08218	WT	WT H2O2
YBR267W	5	2	71.14	0.134534	0.301487	1.12943	WT H2O2	WT
YLR314C	12	8	339.21	0.134738	0.301487	1.07035	WT	WT H2O2
YCL011C	6	4	123.95	0.134764	0.301487	1.10651	WT H2O2	WT
YAR015W	9	6	239.77	0.135209	0.301779	1.14359	WT	WT H2O2
YLR038C	1	1	30.05	0.13528	0.301779	1.18332	WT H2O2	WT
YML010W	17	10	432.93	0.136108	0.30304	1.08136	WT H2O2	WT
YMR318C	16	15	750.45	0.136369	0.30304	1.08975	WT H2O2	WT
YHR193C	8	6	434.86	0.136485	0.30304	1.10248	WT H2O2	WT
YGR080W	5	5	224.61	0.136791	0.30304	1.06904	WT H2O2	WT
YDR177W	9	8	192.09	0.136813	0.30304	1.13464	WT H2O2	WT
YDR518W	1	1	27.58	0.137053	0.303143	1.66666	WT	WT H2O2
YLR017W	3	1	27.79	0.137856	0.304488	1.29778	WT H2O2	WT
YBR164C	6	6	161.74	0.138242	0.30491	1.06285	WT H2O2	WT
YGL030W	11	9	718.84	0.140163	0.308325	1.13822	WT H2O2	WT
YIL008W	1	1	63.05	0.140184	0.308325	1.17076	WT H2O2	WT
YPR159W	6	4	103.12	0.141323	0.310395	1.04958	WT H2O2	WT
YGL019W	3	2	81.32	0.141616	0.310604	1.12647	WT	WT H2O2
YDL226C	16	10	418.87	0.142915	0.312684	1.08658	WT	WT H2O2
YPL260W	5	2	102.46	0.142964	0.312684	1.19174	WT H2O2	WT
YMR091C	2	2	74.87	0.143398	0.313196	1.13131	WT	WT H2O2
YMR080C	8	2	85.48	0.14376	0.313209	1.16921	WT	WT H2O2
YOR122C	5	4	180.08	0.143908	0.313209	1.08116	WT	WT H2O2
YDR025W	13	11	565.11	0.144004	0.313209	1.05325	WT H2O2	WT
YKL039W	1	1	26.34	0.144693	0.314043	1.36977	WT H2O2	WT
YOR048C	5	3	54.73	0.144789	0.314043	1.102	WT H2O2	WT
YOR194C	2	2	63.13	0.145044	0.314163	1.09337	WT H2O2	WT
YDL147W	10	5	297.14	0.145446	0.314597	1.17126	WT H2O2	WT
YBL039C	15	13	703.23	0.145971	0.315298	1.07967	WT	WT H2O2
YGR282C	3	3	150.95	0.146794	0.316299	1.09748	WT	WT H2O2
YDR511W	2	2	16.43	0.147003	0.316299	1.17938	WT H2O2	WT
YNL157W	5	3	151.07	0.147041	0.316299	1.18964	WT H2O2	WT
YAL035W	31	17	1214.79	0.147928	0.317772	1.10971	WT H2O2	WT
YHR046C	4	3	82.02	0.14909	0.319523	1.10433	WT	WT H2O2
YLR276C	6	3	75.47	0.149152	0.319523	1.12454	WT H2O2	WT
YDR071C	10	9	533.92	0.150021	0.320946	1.04709	WT H2O2	WT
YOL056W	5	3	88.25	0.150302	0.321108	1.09926	WT H2O2	WT
YGR187C	5	3	146.63	0.150823	0.321776	1.10685	WT	WT H2O2
YGR279C	7	6	214.94	0.151025	0.321776	1.11058	WT	WT H2O2
YER030W	2	1	107.12	0.15381	0.327264	1.06996	WT	WT H2O2
YDL103C	17	10	550.86	0.155117	0.329598	1.05036	WT H2O2	WT
YDL181W	3	2	67.35	0.156432	0.331841	1.2355	WT H2O2	WT
YBR011C;YPL112C	26	21	1480.07	0.156597	0.331841	1.02822	WT	WT H2O2
YKR048C	10	8	513.85	0.156911	0.332058	1.0641	WT	WT H2O2
YKL190W	2	1	24.69	0.157716	0.333311	1.08918	WT H2O2	WT
YJL041W	21	19	747.05	0.15931	0.336226	1.06927	WT	WT H2O2
YPR041W	16	12	492.09	0.16001	0.336645	1.11577	WT H2O2	WT
YGL221C	11	11	444.71	0.160103	0.336645	1.03765	WT	WT H2O2
YKL117W	6	6	286.41	0.160154	0.336645	1.07429	WT H2O2	WT
YGL244W	9	4	63.41	0.160421	0.336755	1.05603	WT	WT H2O2
YLR335W	22	19	653.65	0.161746	0.338672	1.07425	WT	WT H2O2
YOR091W	5	3	159.5	0.161903	0.338672	1.12631	WT H2O2	WT
YCL043C	26	20	1416.38	0.162269	0.338672	1.06702	WT	WT H2O2
YPL249C	4	4	66.49	0.162345	0.338672	1.11909	WT	WT H2O2
YOR328W	9	1	147.24	0.162416	0.338672	1.50059	WT H2O2	WT
YLR028C	18	10	654.41	0.162702	0.338772	1.08594	WT H2O2	WT
YMR230W	7	1	356.09	0.162896	0.338772	1.69003	WT H2O2	WT
YPL239W	11	9	479.52	0.163358	0.338902	1.1929	WT	WT H2O2
YER089C	11	7	477.91	0.163491	0.338902	1.07172	WT	WT H2O2
YGL043W	6	4	215.36	0.163713	0.338902	1.07189	WT H2O2	WT
YMR061W	5	3	60.48	0.163824	0.338902	1.05821	WT H2O2	WT
YPR016C	4	3	194	0.165613	0.34215	1.04297	WT	WT H2O2
YLR089C	3	2	65.75	0.166308	0.342298	1.15189	WT	WT H2O2
YLR303W	2	1	26.84	0.166309	0.342298	1.08987	WT	WT H2O2
YDL078C	2	1	46.97	0.16634	0.342298	1.12328	WT H2O2	WT
YLR025W	4	3	133.46	0.167423	0.344073	1.0486	WT H2O2	WT
YIL078W	39	31	1772.99	0.168182	0.344833	1.02327	WT	WT H2O2
YLR143W	3	2	38.06	0.168233	0.344833	1.85518	WT	WT H2O2
YBL056W	9	5	217.16	0.169515	0.347007	1.16176	WT H2O2	WT
YMR194W	12	2	522.95	0.170119	0.34779	1.15372	WT	WT H2O2
YOL005C	3	2	46.69	0.171997	0.351171	1.0534	WT	WT H2O2
YBL017C	5	1	64.16	0.172974	0.352704	1.18163	WT H2O2	WT
YER075C	7	4	26.19	0.173261	0.35283	1.10124	WT H2O2	WT
YER043C	29	23	1508.27	0.173624	0.35311	1.0351	WT	WT H2O2
YOR109W	8	5	95.44	0.174913	0.355271	1.07074	WT H2O2	WT
YDR145W	10	3	54.71	0.175373	0.355743	1.04974	WT H2O2	WT
YLL040C	27	8	191.24	0.175752	0.356051	1.12534	WT	WT H2O2
YHR051W	4	3	80.94	0.176392	0.356887	1.16508	WT	WT H2O2
YDL236W	7	4	292.95	0.177554	0.358773	1.14332	WT	WT H2O2
YER003C	13	11	602.89	0.178291	0.359799	1.06599	WT	WT H2O2
YDL130W	1	1	125.11	0.178639	0.360038	1.0611	WT H2O2	WT
YGR167W	6	3	242.78	0.179524	0.361355	1.06155	WT H2O2	WT
YDL100C	10	8	299.66	0.180227	0.362304	1.08851	WT H2O2	WT
YKL088W	2	1	21.29	0.180975	0.363341	1.12285	WT H2O2	WT
YJR076C	6	5	134.69	0.182339	0.365065	1.06593	WT	WT H2O2
YMR071C	1	1	31.73	0.18237	0.365065	1.4223	WT H2O2	WT
YPL129W	4	2	88.29	0.182532	0.365065	1.09906	WT	WT H2O2
YMR309C	17	13	627.46	0.18282	0.365173	1.1004	WT H2O2	WT
YGR284C	3	2	48.48	0.183787	0.366638	1.18301	WT H2O2	WT
YKL157W	30	27	1288.25	0.184073	0.366741	1.02473	WT H2O2	WT
YJR132W	5	1	61.96	0.184851	0.367823	1.13201	WT	WT H2O2
YJR069C	10	8	450.98	0.185294	0.368236	1.03526	WT	WT H2O2
YJR014W	6	3	265.95	0.185816	0.368806	1.02963	WT H2O2	WT
YMR029C	4	1	20.77	0.186122	0.368946	1.11389	WT	WT H2O2
YBR058C	9	6	151.17	0.187242	0.370581	1.05742	WT H2O2	WT
YGL253W	33	25	1564.61	0.18742	0.370581	1.06017	WT H2O2	WT
YOL040C	8	6	369.27	0.188943	0.373122	1.05947	WT H2O2	WT
YBR121C	39	33	1848.2	0.190315	0.375356	1.03717	WT	WT H2O2
YDL160C	9	7	203.62	0.190987	0.376208	1.13504	WT H2O2	WT
YGR145W	10	5	232.77	0.192345	0.378035	1.05364	WT H2O2	WT
YML110C	3	1	27.65	0.192425	0.378035	1.47127	WT H2O2	WT
YFR023W	8	1	73.52	0.192862	0.378035	1.14293	WT H2O2	WT
YOR375C	24	10	1427.5	0.193063	0.378035	1.02465	WT	WT H2O2
YER080W	17	12	354.84	0.193124	0.378035	1.08086	WT	WT H2O2
YGR148C	12	3	539.76	0.193363	0.378035	1.32611	WT H2O2	WT
YLR029C	11	2	461.92	0.193635	0.378095	1.06429	WT H2O2	WT
YDL201W	8	5	258.99	0.194356	0.379031	1.06162	WT	WT H2O2
YHR037W	11	7	278.93	0.195209	0.380221	1.06793	WT H2O2	WT
YER069W	9	7	92.19	0.196729	0.382706	1.12815	WT	WT H2O2
YOR195W	11	3	119.39	0.197574	0.383873	1.17223	WT H2O2	WT
YML017W	4	4	114.46	0.199651	0.387426	1.10102	WT H2O2	WT
YOR270C	4	4	36.71	0.200315	0.388233	1.06146	WT	WT H2O2
YJR032W	5	5	124.71	0.201103	0.389281	1.12509	WT	WT H2O2
YGL202W	23	17	1124.75	0.201916	0.390372	1.02639	WT	WT H2O2
YJL087C	7	2	41.01	0.202249	0.390533	1.10081	WT H2O2	WT
YLR432W	22	5	1171.22	0.203378	0.39223	1.08279	WT H2O2	WT
YKL127W	15	11	616.06	0.204173	0.39312	1.04343	WT	WT H2O2
YNL016W	5	1	170.25	0.204342	0.39312	1.0747	WT H2O2	WT
YOR252W	2	1	19.14	0.205791	0.395333	1.05248	WT	WT H2O2
YER159C	5	2	72.06	0.205997	0.395333	1.1804	WT	WT H2O2
YHR182W	7	1	70.16	0.207946	0.397992	1.094	WT	WT H2O2
YER073W	22	12	670.16	0.20803	0.397992	1.05859	WT	WT H2O2
YDL161W	6	2	156.36	0.208145	0.397992	1.22713	WT H2O2	WT
YBR049C	9	3	134.08	0.209094	0.398844	1.13109	WT	WT H2O2
YGR111W	4	3	86.28	0.2091	0.398844	1.09326	WT H2O2	WT
YDR037W	32	23	1430.69	0.209924	0.39908	1.03534	WT	WT H2O2
YGR005C	5	2	34.28	0.209953	0.39908	1.15088	WT H2O2	WT
YLR420W	11	8	237.37	0.210134	0.39908	1.08755	WT	WT H2O2
YOL021C	10	5	177.88	0.210443	0.39908	1.20492	WT	WT H2O2
YCR084C	16	14	772.96	0.210614	0.39908	1.06818	WT	WT H2O2
YDR356W	18	2	142.06	0.210753	0.39908	1.07995	WT	WT H2O2
YLR330W	9	7	277.29	0.211477	0.399783	1.08495	WT H2O2	WT
YDR189W	6	1	63.45	0.211635	0.399783	1.14974	WT H2O2	WT
YGR078C	5	4	191.58	0.213067	0.402003	1.07437	WT	WT H2O2
YOR020C	8	4	297.41	0.21353	0.402392	1.05122	WT H2O2	WT
YGR095C	3	2	66.4	0.215623	0.405848	1.09787	WT	WT H2O2
YOR098C	9	6	81.67	0.216768	0.407514	1.08573	WT	WT H2O2
YLR172C	6	5	165.97	0.217329	0.408071	1.13134	WT	WT H2O2
YDL092W	3	1	47	0.217586	0.408071	1.05775	WT H2O2	WT
YJL034W	31	22	1167.63	0.218094	0.408445	1.04263	WT	WT H2O2
YOL061W	8	6	213.9	0.218307	0.408445	1.11689	WT	WT H2O2
YDR002W	9	4	178.87	0.219227	0.409148	1.0436	WT	WT H2O2
YMR247C	6	1	81.96	0.219451	0.409148	1.14916	WT H2O2	WT
YBR035C	9	7	393.75	0.219466	0.409148	1.05363	WT H2O2	WT
YER036C	20	13	799.45	0.21999	0.409569	1.1294	WT H2O2	WT
YBR281C	3	1	34.52	0.220216	0.409569	1.14807	WT	WT H2O2
YLL050C	9	8	470.13	0.222697	0.413522	1.04778	WT H2O2	WT
YGL048C	12	8	371.96	0.223011	0.413522	1.07442	WT H2O2	WT
YDR429C	11	7	390.7	0.223373	0.413522	1.09394	WT H2O2	WT
YLR022C	7	3	81.8	0.223397	0.413522	1.13785	WT H2O2	WT
YGR017W	2	1	46.9	0.225456	0.416505	1.10353	WT H2O2	WT
YKL192C	6	5	193.36	0.225541	0.416505	1.22507	WT	WT H2O2
YDR496C	6	2	51.91	0.227747	0.420084	1.16703	WT	WT H2O2
YDR036C	6	1	96.44	0.22823	0.420479	1.10226	WT	WT H2O2
YOR317W	13	12	480.71	0.228682	0.420819	1.07045	WT H2O2	WT
YDR348C	5	4	132.9	0.229268	0.421401	1.09699	WT	WT H2O2
YPL210C	12	6	223.78	0.234236	0.430028	1.06172	WT H2O2	WT
YGR211W	13	9	417.29	0.235066	0.431046	1.07211	WT H2O2	WT
YBR143C	18	12	633.44	0.235483	0.431078	1.09825	WT H2O2	WT
YDL084W	24	22	1035.55	0.235634	0.431078	1.06417	WT	WT H2O2
YBR218C	36	5	1084.24	0.237301	0.433621	1.0439	WT	WT H2O2
YDR419W	10	2	78.92	0.238829	0.435904	1.04696	WT	WT H2O2
YLR368W	4	3	24.22	0.239344	0.436129	1.0915	WT	WT H2O2
YOR096W	18	7	757.14	0.239509	0.436129	1.11638	WT H2O2	WT
YOR243C	13	7	285.92	0.241504	0.439252	1.02779	WT H2O2	WT
YPL031C	4	2	92.72	0.241876	0.439417	1.22527	WT H2O2	WT
YPL183C	5	3	29.08	0.24256	0.440149	1.05657	WT	WT H2O2
YDL081C	3	1	214.86	0.242925	0.440149	1.20501	WT H2O2	WT
YDR091C	20	12	815.06	0.243122	0.440149	1.09835	WT H2O2	WT
YOR196C	3	2	56.42	0.243903	0.44037	1.83683	WT	WT H2O2
YDR354W	3	1	41.96	0.244077	0.44037	1.11077	WT	WT H2O2
YKR020W	4	2	95.09	0.244087	0.44037	1.06126	WT H2O2	WT
YLR447C	6	4	272.14	0.24479	0.44113	1.06828	WT	WT H2O2
YHR047C	12	8	389.36	0.246297	0.442755	1.10126	WT H2O2	WT
YBL099W	19	13	601.08	0.246733	0.442755	1.0472	WT H2O2	WT
YML056C	21	4	980.41	0.246927	0.442755	1.09824	WT H2O2	WT
YEL022W	10	2	134.8	0.247018	0.442755	1.16421	WT H2O2	WT
YOR039W	8	5	137.07	0.247106	0.442755	1.03659	WT	WT H2O2
YER155C	11	6	78.08	0.248384	0.444487	1.10317	WT H2O2	WT
YGL087C	3	3	77.03	0.248791	0.444487	1.09733	WT H2O2	WT
YDL064W	5	2	29.56	0.248924	0.444487	1.06293	WT	WT H2O2
YKL029C	18	13	576.6	0.249587	0.445105	1.05063	WT	WT H2O2
YNL110C	3	2	75.68	0.249979	0.445105	1.06893	WT H2O2	WT
YDR372C	6	3	90.94	0.250123	0.445105	1.09241	WT	WT H2O2
YDL082W	14	1	655.62	0.250778	0.445764	1.14693	WT	WT H2O2
YMR128W	16	5	137.4	0.251978	0.447389	1.04147	WT H2O2	WT
YJR109C	27	16	798.8	0.252741	0.447703	1.05463	WT	WT H2O2
YDR321W	9	7	409.21	0.252853	0.447703	1.06808	WT	WT H2O2
YIL052C	6	3	220.06	0.253012	0.447703	1.041	WT H2O2	WT
YNL074C	2	1	25.45	0.254243	0.449306	1.20455	WT H2O2	WT
YLR221C	4	1	61.93	0.254711	0.449306	1.07378	WT	WT H2O2
YOR204W;YPL119C	27	20	1099.26	0.254779	0.449306	1.06723	WT H2O2	WT
YGR231C	4	1	30.08	0.256073	0.451081	1.09873	WT	WT H2O2
YDR050C	20	19	1236.32	0.256826	0.451898	1.03736	WT	WT H2O2
YLR185W	11	5	383.29	0.257448	0.452458	1.09997	WT	WT H2O2
YIL063C	6	4	299.9	0.257722	0.452458	1.04907	WT H2O2	WT
YIL038C	8	2	139.37	0.25892	0.454053	1.15461	WT	WT H2O2
YDL137W	12	2	615.4	0.259653	0.454644	1.1463	WT H2O2	WT
YGR123C	5	2	64.78	0.259896	0.454644	1.12685	WT	WT H2O2
YDR448W	4	1	38.89	0.260128	0.454644	2.24372	WT	WT H2O2
YMR261C	12	8	267.79	0.260876	0.454924	1.04727	WT H2O2	WT
YNL002C	2	1	42.51	0.261219	0.454924	1.1762	WT	WT H2O2
YMR186W	53	11	3057.76	0.261372	0.454924	1.05908	WT	WT H2O2
YBR154C	2	2	26.88	0.261573	0.454924	1.09525	WT	WT H2O2
YCR060W	2	2	46.89	0.261873	0.454924	1.15305	WT	WT H2O2
YBR179C	4	1	24.22	0.262031	0.454924	1.15592	WT	WT H2O2
YFR038W	9	3	36.94	0.262493	0.455221	1.13274	WT	WT H2O2
YLR304C	31	21	906.18	0.263007	0.455289	1.06158	WT	WT H2O2
YLR287C	4	2	77.55	0.263114	0.455289	1.08424	WT	WT H2O2
YAL062W	12	1	367.17	0.264522	0.45722	1.69329	WT H2O2	WT
YMR183C	3	2	66.18	0.265033	0.457599	1.26622	WT H2O2	WT
YDR063W	4	2	56.85	0.266016	0.458789	1.06141	WT H2O2	WT
YML073C	20	5	836.6	0.266393	0.458934	1.16403	WT H2O2	WT
YGL234W	21	16	844.88	0.267381	0.460131	1.11177	WT	WT H2O2
YBL022C	7	4	118.38	0.268461	0.461481	1.16494	WT H2O2	WT
YLR002C	3	1	52.04	0.270315	0.46345	1.59767	WT	WT H2O2
YKR059W	22	18	1578.96	0.270464	0.46345	1.0625	WT	WT H2O2
YOR027W	35	27	1352.21	0.27051	0.46345	1.05475	WT H2O2	WT
YLR351C	6	4	314.65	0.27079	0.46345	1.05225	WT H2O2	WT
YBL026W	6	4	176.88	0.272652	0.466128	1.07368	WT H2O2	WT
YGL008C	19	2	814.71	0.273	0.466214	1.19624	WT H2O2	WT
YJL189W	3	2	87.86	0.273368	0.466334	1.12187	WT	WT H2O2
YNL014W	26	2	1015.46	0.274724	0.467734	1.14865	WT H2O2	WT
YHR053C	1	1	75.92	0.275051	0.467734	1.23142	WT H2O2	WT
YDR500C	10	4	293.66	0.275349	0.467734	1.12338	WT	WT H2O2
YGL068W	7	3	137.18	0.275384	0.467734	1.11711	WT H2O2	WT
YDR299W	7	4	91.07	0.275697	0.46776	1.10611	WT	WT H2O2
YKR074W	3	1	65.91	0.277376	0.470099	1.05912	WT	WT H2O2
YNL209W	45	3	3019.46	0.277715	0.470164	1.03203	WT H2O2	WT
YCR090C	2	1	80.01	0.278533	0.47104	1.06899	WT	WT H2O2
YBR087W	3	1	37.8	0.279663	0.47244	1.21271	WT H2O2	WT
YBR010W	2	1	73.91	0.280154	0.472759	1.09418	WT H2O2	WT
YNL182C	4	3	49.17	0.280748	0.473253	1.06239	WT H2O2	WT
YGL159W	4	1	20.92	0.28376	0.477378	1.2039	WT	WT H2O2
YLR060W	25	21	760.11	0.284002	0.477378	1.03515	WT	WT H2O2
YER081W	7	1	230.07	0.28411	0.477378	1.20121	WT	WT H2O2
YIL022W	10	5	273.3	0.286122	0.480243	1.17342	WT	WT H2O2
YKR056W	9	3	53.53	0.288067	0.48299	1.11855	WT	WT H2O2
YLR133W	4	2	72.94	0.288582	0.483268	1.20353	WT H2O2	WT
YJR016C	26	23	995.52	0.288866	0.483268	1.02862	WT	WT H2O2
YOR057W	4	1	39.3	0.290224	0.483268	1.25622	WT	WT H2O2
YMR205C	34	25	1622.98	0.29027	0.483268	1.03867	WT	WT H2O2
YOL149W	1	1	29.15	0.290338	0.483268	1.14794	WT	WT H2O2
YDR394W	9	6	258.12	0.290522	0.483268	1.08415	WT H2O2	WT
YOL100W	9	3	78.43	0.290529	0.483268	1.03968	WT	WT H2O2
YJR103W	3	2	81.19	0.290701	0.483268	1.09273	WT H2O2	WT
YJL029C	6	2	36.76	0.291919	0.484778	1.07895	WT H2O2	WT
YPR103W	7	7	325.2	0.293309	0.486569	1.04187	WT H2O2	WT
YHL015W	13	12	651.68	0.293697	0.486698	1.04493	WT H2O2	WT
YKL024C	11	7	387.03	0.297718	0.49284	1.03392	WT	WT H2O2
YIL051C	7	5	367.84	0.298078	0.492914	1.08447	WT H2O2	WT
YFR044C	18	14	729.56	0.298891	0.493738	1.06045	WT	WT H2O2
YJR133W	3	2	83.58	0.299686	0.494529	1.07948	WT H2O2	WT
YLR199C	2	2	64.15	0.30183	0.497542	1.08141	WT H2O2	WT
YAR007C	6	4	119.01	0.302747	0.49853	1.08442	WT	WT H2O2
YGR090W	12	5	241.64	0.303442	0.498834	1.05151	WT H2O2	WT
YDR454C	15	11	696.99	0.303569	0.498834	1.05783	WT	WT H2O2
YDR098C	4	3	120.63	0.305142	0.500893	1.0757	WT H2O2	WT
YMR216C	4	4	58.18	0.305749	0.501353	1.29403	WT	WT H2O2
YBR169C	17	6	448.18	0.306062	0.501353	1.32195	WT	WT H2O2
YPL271W	1	1	46.23	0.310121	0.50747	1.11053	WT H2O2	WT
YBL055C	6	3	82.23	0.310891	0.508146	1.88804	WT H2O2	WT
YJR064W	17	13	594.76	0.311305	0.508146	1.04397	WT	WT H2O2
YDR068W	5	3	109.57	0.311859	0.508146	1.02095	WT	WT H2O2
YER004W	3	1	54.98	0.311874	0.508146	1.3223	WT H2O2	WT
YMR276W	5	4	95.31	0.312156	0.508146	1.03782	WT	WT H2O2
YBR261C	4	1	64.89	0.312481	0.508147	1.05302	WT	WT H2O2
YCR102C	5	1	86.88	0.313497	0.509271	1.13001	WT	WT H2O2
YJR043C	4	1	56.83	0.314508	0.510383	1.32931	WT	WT H2O2
YHR018C	13	8	454.74	0.315154	0.510556	1.03774	WT	WT H2O2
YKL006W	14	2	814.92	0.315558	0.510556	1.07528	WT H2O2	WT
YBL023C	7	1	53.95	0.315593	0.510556	1.39169	WT	WT H2O2
YGR155W	39	33	2287.26	0.316655	0.511746	1.04531	WT	WT H2O2
YPL028W	21	19	1307.75	0.318024	0.513428	1.03101	WT	WT H2O2
YPL195W	5	1	48.01	0.318526	0.513709	1.10007	WT H2O2	WT
YLR189C	10	1	47.72	0.318984	0.513919	1.11077	WT	WT H2O2
YHR068W	18	17	898.51	0.319428	0.514106	1.03474	WT	WT H2O2
YOR142W	9	9	334.6	0.320467	0.515031	1.02715	WT	WT H2O2
YJR093C	1	1	65.56	0.320661	0.515031	1.20015	WT	WT H2O2
YGL004C	4	1	35.52	0.322064	0.516615	1.16071	WT	WT H2O2
YGR169C-A	3	1	77.59	0.322307	0.516615	1.10389	WT	WT H2O2
YML014W	1	1	42.04	0.322873	0.516752	1.18108	WT	WT H2O2
YGL206C	39	30	1927.41	0.323053	0.516752	1.07888	WT H2O2	WT
YGL027C	9	5	197.15	0.324156	0.517988	1.07304	WT	WT H2O2
YOR133W	61	53	3666.09	0.326372	0.520997	1.06439	WT H2O2	WT
YDR457W	23	7	199.1	0.328776	0.524158	1.03383	WT	WT H2O2
YDR127W	55	40	1756.62	0.32918	0.524158	1.05422	WT H2O2	WT
YML057W	10	5	122.21	0.329356	0.524158	1.0292	WT	WT H2O2
YHR025W	11	9	393.37	0.331023	0.526074	1.01568	WT	WT H2O2
YBR256C	3	3	88.01	0.331232	0.526074	1.04875	WT	WT H2O2
YLR113W	5	4	43.5	0.331939	0.526663	1.11441	WT H2O2	WT
YHR027C	24	18	787.85	0.332396	0.526854	1.0727	WT H2O2	WT
YBR094W	5	3	74.43	0.333898	0.5287	1.08372	WT	WT H2O2
YPR133C	11	7	276.43	0.334985	0.529886	1.08054	WT H2O2	WT
YFL005W	10	3	248.14	0.335592	0.530309	1.0433	WT H2O2	WT
YER112W	6	1	94.29	0.336794	0.531673	1.40771	WT	WT H2O2
YOL022C	9	6	219.55	0.338217	0.532877	1.05737	WT H2O2	WT
YOR128C	14	10	312.83	0.338237	0.532877	1.05079	WT H2O2	WT
YDR188W	14	9	454.16	0.33868	0.533038	1.05334	WT	WT H2O2
YJR099W	3	2	48.9	0.339951	0.534501	1.07083	WT H2O2	WT
YER090W	17	12	606.87	0.343988	0.540281	1.07089	WT H2O2	WT
YHR146W	9	7	312.7	0.344422	0.540281	1.04159	WT H2O2	WT
YNL045W	4	2	106.85	0.344662	0.540281	1.03494	WT H2O2	WT
YGL099W	16	10	306.18	0.345718	0.541393	1.07448	WT H2O2	WT
YML085C	11	6	416.51	0.346063	0.541393	1.05567	WT	WT H2O2
YBR112C	9	7	242.84	0.349538	0.546283	1.03144	WT	WT H2O2
YLR126C	3	2	47.84	0.352945	0.551059	1.0622	WT	WT H2O2
YPL093W	13	5	244.22	0.353308	0.551076	1.07791	WT	WT H2O2
YJR074W	3	3	148.1	0.355545	0.554013	1.09163	WT	WT H2O2
YDL065C	2	1	63.33	0.355935	0.55407	1.11302	WT H2O2	WT
YPL263C	6	3	82.7	0.35783	0.556466	1.05179	WT H2O2	WT
YKL126W	6	4	165.3	0.358221	0.556522	1.11143	WT H2O2	WT
YIR035C	3	3	49.27	0.359606	0.55812	1.18023	WT H2O2	WT
YKL079W	7	2	96.79	0.36086	0.559512	1.13131	WT H2O2	WT
YKL025C	4	2	30.07	0.362071	0.560833	1.10026	WT H2O2	WT
YGL009C	36	29	1335.44	0.36288	0.561364	1.0683	WT	WT H2O2
YIL142W	24	17	928.4	0.363733	0.561364	1.09657	WT H2O2	WT
YEL037C	12	10	450.77	0.363735	0.561364	1.04983	WT	WT H2O2
YPL184C	4	2	50.16	0.363847	0.561364	1.05238	WT	WT H2O2
YPL050C	7	2	87.4	0.364584	0.56161	1.18816	WT H2O2	WT
YOR021C	10	6	254.92	0.364724	0.56161	1.03196	WT	WT H2O2
YNL281W	7	6	392.42	0.372074	0.571353	1.03357	WT H2O2	WT
YCR093W	13	4	87.3	0.372224	0.571353	1.0824	WT	WT H2O2
YCR072C	8	4	113.95	0.372438	0.571353	1.081	WT	WT H2O2
YDL192W	12	2	664.91	0.372756	0.571353	1.07673	WT H2O2	WT
YPR112C	7	4	149.59	0.372923	0.571353	1.06161	WT	WT H2O2
YPR135W	9	3	158.79	0.37352	0.571353	1.0715	WT H2O2	WT
YNL034W	2	1	22.01	0.373605	0.571353	1.10167	WT H2O2	WT
YMR220W	6	3	142.93	0.375961	0.574396	1.05488	WT	WT H2O2
YCL057W	14	6	390.02	0.376543	0.574724	1.04555	WT H2O2	WT
YBL066C	5	2	39.85	0.377248	0.575238	1.12473	WT	WT H2O2
YOR280C	3	1	72.45	0.37818	0.576099	1.19353	WT	WT H2O2
YBR263W	23	14	934.38	0.378944	0.576702	1.04359	WT H2O2	WT
YLR344W	16	1	771.39	0.380082	0.577873	1.06422	WT	WT H2O2
YNL307C	4	2	121.78	0.380649	0.578174	1.12496	WT H2O2	WT
YBL020W	4	2	37.12	0.382441	0.580332	1.14917	WT H2O2	WT
YDR233C	7	6	212.8	0.384629	0.583087	1.06743	WT H2O2	WT
YOR253W	2	2	99.73	0.385397	0.583686	1.09557	WT H2O2	WT
YGL100W	4	2	65.63	0.386781	0.585216	1.05561	WT	WT H2O2
YKL060C	30	26	1622.95	0.38955	0.588836	1.0265	WT	WT H2O2
YGR159C	14	14	457.88	0.391367	0.591013	1.05536	WT H2O2	WT
YEL071W	21	15	810.9	0.392112	0.591337	1.04208	WT	WT H2O2
YER125W	7	6	106.83	0.392993	0.591337	1.03559	WT H2O2	WT
YJR072C	7	4	112.67	0.39302	0.591337	1.0553	WT	WT H2O2
YER068W	2	1	60.41	0.393283	0.591337	1.13288	WT	WT H2O2
YLR285W	3	3	102.72	0.39368	0.591337	1.053	WT	WT H2O2
YPR183W	4	2	43.39	0.393945	0.591337	1.08379	WT H2O2	WT
YJL133C-A	1	1	66.62	0.394225	0.591337	1.51704	WT H2O2	WT
YDR424C	6	1	35.28	0.397931	0.596325	1.10292	WT	WT H2O2
YDR481C	4	1	67.87	0.399894	0.598694	1.18326	WT H2O2	WT
YPL237W	16	11	418.59	0.401122	0.599485	1.04703	WT	WT H2O2
YBR247C	8	5	270.62	0.401565	0.599485	1.0776	WT	WT H2O2
YDR152W	4	1	63.06	0.401571	0.599485	1.11767	WT H2O2	WT
YGL148W	16	12	702.04	0.40449	0.603268	1.0289	WT	WT H2O2
YLR196W	10	6	410.43	0.405555	0.603785	1.05044	WT	WT H2O2
YDR293C	11	8	214.65	0.405608	0.603785	1.07432	WT H2O2	WT
YBR111W-A	2	1	24.9	0.407483	0.605197	1.45071	WT	WT H2O2
YDR469W	3	3	154.52	0.407566	0.605197	1.04209	WT	WT H2O2
YDR148C	7	4	207.55	0.407716	0.605197	1.0444	WT H2O2	WT
YMR125W	9	3	145.85	0.408376	0.605604	1.03848	WT H2O2	WT
YGL157W	12	8	315.17	0.413944	0.613279	1.07884	WT H2O2	WT
YIL094C	13	7	338.19	0.414481	0.613494	1.09421	WT H2O2	WT
YJR135W-A	4	2	115.31	0.415992	0.61515	1.02269	WT	WT H2O2
YBL024W	23	17	607.73	0.417261	0.615954	1.03447	WT	WT H2O2
YOR303W	9	5	334.09	0.417323	0.615954	1.03751	WT	WT H2O2
YJR009C	36	7	1909.33	0.41929	0.618275	1.06475	WT	WT H2O2
YLR380W	11	9	255.04	0.419995	0.618732	1.20744	WT H2O2	WT
YLR421C	2	2	72.82	0.42066	0.619122	1.17588	WT	WT H2O2
YNL118C	6	4	75.25	0.42105	0.619122	1.06568	WT	WT H2O2
YFL022C	25	19	1215.55	0.422039	0.619994	1.02337	WT	WT H2O2
YFR014C	3	1	45.73	0.423357	0.62109	1.13039	WT	WT H2O2
YGR083C	10	2	101.91	0.423578	0.62109	1.09903	WT H2O2	WT
YPL243W	13	8	338.23	0.424358	0.621425	1.04502	WT H2O2	WT
YNL278W	6	2	54.38	0.4246	0.621425	1.07895	WT	WT H2O2
YCL025C	5	1	47.71	0.425814	0.622618	1.48583	WT H2O2	WT
YLR192C	9	7	318.28	0.426754	0.623089	1.07551	WT H2O2	WT
YLR388W	6	3	319.24	0.426932	0.623089	1.05364	WT H2O2	WT
YDR386W	4	2	39.82	0.42736	0.623133	1.19815	WT	WT H2O2
YOR323C	26	16	1129.96	0.42803	0.623312	1.043	WT	WT H2O2
YFL023W	7	2	39.13	0.428584	0.623312	1.07625	WT H2O2	WT
YML036W	4	1	90.7	0.428677	0.623312	1.12054	WT	WT H2O2
YGL050W	5	4	68.38	0.429952	0.624174	1.04282	WT	WT H2O2
YIL129C	20	4	113.8	0.430088	0.624174	1.12963	WT	WT H2O2
YAL016W	6	4	237.37	0.430488	0.624174	1.09183	WT H2O2	WT
YEL034W;YJR047C	11	9	589.72	0.431137	0.624174	1.04591	WT H2O2	WT
YIL083C	2	2	43.65	0.431262	0.624174	1.03379	WT	WT H2O2
YOR074C	7	7	196.7	0.431839	0.624403	1.05357	WT H2O2	WT
YLR153C	22	18	839.03	0.432218	0.624403	1.0553	WT H2O2	WT
YER057C	5	5	257.6	0.433059	0.625041	1.01874	WT H2O2	WT
YOL052C	4	3	35.45	0.434088	0.62595	1.03652	WT H2O2	WT
YMR131C	11	8	290.18	0.434506	0.625977	1.03477	WT	WT H2O2
YPR073C	3	2	96.82	0.43576	0.627205	1.04495	WT H2O2	WT
YMR300C	16	12	330.3	0.438828	0.631042	1.05616	WT	WT H2O2
YGR200C	9	5	176.7	0.442586	0.635862	1.02757	WT	WT H2O2
YKR095W	36	15	407.22	0.444283	0.637505	1.04369	WT H2O2	WT
YNL035C	6	5	94.67	0.444543	0.637505	1.03255	WT H2O2	WT
YPL266W	8	4	83.67	0.447065	0.640534	1.03547	WT H2O2	WT
YNR019W	6	2	36.82	0.452487	0.647221	1.04427	WT	WT H2O2
YFL004W	7	1	57.74	0.452559	0.647221	1.08419	WT	WT H2O2
YDR054C	1	1	71.96	0.45329	0.647675	1.06382	WT	WT H2O2
YGL196W	3	2	25.43	0.455152	0.649255	1.05239	WT H2O2	WT
YGR162W	25	18	760.45	0.455225	0.649255	1.04506	WT H2O2	WT
YGR234W	17	15	979.91	0.458349	0.652322	1.05809	WT	WT H2O2
YLR418C	11	5	281.23	0.458995	0.652322	1.04065	WT H2O2	WT
YPR169W	8	5	119.17	0.459012	0.652322	1.05136	WT H2O2	WT
YDR436W	6	2	64.32	0.459042	0.652322	1.36536	WT H2O2	WT
YLR372W	1	1	81.58	0.461379	0.655049	1.21949	WT H2O2	WT
YGR185C	23	16	836.47	0.462359	0.655434	1.04393	WT H2O2	WT
YDR044W	6	6	122.61	0.462487	0.655434	1.02984	WT	WT H2O2
YER034W	3	1	29.25	0.463095	0.655703	1.06155	WT H2O2	WT
YFR001W	5	3	154.97	0.463996	0.655931	1.02743	WT	WT H2O2
YIL096C	3	1	44.35	0.464094	0.655931	1.04711	WT H2O2	WT
YKL018W	3	1	34.09	0.465411	0.657199	1.04653	WT	WT H2O2
YHR015W	12	5	85.18	0.4673	0.659272	1.03279	WT H2O2	WT
YMR282C	1	1	14.38	0.468427	0.659712	1.07412	WT H2O2	WT
YPL228W	4	1	28.18	0.468454	0.659712	1.16367	WT	WT H2O2
YER172C	20	2	122.34	0.469135	0.659914	1.03393	WT	WT H2O2
YDL225W	11	7	232.49	0.469935	0.659914	1.37902	WT	WT H2O2
YER165W	27	23	1521.74	0.470309	0.659914	1.0199	WT	WT H2O2
YGL213C	3	2	77.28	0.470607	0.659914	1.03618	WT H2O2	WT
YJR096W	2	2	16.02	0.470705	0.659914	1.09078	WT H2O2	WT
YER024W	8	4	44.84	0.471246	0.660081	1.04063	WT	WT H2O2
YMR120C	15	6	514.4	0.474171	0.66352	1.15876	WT	WT H2O2
YHR076W	6	1	40.57	0.474548	0.66352	1.05576	WT H2O2	WT
YDR170C	11	7	245.89	0.477757	0.667411	1.08299	WT H2O2	WT
YML008C	10	10	512.66	0.48355	0.674805	1.04841	WT H2O2	WT
YKL181W	9	6	331.84	0.483912	0.674805	1.04927	WT H2O2	WT
YOL031C	2	1	62.34	0.484977	0.675579	1.07636	WT	WT H2O2
YNL251C	2	2	113.98	0.485437	0.675579	1.10484	WT	WT H2O2
YGL040C	5	4	185.01	0.485762	0.675579	1.03951	WT H2O2	WT
YBR145W	4	1	85.17	0.488164	0.678318	1.07787	WT H2O2	WT
YPR088C	6	5	107.15	0.489432	0.679005	1.05817	WT H2O2	WT
YHR042W	8	4	167.48	0.489725	0.679005	1.04142	WT H2O2	WT
YNL246W	2	2	34.58	0.49013	0.679005	1.04241	WT	WT H2O2
YGL242C	5	4	144.3	0.490393	0.679005	1.02907	WT H2O2	WT
YOR207C	11	4	85.18	0.494063	0.682575	1.13091	WT H2O2	WT
YAL042W	2	2	73.02	0.494151	0.682575	1.05264	WT H2O2	WT
YDR304C	8	8	215.61	0.494544	0.682575	1.01936	WT	WT H2O2
YLR231C	4	2	52.08	0.495374	0.682575	1.02062	WT	WT H2O2
YOR370C	4	2	64.87	0.495978	0.682575	1.07175	WT	WT H2O2
YDR390C	4	1	31.71	0.496007	0.682575	1.04321	WT	WT H2O2
YDR161W	1	1	77.55	0.496247	0.682575	1.11589	WT	WT H2O2
YPL212C	9	3	191.3	0.496953	0.682575	1.07599	WT H2O2	WT
YDR361C	6	1	68.02	0.49721	0.682575	1.069	WT	WT H2O2
YJR034W	3	2	89.8	0.49733	0.682575	1.03417	WT	WT H2O2
YIL091C	7	2	139.73	0.498044	0.682957	1.04297	WT H2O2	WT
YDR432W	9	6	330.65	0.499487	0.684337	1.04259	WT H2O2	WT
YDR465C	5	3	102.91	0.502453	0.687182	1.04616	WT	WT H2O2
YLR390W-A	2	2	79.5	0.503149	0.687182	1.14516	WT H2O2	WT
YOR206W	7	3	97.73	0.50317	0.687182	1.04521	WT H2O2	WT
YLR397C	7	1	47.71	0.503319	0.687182	1.10555	WT	WT H2O2
YHR074W	8	7	226.69	0.503785	0.687219	1.02279	WT	WT H2O2
YPL160W	52	38	1819.67	0.504464	0.687546	1.01884	WT	WT H2O2
YPL217C	8	4	68.12	0.507208	0.690426	1.04496	WT H2O2	WT
YPL106C	46	27	2268.24	0.507459	0.690426	1.03798	WT H2O2	WT
YLR274W	8	3	93.12	0.509015	0.691942	1.0371	WT H2O2	WT
YLR262C-A	6	5	191.99	0.511153	0.694247	1.02286	WT H2O2	WT
YGR244C	13	8	216.15	0.512564	0.69556	1.02391	WT	WT H2O2
YHR208W	15	11	731.54	0.513442	0.696148	1.02235	WT	WT H2O2
YNL044W	6	4	178.44	0.516443	0.69961	1.04993	WT H2O2	WT
YDR502C	26	11	1353.37	0.517782	0.700818	1.02064	WT	WT H2O2
YJL145W	9	5	50.91	0.519336	0.702314	1.0346	WT H2O2	WT
YGL195W	38	24	1141.53	0.522689	0.705954	1.05298	WT H2O2	WT
YGR181W	4	4	257.12	0.523362	0.705954	1.03192	WT H2O2	WT
YHR112C	5	2	70.89	0.523379	0.705954	1.0607	WT H2O2	WT
YMR208W	8	7	306.22	0.523934	0.706094	1.0454	WT	WT H2O2
YNL166C	9	8	197.4	0.524825	0.706686	1.02268	WT	WT H2O2
YKL214C	1	1	34.83	0.526234	0.706812	1.03557	WT	WT H2O2
YHR052W	5	2	47.88	0.526488	0.706812	1.06996	WT	WT H2O2
YDL185W	60	49	2993.69	0.527258	0.706812	1.02938	WT H2O2	WT
YGR261C	5	2	66.06	0.527316	0.706812	1.083	WT	WT H2O2
YDR190C	9	9	341.38	0.527493	0.706812	1.04038	WT H2O2	WT
YOR361C	20	16	430.3	0.52778	0.706812	1.05734	WT H2O2	WT
YER126C	4	2	80.81	0.528078	0.706812	1.04404	WT	WT H2O2
YLL018C	33	30	1408.31	0.529612	0.708252	1.01731	WT H2O2	WT
R0030W	2	1	25.47	0.530058	0.708252	1.04951	WT H2O2	WT
YPR189W	8	2	81.09	0.531453	0.70951	1.05251	WT H2O2	WT
YOR260W	4	3	116.91	0.532686	0.710039	1.05595	WT	WT H2O2
YHR020W	25	17	911.65	0.532808	0.710039	1.02293	WT	WT H2O2
YHR183W	34	23	1797.82	0.53321	0.710039	1.02965	WT H2O2	WT
YBR252W	7	5	305.83	0.534198	0.710314	1.02689	WT	WT H2O2
YPL249C-A	11	2	566.19	0.534323	0.710314	1.07726	WT	WT H2O2
YMR304W	6	2	63.9	0.535833	0.711717	1.05344	WT	WT H2O2
YMR308C	6	4	97.38	0.539923	0.715965	1.03537	WT	WT H2O2
YLR452C	11	4	71.88	0.539946	0.715965	1.04348	WT	WT H2O2
YAL043C	7	1	54.81	0.541497	0.716854	1.13958	WT H2O2	WT
YIL074C	10	4	431.54	0.541819	0.716854	1.08083	WT H2O2	WT
YOR116C	8	3	38.44	0.541989	0.716854	1.05949	WT	WT H2O2
YKL170W	3	1	23.91	0.542533	0.716967	1.05733	WT	WT H2O2
YMR039C	6	4	132.14	0.543134	0.717156	1.08981	WT H2O2	WT
YDR430C	8	3	115.87	0.544282	0.718067	1.21944	WT	WT H2O2
YKL205W	6	1	47.96	0.546758	0.720727	1.08484	WT	WT H2O2
YDL060W	7	6	149.97	0.547714	0.72138	1.10164	WT	WT H2O2
YJR125C	5	5	143.85	0.551893	0.72603	1.0152	WT H2O2	WT
YGR119C	4	3	116.83	0.552172	0.72603	1.05286	WT	WT H2O2
YHR019C	31	27	1393.62	0.557322	0.732186	1.02071	WT	WT H2O2
YDR234W	10	6	143.84	0.558198	0.732723	1.08284	WT	WT H2O2
YLR259C	37	29	2047.65	0.559846	0.733244	1.02165	WT H2O2	WT
YGR184C	11	4	71.51	0.559935	0.733244	1.04703	WT	WT H2O2
YDR211W	9	5	209.4	0.56019	0.733244	1.06691	WT H2O2	WT
YDR235W	6	4	48.31	0.561458	0.733244	1.0468	WT H2O2	WT
YDR101C	9	8	330.63	0.561567	0.733244	1.02828	WT	WT H2O2
YDR035W	14	9	474.78	0.56177	0.733244	1.02319	WT H2O2	WT
YFR016C	14	9	295.11	0.561872	0.733244	1.09863	WT	WT H2O2
YKL040C	6	4	258.64	0.563906	0.734253	1.04138	WT	WT H2O2
YLR295C	2	1	44.34	0.564022	0.734253	1.07465	WT	WT H2O2
YCR073W-A	2	2	55.07	0.56444	0.734253	1.02971	WT	WT H2O2
YNL085W	5	3	49.11	0.565106	0.734253	1.04699	WT H2O2	WT
YER177W	21	5	1201.58	0.565188	0.734253	1.02211	WT	WT H2O2
YDL188C	5	5	173.79	0.565491	0.734253	1.03857	WT H2O2	WT
YLR068W	5	2	50.61	0.565928	0.734253	1.04869	WT	WT H2O2
YIL159W	8	1	81.17	0.570111	0.739068	1.07768	WT	WT H2O2
YJL109C	9	2	121.27	0.572178	0.741134	1.07812	WT H2O2	WT
YMR305C	3	3	153.88	0.573548	0.742295	1.04723	WT	WT H2O2
YLR401C	9	5	174.35	0.574235	0.74257	1.03104	WT	WT H2O2
YLR354C	25	21	1308.24	0.575249	0.743267	1.01383	WT	WT H2O2
YGL062W	32	4	919.05	0.575868	0.743454	1.01733	WT H2O2	WT
YHL001W	14	2	812.38	0.576665	0.74387	1.04563	WT H2O2	WT
YLR429W	22	14	620.28	0.57862	0.745777	1.01775	WT H2O2	WT
YDL197C	6	2	41.95	0.581505	0.748535	1.07692	WT H2O2	WT
YCL037C	11	11	403.68	0.582071	0.748535	1.04116	WT H2O2	WT
YIR038C	5	4	136.4	0.582194	0.748535	1.0691	WT H2O2	WT
YOR241W	4	3	99.1	0.582936	0.748874	1.04293	WT	WT H2O2
YNR043W	11	10	542.4	0.584975	0.750877	1.01694	WT	WT H2O2
YJR006W	2	1	41.68	0.587954	0.754083	1.06416	WT	WT H2O2
YCR002C	6	3	193.79	0.588451	0.754103	1.02133	WT	WT H2O2
YBR079C	42	29	1125.1	0.594227	0.760883	1.04498	WT H2O2	WT
YBR191W	12	2	605.85	0.594838	0.761043	1.03824	WT H2O2	WT
YDR165W	7	6	248.41	0.595809	0.761663	1.01621	WT H2O2	WT
YBR098W	6	4	21.71	0.596765	0.762263	1.0783	WT H2O2	WT
YNL250W	23	5	164.63	0.59807	0.763306	1.03181	WT	WT H2O2
YOR349W	3	2	28.29	0.600601	0.765913	1.04392	WT H2O2	WT
YOR153W	7	2	153.48	0.602774	0.768059	1.09122	WT H2O2	WT
YKL215C	8	3	88.15	0.605287	0.770159	1.04959	WT	WT H2O2
YNL244C	5	5	210.34	0.605406	0.770159	1.01115	WT	WT H2O2
YKL179C	7	2	103.28	0.607482	0.771912	1.02979	WT	WT H2O2
YNL026W	4	2	50.5	0.60777	0.771912	1.2283	WT	WT H2O2
YHR200W	8	8	254.78	0.608587	0.772323	1.01864	WT H2O2	WT
YNL135C	6	5	210.86	0.611442	0.775319	1.03645	WT	WT H2O2
YDR408C	3	3	109.75	0.612125	0.775556	1.0634	WT	WT H2O2
YGR203W	4	2	23.19	0.613128	0.775776	1.03189	WT	WT H2O2
YNL009W	11	1	239.58	0.613289	0.775776	1.07904	WT	WT H2O2
YNL312W	3	3	148.79	0.614243	0.776273	1.04385	WT	WT H2O2
YPR033C	29	20	1211.46	0.614673	0.776273	1.01595	WT	WT H2O2
YMR047C	3	1	23.74	0.616028	0.777358	1.05897	WT	WT H2O2
YOR332W	15	11	706.68	0.61757	0.778676	1.01273	WT	WT H2O2
YOR274W	6	1	84.63	0.619051	0.779914	1.06638	WT	WT H2O2
YER120W	4	4	87.01	0.620788	0.781475	1.07264	WT H2O2	WT
YGR232W	4	4	194.29	0.623866	0.784719	1.02767	WT H2O2	WT
YIL041W	12	10	528.63	0.630512	0.792296	1.02159	WT H2O2	WT
YGL137W	27	16	1006.41	0.63128	0.792296	1.01178	WT H2O2	WT
YHL007C	8	3	89.55	0.631409	0.792296	1.14026	WT	WT H2O2
YKL196C	7	4	260.99	0.632934	0.793057	1.0665	WT H2O2	WT
YOR046C	8	7	450.15	0.633027	0.793057	1.04483	WT H2O2	WT
YDL205C	6	5	146.59	0.633973	0.793418	1.02662	WT	WT H2O2
YOL139C	13	12	646.14	0.634329	0.793418	1.03086	WT	WT H2O2
YNL253W	3	1	30.1	0.637335	0.796541	1.96893	WT	WT H2O2
YNL108C	4	4	79.24	0.637978	0.796709	1.01908	WT	WT H2O2
YBL036C	6	4	198.21	0.639965	0.798553	1.02275	WT H2O2	WT
YML124C	10	5	304.83	0.641394	0.799699	1.03387	WT	WT H2O2
YJL055W	5	4	80.86	0.642154	0.800011	1.03859	WT	WT H2O2
YJL111W	15	10	271.65	0.644384	0.80215	1.0262	WT	WT H2O2
YML106W	10	6	450	0.646223	0.803584	1.02036	WT	WT H2O2
YMR222C	1	1	45.4	0.646562	0.803584	1.02835	WT	WT H2O2
YGL039W	3	1	42.68	0.647228	0.803774	1.02902	WT	WT H2O2
YBR101C	5	3	90.97	0.649217	0.805227	1.04599	WT H2O2	WT
YLR248W	7	2	71.17	0.649426	0.805227	1.0298	WT	WT H2O2
YLR044C	41	31	2534.65	0.650643	0.805927	1.01901	WT	WT H2O2
YKL145W	10	7	166.96	0.65121	0.805927	1.01718	WT H2O2	WT
YDL066W;YLR174W	31	21	1241.45	0.651535	0.805927	1.01265	WT	WT H2O2
YER031C	5	1	248.91	0.654001	0.808339	1.14677	WT H2O2	WT
YEL051W	6	4	61.14	0.655117	0.80908	1.0728	WT H2O2	WT
YGL125W	9	6	199.66	0.656686	0.809991	1.03642	WT H2O2	WT
YLL011W	6	2	59.38	0.656889	0.809991	1.04011	WT	WT H2O2
YLR347C	4	4	96.97	0.657788	0.810461	1.02567	WT	WT H2O2
YDR212W	13	9	370.98	0.658579	0.810493	1.02734	WT H2O2	WT
YAL029C	10	1	67.33	0.659166	0.810493	1.04601	WT H2O2	WT
YLR163C	3	2	54.53	0.659942	0.810493	1.01903	WT	WT H2O2
YLR410W	17	8	188.89	0.660083	0.810493	1.03511	WT	WT H2O2
YGL049C	12	4	98.52	0.660402	0.810493	1.04127	WT	WT H2O2
YOR176W	6	3	101.52	0.661866	0.811654	1.01374	WT	WT H2O2
YKL057C	7	2	63.02	0.662877	0.812257	1.08202	WT	WT H2O2
YJL008C	18	12	651.66	0.663691	0.81262	1.03691	WT H2O2	WT
YIL138C	13	11	552.79	0.665846	0.814621	1.01469	WT	WT H2O2
YJL176C	4	1	44.02	0.667789	0.815423	1.07444	WT	WT H2O2
YBR127C	28	24	1726.11	0.668383	0.815423	1.01262	WT	WT H2O2
YKL021C	5	2	59.94	0.668722	0.815423	1.05412	WT H2O2	WT
YDR238C	20	14	693.84	0.668952	0.815423	1.022	WT H2O2	WT
YDL053C	2	2	66.43	0.669105	0.815423	1.02797	WT	WT H2O2
YPL262W	14	10	382.2	0.671731	0.817987	1.01741	WT	WT H2O2
YPL085W	10	3	150.02	0.673183	0.819118	1.02407	WT	WT H2O2
YPL146C	9	4	132.42	0.673809	0.819243	1.08319	WT	WT H2O2
YDR121W	3	3	93.4	0.674884	0.819913	1.10787	WT H2O2	WT
YPL235W	9	4	274.41	0.676185	0.820857	1.02259	WT H2O2	WT
YKL081W	21	13	1102.94	0.677974	0.822391	1.01776	WT H2O2	WT
YDR156W	1	1	33.7	0.680142	0.824382	1.06718	WT	WT H2O2
YBR088C	13	11	512.35	0.683611	0.825687	1.00815	WT	WT H2O2
YFL039C	36	32	1634.4	0.684161	0.825687	1.01497	WT	WT H2O2
YNL127W	8	1	94.05	0.68426	0.825687	1.06903	WT	WT H2O2
YHR013C	4	4	94.41	0.684346	0.825687	1.01245	WT H2O2	WT
YPL081W	17	1	804.62	0.684364	0.825687	1.04561	WT H2O2	WT
YHL031C	4	2	78.57	0.685727	0.825687	1.06303	WT	WT H2O2
YNR053C	8	2	102.87	0.686687	0.825687	1.02233	WT	WT H2O2
YDR477W	7	4	69.95	0.686828	0.825687	1.07169	WT H2O2	WT
YPL061W	38	33	2176.2	0.68688	0.825687	1.01498	WT H2O2	WT
YOR267C	7	2	44.13	0.687071	0.825687	1.13963	WT	WT H2O2
YDL145C	32	26	1011.92	0.687247	0.825687	1.01534	WT H2O2	WT
YGR173W	10	6	278.19	0.687546	0.825687	1.03194	WT H2O2	WT
YJR017C	5	4	67.42	0.688238	0.825886	1.04985	WT H2O2	WT
YDR335W	4	1	36.46	0.688966	0.825931	1.02579	WT	WT H2O2
YGL067W	3	2	60.87	0.68933	0.825931	1.03758	WT H2O2	WT
YLR195C	5	4	127.24	0.692357	0.828441	1.05958	WT	WT H2O2
YGL173C	24	17	415.2	0.692602	0.828441	1.02762	WT H2O2	WT
YGL122C	7	6	106.54	0.693278	0.828441	1.01827	WT	WT H2O2
YKR025W	6	3	119.8	0.693542	0.828441	1.0307	WT	WT H2O2
YFL028C	6	5	104.31	0.694184	0.828577	1.0111	WT	WT H2O2
YDR363W-A	2	1	70.98	0.699898	0.834291	1.02806	WT H2O2	WT
YKL104C	28	19	1061.23	0.700146	0.834291	1.02276	WT	WT H2O2
YKL186C	1	1	16.38	0.70057	0.834291	1.06944	WT	WT H2O2
YNR027W	3	2	29.1	0.70203	0.835394	1.10664	WT H2O2	WT
YER148W	4	2	33.92	0.703148	0.83609	1.02036	WT H2O2	WT
YOL059W	8	7	488.07	0.70398	0.836151	1.02672	WT H2O2	WT
YDR167W	1	1	58.99	0.704268	0.836151	1.15253	WT	WT H2O2
YAR002W	7	4	131.49	0.705726	0.837179	1.01723	WT H2O2	WT
YBL076C	46	37	1800.3	0.706203	0.837179	1.01251	WT	WT H2O2
YLL008W	9	4	138.52	0.707534	0.838123	1.08643	WT H2O2	WT
YJL121C	6	5	108.77	0.708663	0.838798	1.01966	WT	WT H2O2
YDR300C	5	4	80.55	0.709175	0.838798	1.01548	WT	WT H2O2
YML069W	7	5	213.04	0.712015	0.840917	1.02463	WT	WT H2O2
YHR097C	7	4	96.74	0.71204	0.840917	1.02079	WT	WT H2O2
YGR124W	26	17	1346.42	0.71331	0.841781	1.01075	WT H2O2	WT
YMR140W	2	2	17.03	0.715486	0.843713	1.04107	WT	WT H2O2
YJL050W	15	11	322.75	0.716447	0.844174	1.02846	WT	WT H2O2
YCR088W	25	18	654.96	0.716955	0.844174	1.02106	WT H2O2	WT
YNL061W	14	9	359.42	0.71813	0.844808	1.01161	WT	WT H2O2
YOL058W	21	17	718.04	0.718573	0.844808	1.0137	WT H2O2	WT
YMR198W	5	1	42.64	0.719265	0.844988	1.05362	WT H2O2	WT
YEL020W-A	2	2	126.96	0.720794	0.845425	1.01595	WT H2O2	WT
YML094W	4	4	141.61	0.721422	0.845425	1.0132	WT H2O2	WT
YOR224C	6	4	192.8	0.721593	0.845425	1.02163	WT	WT H2O2
YDR174W	3	2	56.29	0.721796	0.845425	1.02832	WT H2O2	WT
YOR326W	18	6	332.22	0.723072	0.846286	1.02365	WT H2O2	WT
YOR124C	8	3	59.81	0.724474	0.847293	1.0146	WT H2O2	WT
YCL026C-B	6	2	64.42	0.725983	0.847967	1.29271	WT	WT H2O2
YIL064W	4	1	47.9	0.726132	0.847967	1.01492	WT	WT H2O2
YBR155W	8	4	164.32	0.72674	0.848044	1.05354	WT	WT H2O2
YPR182W	1	1	13.92	0.731836	0.853355	1.03499	WT H2O2	WT
YDL061C	6	4	382.24	0.732876	0.853931	1.01651	WT H2O2	WT
YDR214W	13	10	279.96	0.734489	0.855175	1.02327	WT H2O2	WT
YLR438W	8	6	300.91	0.735448	0.855414	1.00978	WT H2O2	WT
YKL152C	19	16	1227.46	0.735787	0.855414	1.01295	WT H2O2	WT
YHR044C	6	3	91.01	0.736477	0.855581	1.01401	WT H2O2	WT
YOR209C	9	8	410.64	0.739452	0.857231	1.00569	WT H2O2	WT
YBR034C	6	5	81.75	0.739918	0.857231	1.02626	WT	WT H2O2
YCL050C	11	11	552.92	0.739931	0.857231	1.01865	WT H2O2	WT
YLR406C	11	1	528.27	0.740087	0.857231	1.03428	WT H2O2	WT
YMR235C	16	12	555.05	0.742072	0.858895	1.0168	WT	WT H2O2
YHR072W-A	3	3	91.14	0.74419	0.860325	1.02762	WT	WT H2O2
YKL096W	3	1	128.19	0.744406	0.860325	1.00708	WT	WT H2O2
YLL001W	4	3	62.63	0.746083	0.861626	1.02216	WT	WT H2O2
YDL148C	10	3	135.61	0.749147	0.863984	1.0098	WT H2O2	WT
YDR142C	3	1	30.96	0.749228	0.863984	1.29223	WT	WT H2O2
YDL112W	13	10	147.22	0.751983	0.866523	1.01848	WT	WT H2O2
YKR026C	3	2	60.5	0.753107	0.86718	1.0211	WT H2O2	WT
YDR452W	7	5	59.27	0.75596	0.869826	1.03167	WT H2O2	WT
YLR058C	30	24	1477.63	0.756888	0.870255	1.01541	WT H2O2	WT
YGR218W	17	13	331.59	0.758898	0.871109	1.02262	WT H2O2	WT
YPL079W	13	3	554.31	0.759293	0.871109	1.03788	WT H2O2	WT
YGR277C	4	3	99.51	0.75993	0.871109	1.0133	WT	WT H2O2
YER091C	54	45	3021.36	0.760768	0.871109	1.01568	WT	WT H2O2
YDR099W	20	4	1017.24	0.761102	0.871109	1.02015	WT H2O2	WT
YFR047C	5	3	102.51	0.761249	0.871109	1.02428	WT H2O2	WT
YBL032W	4	2	155.28	0.761758	0.871109	1.03203	WT H2O2	WT
YGR082W	3	1	65.75	0.762082	0.871109	1.19665	WT H2O2	WT
YFR024C-A	3	2	94.97	0.763702	0.872325	1.0397	WT H2O2	WT
YER070W	17	9	559.25	0.765224	0.873427	1.01246	WT	WT H2O2
YDR398W	6	3	117.11	0.766155	0.873569	1.02135	WT H2O2	WT
YER152C	3	1	66.69	0.767128	0.873569	1.01745	WT H2O2	WT
YGL245W	41	27	1866.92	0.767462	0.873569	1.00997	WT H2O2	WT
YLR301W	11	11	388.85	0.76758	0.873569	1.00851	WT	WT H2O2
YNR050C	21	13	608.25	0.76874	0.874254	1.00664	WT	WT H2O2
YFL007W	15	3	134.87	0.770208	0.875287	1.01858	WT	WT H2O2
YOR184W	15	13	617.55	0.774242	0.879234	1.0087	WT H2O2	WT
YOL004W	10	5	132.39	0.776113	0.88072	1.03394	WT	WT H2O2
YBR208C	14	3	116.24	0.777245	0.881366	1.00909	WT	WT H2O2
YLR291C	3	2	102.61	0.779895	0.882588	1.02712	WT H2O2	WT
YMR217W	27	22	1161.73	0.780823	0.882588	1.00941	WT H2O2	WT
YNL138W	12	7	579.83	0.781084	0.882588	1.0218	WT H2O2	WT
YLR449W	8	5	296.83	0.781422	0.882588	1.01841	WT	WT H2O2
YKL216W	15	10	429.72	0.781609	0.882588	1.02544	WT H2O2	WT
YDL076C	2	1	38.9	0.781704	0.882588	1.02902	WT H2O2	WT
YHR132C	6	3	102.7	0.783007	0.882736	1.01797	WT H2O2	WT
YKL110C	6	4	85.5	0.7835	0.882736	1.03058	WT	WT H2O2
YBL019W	6	3	43.99	0.783527	0.882736	1.02127	WT H2O2	WT
YOL097C	15	13	484.55	0.784195	0.882854	1.0113	WT	WT H2O2
YIL070C	5	3	93.91	0.784818	0.88292	1.00725	WT	WT H2O2
YMR207C	18	2	184.21	0.785766	0.883352	1.02694	WT H2O2	WT
YJL179W	5	3	59.17	0.787596	0.884206	1.02548	WT	WT H2O2
YDR023W	29	23	1351.62	0.787655	0.884206	1.00539	WT H2O2	WT
YBR025C	30	20	1349.52	0.790121	0.886339	1.01253	WT	WT H2O2
YHR098C	8	6	228.75	0.792858	0.888772	1.00926	WT H2O2	WT
YJR142W	4	3	47.72	0.794414	0.889326	1.07314	WT	WT H2O2
YGR103W	10	8	264.67	0.794488	0.889326	1.01561	WT	WT H2O2
YKR072C	8	2	53.44	0.7978	0.891832	1.01249	WT H2O2	WT
YER025W	23	18	990.25	0.797865	0.891832	1.01958	WT	WT H2O2
YGL105W	19	16	795.34	0.798811	0.892252	1.01906	WT H2O2	WT
YKL213C	5	3	45.77	0.800575	0.893585	1.01518	WT H2O2	WT
YPL009C	11	4	79.42	0.809778	0.903214	1.01518	WT	WT H2O2
YBR077C	1	1	50.36	0.810644	0.903352	1.02176	WT	WT H2O2
YPL218W	7	7	428.46	0.812361	0.903352	1.01916	WT H2O2	WT
YGR175C	6	2	32.86	0.812628	0.903352	1.02557	WT	WT H2O2
YML103C	9	2	82.49	0.812712	0.903352	1.01662	WT	WT H2O2
YNL079C	17	14	1065.23	0.812786	0.903352	1.00572	WT	WT H2O2
YCR077C	9	3	136.91	0.815979	0.905475	1.02623	WT H2O2	WT
YOL143C	7	7	213.74	0.816365	0.905475	1.00736	WT	WT H2O2
YKR095W-A	2	1	53.84	0.816431	0.905475	1.01225	WT H2O2	WT
YDR257C	3	1	32.32	0.819094	0.907729	1.01036	WT	WT H2O2
YBR130C	7	3	128.15	0.820148	0.907729	1.17257	WT	WT H2O2
YMR158W	2	1	30.24	0.820342	0.907729	1.03955	WT	WT H2O2
YNL247W	31	18	842.79	0.820782	0.907729	1.00536	WT	WT H2O2
YCL028W	3	3	74.6	0.823944	0.910222	1.02764	WT H2O2	WT
YOR281C	3	3	79.87	0.824198	0.910222	1.01277	WT	WT H2O2
YJR121W	16	14	564.82	0.824974	0.910436	1.00816	WT H2O2	WT
YNL189W	10	7	342.64	0.826329	0.911289	1.0117	WT	WT H2O2
YPR004C	6	4	171.97	0.826918	0.911297	1.01305	WT H2O2	WT
YBR189W	18	2	806.15	0.828664	0.911787	1.02717	WT H2O2	WT
YDL150W	8	3	138.73	0.828923	0.911787	1.02764	WT H2O2	WT
YPR190C	8	2	48.58	0.829342	0.911787	1.03018	WT H2O2	WT
YOR294W	4	3	84.76	0.829691	0.911787	1.00451	WT	WT H2O2
YJL130C	81	59	3151.74	0.832013	0.912767	1.00881	WT	WT H2O2
YBR111C	2	2	134.49	0.832515	0.912767	1.01107	WT H2O2	WT
YHR197W	2	2	98.04	0.83277	0.912767	1.02336	WT H2O2	WT
YLR180W	25	10	1481.07	0.833044	0.912767	1.00788	WT	WT H2O2
YHR108W	5	4	114.45	0.833675	0.912767	1.01306	WT H2O2	WT
YPL043W	8	3	97.38	0.83408	0.912767	1.00161	WT H2O2	WT
YDR120C	7	5	142.15	0.83494	0.91307	1.01722	WT H2O2	WT
YIL009W	6	1	46.74	0.837505	0.915236	1.01331	WT	WT H2O2
YPR036W	12	5	338.57	0.840539	0.917911	1.0064	WT	WT H2O2
YGL115W	8	6	130.33	0.845343	0.922514	1.01939	WT H2O2	WT
YMR146C	19	18	1008.6	0.848841	0.925686	1.00492	WT	WT H2O2
YNR067C	2	2	60.91	0.850357	0.926694	1.0125	WT H2O2	WT
YGR262C	3	1	61.84	0.852005	0.927572	1.0426	WT	WT H2O2
YBR196C	28	25	1665.93	0.852347	0.927572	1.00647	WT H2O2	WT
YBR249C	16	11	633.16	0.854141	0.928879	1.0051	WT	WT H2O2
YPR173C	7	3	69.68	0.855187	0.92937	1.01718	WT H2O2	WT
YMR285C	6	2	107.17	0.860119	0.934082	1.00974	WT	WT H2O2
YER023W	10	7	405.58	0.862104	0.935435	1.01015	WT H2O2	WT
YOR283W	6	3	158.72	0.86256	0.935435	1.00588	WT	WT H2O2
YNL216W	6	2	120.38	0.864368	0.936142	1.00837	WT	WT H2O2
YBR279W	6	4	48.37	0.864407	0.936142	1.0067	WT H2O2	WT
YHR121W	3	3	85.18	0.865475	0.936651	1.04787	WT	WT H2O2
YOR185C	14	11	547.12	0.86666	0.936938	1.0063	WT	WT H2O2
YGR210C	4	3	81.36	0.866937	0.936938	1.00393	WT	WT H2O2
YER063W	4	3	160.52	0.86798	0.9374	1.01013	WT H2O2	WT
YJL172W	6	2	61.02	0.868768	0.9374	1.00948	WT	WT H2O2
YFR051C	6	2	118.5	0.869732	0.9374	1.01066	WT	WT H2O2
YCR009C	8	6	89.52	0.869829	0.9374	1.05527	WT H2O2	WT
YIL148W	10	2	515.62	0.870952	0.9374	1.05795	WT H2O2	WT
YGR116W	33	18	423.16	0.870956	0.9374	1.06952	WT H2O2	WT
YMR173W-A	1	1	14.69	0.872236	0.938061	1.00603	WT	WT H2O2
YHR196W	6	2	112.81	0.872768	0.938061	1.01053	WT H2O2	WT
YKL080W	13	8	578.66	0.874991	0.93931	1.01839	WT H2O2	WT
YLR179C	8	7	312.76	0.875129	0.93931	1.00171	WT H2O2	WT
YDR346C	5	4	156.75	0.876843	0.940195	1.00363	WT	WT H2O2
YER174C	2	1	64.74	0.877155	0.940195	1.01275	WT	WT H2O2
YJR027W	31	1	1097.65	0.880967	0.943635	1.01546	WT	WT H2O2
YNL175C	15	8	302.04	0.882188	0.944297	1.02373	WT H2O2	WT
YHR138C	2	1	19.59	0.882949	0.944465	3.13275	WT H2O2	WT
YER146W	3	3	99.48	0.884261	0.944822	1.01068	WT	WT H2O2
YMR019W	5	3	35.39	0.884488	0.944822	1.00808	WT H2O2	WT
YDR499W	6	2	21.98	0.887999	0.947925	1.00654	WT H2O2	WT
YNL163C	10	2	85.15	0.89215	0.950917	1.05397	WT H2O2	WT
YHR066W	4	1	150.18	0.892182	0.950917	1.01287	WT H2O2	WT
YMR307W	9	6	401.18	0.892623	0.950917	1.0327	WT H2O2	WT
YGL111W	5	3	114.67	0.895079	0.952313	1.00729	WT H2O2	WT
YPR163C	25	20	1178.29	0.895149	0.952313	1.00471	WT H2O2	WT
YCL034W	2	2	126.49	0.896736	0.953273	1.00066	WT	WT H2O2
YLR389C	10	2	147.66	0.897624	0.953273	1.00077	WT H2O2	WT
YJL115W	3	3	39.77	0.898565	0.953273	1.00344	WT H2O2	WT
YDR339C	3	2	24.35	0.89891	0.953273	1.00767	WT H2O2	WT
YER110C	27	22	1161.77	0.899096	0.953273	1.01439	WT H2O2	WT
YDR155C	14	12	782.7	0.899717	0.953286	1.00371	WT	WT H2O2
YNR016C	89	77	3452.4	0.900921	0.953312	1.00285	WT	WT H2O2
YDR047W	5	3	54.98	0.900959	0.953312	1.00582	WT H2O2	WT
YGR240C	56	41	3000.59	0.902545	0.954345	1.00396	WT	WT H2O2
YER055C	16	14	694.52	0.905207	0.956514	1.00568	WT H2O2	WT
YER052C	8	6	288.39	0.906481	0.957215	1.00547	WT	WT H2O2
YPL122C	4	2	61.84	0.907906	0.958073	1.06611	WT	WT H2O2
YIL076W	8	7	405.53	0.912036	0.960595	1.00645	WT	WT H2O2
YIL002W-A	6	5	188.75	0.912312	0.960595	1.01289	WT H2O2	WT
YLL021W	9	3	76.74	0.912324	0.960595	1.00073	WT H2O2	WT
YAL036C	10	6	211.14	0.913658	0.960595	1.01553	WT H2O2	WT
YLR435W	3	1	99.39	0.913938	0.960595	1.71363	WT	WT H2O2
YDL075W	11	1	517.27	0.913976	0.960595	1.01562	WT H2O2	WT
YDL171C	55	42	1962.35	0.915058	0.960607	1.00186	WT	WT H2O2
YDR019C	7	6	150.16	0.916656	0.960607	1.00109	WT H2O2	WT
YNL255C	9	8	512.11	0.916687	0.960607	1.01402	WT	WT H2O2
YDL166C	2	2	64.35	0.917246	0.960607	1.00006	WT	WT H2O2
YDR507C	12	2	63.96	0.918239	0.960607	1.01313	WT H2O2	WT
YHR102W	3	1	15.82	0.918403	0.960607	1.0064	WT H2O2	WT
YFR032C-A	2	1	40.63	0.918833	0.960607	1.0088	WT H2O2	WT
YIL145C	5	3	98.38	0.919206	0.960607	1.00284	WT	WT H2O2
YLR419W	12	1	46.7	0.919508	0.960607	1.01675	WT	WT H2O2
YJL014W	22	16	469.98	0.920678	0.961188	1.00676	WT	WT H2O2
YMR268C	6	3	48.67	0.92459	0.964198	1.00099	WT	WT H2O2
YJL158C	3	1	135.05	0.925743	0.964198	1.01516	WT H2O2	WT
YML074C	7	5	356.62	0.925996	0.964198	1.0053	WT	WT H2O2
YDR395W	6	4	169.71	0.926024	0.964198	1.01265	WT	WT H2O2
YMR083W	15	7	476.78	0.926763	0.964326	1.00865	WT H2O2	WT
YGL026C	32	25	1602.34	0.927467	0.964418	1.01295	WT H2O2	WT
YER029C	2	2	37.48	0.928561	0.964446	1.00295	WT H2O2	WT
YCR028C-A	7	4	379.51	0.928726	0.964446	1.00221	WT	WT H2O2
YNL220W	14	11	533.48	0.931672	0.966864	1.01138	WT H2O2	WT
YJL184W	3	3	64.44	0.932413	0.966992	1.00245	WT H2O2	WT
YPL211W	2	1	35.94	0.937821	0.971534	1.00292	WT H2O2	WT
YHL011C	6	5	185.24	0.938033	0.971534	1.00034	WT H2O2	WT
YPL231W	105	89	5497.27	0.94138	0.972753	1.00287	WT	WT H2O2
YKL210W	39	30	1319.52	0.941401	0.972753	1.00096	WT H2O2	WT
YPL105C	8	4	73.24	0.941606	0.972753	1.04902	WT H2O2	WT
YNL287W	19	16	653.61	0.941793	0.972753	1.00208	WT	WT H2O2
YNL059C	5	3	44.51	0.942316	0.972753	1.00051	WT H2O2	WT
YNL313C	6	2	39.85	0.946895	0.976836	1.0091	WT	WT H2O2
YOR187W	9	7	300.07	0.947934	0.977264	1.00234	WT H2O2	WT
YDL086W	4	4	134.16	0.949135	0.977859	1.00113	WT	WT H2O2
YOL142W	2	1	32.79	0.951032	0.978645	1.09182	WT H2O2	WT
YDR267C	2	2	48.37	0.952005	0.978645	1.00477	WT	WT H2O2
YDL131W	23	4	1084.09	0.952014	0.978645	1.02162	WT H2O2	WT
YGL112C	5	2	92.06	0.952621	0.978645	1.00199	WT	WT H2O2
YDL235C	2	1	52.34	0.953023	0.978645	1.04668	WT	WT H2O2
YHR069C	2	1	68.29	0.956706	0.980808	1.00202	WT	WT H2O2
YGL207W	21	12	551.11	0.956742	0.980808	1.0067	WT	WT H2O2
YBR115C	18	13	350.1	0.957425	0.980808	1.00059	WT	WT H2O2
YGL120C	9	6	148.53	0.957634	0.980808	1.00211	WT	WT H2O2
YMR062C	12	9	278.15	0.959021	0.981	1.00349	WT	WT H2O2
YOR239W	10	7	238.84	0.959942	0.981	1.00931	WT H2O2	WT
YDL229W	45	2	3023.04	0.960028	0.981	1.00329	WT	WT H2O2
YKL032C	3	2	44.41	0.960327	0.981	1.00233	WT	WT H2O2
YJR139C	24	20	945.87	0.961104	0.981153	1.00092	WT H2O2	WT
YDR358W	7	3	83.14	0.963726	0.983105	1.92845	WT	WT H2O2
YLR200W	6	3	332.2	0.964272	0.983105	1.00045	WT H2O2	WT
YPL178W	5	4	138.25	0.96576	0.983951	1.00154	WT	WT H2O2
YMR142C	14	1	646.36	0.96688	0.983951	1.00092	WT	WT H2O2
YJL168C	7	2	71.46	0.967516	0.983951	1.00394	WT	WT H2O2
YOR168W	41	31	1582.62	0.967615	0.983951	1.00434	WT	WT H2O2
YPL048W	14	9	596.8	0.96901	0.984171	1.00101	WT	WT H2O2
YOR232W	11	5	349.56	0.969088	0.984171	1.00073	WT H2O2	WT
YLL036C	4	2	71.34	0.971666	0.986035	1.00077	WT H2O2	WT
YDL063C	2	1	19.03	0.972183	0.986035	1.00805	WT H2O2	WT
YHR009C	2	1	67.31	0.973187	0.986263	1.00537	WT H2O2	WT
YAL031C	7	2	72.63	0.974211	0.986263	1.03725	WT H2O2	WT
YBR080C	10	7	155.44	0.974297	0.986263	1.00874	WT H2O2	WT
YKL182W	102	80	4752.08	0.975035	0.986373	1.00042	WT	WT H2O2
YAL021C	8	4	52.79	0.97762	0.987804	1.00045	WT H2O2	WT
YOL145C	11	5	91.31	0.977798	0.987804	1.02763	WT H2O2	WT
YOL086C;YMR303C	23	18	1374.08	0.978738	0.987804	1.00084	WT H2O2	WT
YOR051C	5	1	101.91	0.978973	0.987804	1.01542	WT H2O2	WT
YHR063C	10	7	339.69	0.980758	0.988476	1.00034	WT H2O2	WT
YKL160W	3	2	40.49	0.980902	0.988476	1.00612	WT	WT H2O2
YFL037W	9	8	280.13	0.982104	0.989051	1.0019	WT	WT H2O2
YPR172W	2	1	55.39	0.988581	0.994246	1.00156	WT H2O2	WT
YMR178W	5	3	141.12	0.988871	0.994246	1.0086	WT	WT H2O2
YPR145W	25	12	880.54	0.989167	0.994246	1.00096	WT H2O2	WT
YBR001C	4	1	24.46	0.990855	0.995304	1.00479	WT	WT H2O2
YOR007C	20	16	1071.45	0.991647	0.995461	1.00018	WT	WT H2O2
YGR192C	40	12	2176.96	0.996137	0.998736	1.00112	WT	WT H2O2
YGL238W	11	6	190.07	0.996258	0.998736	1.02044	WT H2O2	WT
YBL047C	21	13	554.09	0.996822	0.998736	1.00258	WT H2O2	WT
YDL055C	19	14	994.41	0.998944	0.999906	1.00158	WT H2O2	WT
YCR012W	38	33	2828.84	0.999267	0.999906	1.00025	WT	WT H2O2
