# Supplementary material for: The Yeast La Related Protein Slf1p Is a Key Activator of Translation during the Oxidative Stress Response
Source: PLoS Genet. 2015 Jan 8;11(1):e1004903. doi: 10.1371/journal.pgen.1004903 (PMC4287443; doi:10.1371/journal.pgen.1004903)
Supplement: S7 Table — Label Free Poteomics in the slf1Δ strain before (slf1) or after 60 min Hydrogen peroxide treatment (slf1 H2O2). (XLSX) [file pgen.1004903.s014.xlsx]

## Sheet: Table S7
Table S7. Label Free Poteomics in the slf1∆ strain before (slf1) or after 60 min Hydrogen peroxide treatment (slf1 H2O2).
Accession	Peptide.count	Peptides.used.for.quantitation	Confidence.score	Anova.(p value)	FDR	Max.fold.change	Highest.mean.condition	Lowest.mean.condition
YDL207W	10	2	88.29	3.44e-05	0.042372	8.30118	Slf1 H2O2	Slf1
YGL014W	5	1	60.08	3.96e-05	0.042372	2.67676	Slf1 H2O2	Slf1
YOR285W	9	8	432.24	0.000107324	0.0743308	2.24732	Slf1	Slf1 H2O2
YNR032C-A	2	2	68.28	0.000138936	0.0743308	14.1613	Slf1 H2O2	Slf1
YJL207C	22	7	118.29	0.00023079	0.0756144	1.84806	Slf1	Slf1 H2O2
YBR191W	13	2	590.04	0.000339702	0.0756144	2.57949	Slf1 H2O2	Slf1
YER029C	5	3	77.05	0.000340931	0.0756144	9.63558	Slf1 H2O2	Slf1
YNL200C	1	1	46.06	0.000358405	0.0756144	11.7952	Slf1 H2O2	Slf1
YAL038W	53	43	3854.48	0.000366288	0.0756144	1.41447	Slf1	Slf1 H2O2
YML022W	6	5	352.88	0.000390303	0.0756144	2.36648	Slf1	Slf1 H2O2
YGL082W	4	4	57.85	0.000409597	0.0756144	4.15545	Slf1	Slf1 H2O2
YKR095W	54	23	1031.07	0.000424006	0.0756144	2.41755	Slf1 H2O2	Slf1
YMR031C	36	17	833.7	0.000477064	0.0761802	1.45355	Slf1 H2O2	Slf1
YLR192C	12	9	528.24	0.000498375	0.0761802	1.50568	Slf1	Slf1 H2O2
YJR076C	15	7	327.54	0.000543385	0.077198	3.52886	Slf1 H2O2	Slf1
YLR196W	20	14	761.52	0.000577181	0.077198	1.88803	Slf1 H2O2	Slf1
YBR121C	51	37	2604.31	0.000676994	0.0852216	1.23191	Slf1	Slf1 H2O2
YJL080C	69	48	2347.69	0.0008391	0.0903729	1.81846	Slf1 H2O2	Slf1
YNL247W	40	23	1459.29	0.000869501	0.0903729	1.52891	Slf1	Slf1 H2O2
YBR202W	10	5	59.91	0.000895898	0.0903729	2.79708	Slf1 H2O2	Slf1
YPL083C	9	1	63.74	0.000927892	0.0903729	41.962	Slf1	Slf1 H2O2
YMR226C	15	10	919.64	0.000953248	0.0903729	1.13739	Slf1	Slf1 H2O2
YKL086W	6	6	123.68	0.00100574	0.0903729	2.12951	Slf1 H2O2	Slf1
YBR089C-A	3	1	119.77	0.00101353	0.0903729	55.8508	Slf1	Slf1 H2O2
YHL007C	13	6	258.53	0.00111874	0.0957643	2.8031	Slf1	Slf1 H2O2
YMR311C	11	7	234.65	0.00136082	0.112006	1.82034	Slf1	Slf1 H2O2
YOR007C	26	17	1479.08	0.00151161	0.114604	1.43648	Slf1	Slf1 H2O2
YJR070C	27	17	1227.97	0.00153016	0.114604	1.69466	Slf1	Slf1 H2O2
YNL154C	5	2	121.07	0.00157323	0.114604	15.8689	Slf1	Slf1 H2O2
YDL047W	6	3	169.64	0.00165071	0.114604	4.36209	Slf1	Slf1 H2O2
YOL145C	28	10	371.28	0.00166016	0.114604	2.58118	Slf1 H2O2	Slf1
YLR184W	4	1	29.51	0.00185453	0.124021	9.49617	Slf1 H2O2	Slf1
YOR332W	16	11	910.73	0.00208738	0.129267	1.09844	Slf1	Slf1 H2O2
YKR042W	5	5	159.98	0.00210282	0.129267	2.42699	Slf1 H2O2	Slf1
YCR008W	9	3	45.27	0.00211417	0.129267	4.55553	Slf1 H2O2	Slf1
YNR034W-A	5	4	273.49	0.00224645	0.133539	3.92507	Slf1 H2O2	Slf1
YDR457W	36	11	477	0.00273927	0.1557	1.84818	Slf1 H2O2	Slf1
YGR185C	22	15	959.59	0.00276477	0.1557	1.37325	Slf1	Slf1 H2O2
YKR082W	15	7	312.1	0.00285263	0.156529	1.43903	Slf1	Slf1 H2O2
YGL028C	1	1	88.16	0.00300156	0.160584	68.3285	Slf1 H2O2	Slf1
YKL058W	6	2	101.87	0.0031209	0.160784	1.57342	Slf1	Slf1 H2O2
YDL064W	4	3	101.83	0.00322112	0.160784	1.76268	Slf1	Slf1 H2O2
YKR013W	1	1	66.86	0.00323071	0.160784	3.07281	Slf1 H2O2	Slf1
YCR030C	16	10	514.09	0.00333073	0.161995	1.44578	Slf1	Slf1 H2O2
YHR085W	8	3	151.29	0.00343152	0.163188	31.0576	Slf1	Slf1 H2O2
YMR027W	12	6	332	0.00379777	0.175742	2.11417	Slf1	Slf1 H2O2
YLR304C	36	23	1791.9	0.00397268	0.175742	1.41159	Slf1	Slf1 H2O2
YLR351C	10	7	410.78	0.00403213	0.175742	2.01157	Slf1	Slf1 H2O2
YKR092C	6	4	178.38	0.00408934	0.175742	1.90789	Slf1 H2O2	Slf1
YML108W	4	3	56.7	0.00410612	0.175742	1.7113	Slf1	Slf1 H2O2
YOL094C	11	7	104.87	0.00423758	0.175764	10.4808	Slf1	Slf1 H2O2
YLR303W	3	2	64.63	0.00427091	0.175764	17.8186	Slf1	Slf1 H2O2
YER082C	14	6	246.66	0.00470533	0.182152	2.66942	Slf1 H2O2	Slf1
YMR239C	10	1	81.61	0.00471228	0.182152	47.8888	Slf1 H2O2	Slf1
YDR427W	20	12	495.61	0.00478569	0.182152	1.3615	Slf1 H2O2	Slf1
YNR015W	8	4	209.67	0.00480376	0.182152	2.40529	Slf1	Slf1 H2O2
YOL140W	7	6	234.44	0.00485171	0.182152	6.98951	Slf1 H2O2	Slf1
YDR037W	36	27	1789.55	0.00495699	0.182896	1.22965	Slf1	Slf1 H2O2
YNL189W	16	10	510.39	0.00519302	0.188357	1.7268	Slf1	Slf1 H2O2
YHR030C	7	4	168.4	0.00532107	0.189506	3.90555	Slf1 H2O2	Slf1
YKL127W	21	17	1003.98	0.00540181	0.189506	1.32051	Slf1	Slf1 H2O2
YJL020C	20	17	643.96	0.00563356	0.192507	1.34152	Slf1	Slf1 H2O2
YLR163C	5	3	62.84	0.00566728	0.192507	4.34833	Slf1	Slf1 H2O2
YFL028C	9	8	281.06	0.0057702	0.192941	1.34592	Slf1	Slf1 H2O2
YOR370C	10	6	268.53	0.00596707	0.196454	2.61813	Slf1	Slf1 H2O2
YIL007C	6	3	49.16	0.00624432	0.20029	27.5544	Slf1 H2O2	Slf1
YIL078W	43	35	2236.9	0.00627076	0.20029	1.29356	Slf1	Slf1 H2O2
YLR197W	23	16	1245.32	0.0067108	0.211193	1.50168	Slf1 H2O2	Slf1
YJL050W	29	16	917.76	0.00691653	0.214513	3.04306	Slf1	Slf1 H2O2
YFL014W	13	8	659.54	0.00758043	0.231744	1.98631	Slf1 H2O2	Slf1
YGR094W	54	36	2595.46	0.00793019	0.239023	1.29741	Slf1	Slf1 H2O2
YPL135W	2	2	88.8	0.00814748	0.241171	5.79503	Slf1 H2O2	Slf1
YBR139W	5	3	130.4	0.00822684	0.241171	8.29122	Slf1	Slf1 H2O2
YGR240C	63	41	3762.59	0.00910305	0.26325	1.15721	Slf1	Slf1 H2O2
YPR035W	22	14	871.51	0.00941515	0.268646	1.50653	Slf1	Slf1 H2O2
YLR348C	6	1	40.39	0.00971401	0.272902	3.1165	Slf1	Slf1 H2O2
YGR155W	38	33	2588.1	0.00981936	0.272902	1.24984	Slf1	Slf1 H2O2
YPR183W	7	4	90.28	0.0102626	0.281564	2.7287	Slf1	Slf1 H2O2
YLR259C	36	25	2480.01	0.0109871	0.295119	1.19957	Slf1	Slf1 H2O2
YAL012W	14	9	954	0.0110881	0.295119	1.58585	Slf1	Slf1 H2O2
YML045W;YDR316W-B	43	1	1650.86	0.0112159	0.295119	32.3718	Slf1 H2O2	Slf1
YOR294W	3	3	99.21	0.0113083	0.295119	1.57991	Slf1	Slf1 H2O2
YGL092W	13	6	207.42	0.0115255	0.295425	1.5917	Slf1	Slf1 H2O2
YKL060C	24	21	1894.12	0.0118029	0.295425	1.18272	Slf1	Slf1 H2O2
YJR148W	14	10	513.12	0.0118307	0.295425	1.65912	Slf1	Slf1 H2O2
YDR158W	18	18	1123.3	0.0118722	0.295425	1.29466	Slf1	Slf1 H2O2
YDR084C	1	1	17.33	0.0126713	0.300459	2.2044	Slf1 H2O2	Slf1
YPL228W	7	4	165.49	0.0127237	0.300459	4.34187	Slf1	Slf1 H2O2
YDR304C	10	9	480.11	0.012777	0.300459	1.33354	Slf1	Slf1 H2O2
YOR021C	17	12	479.96	0.0128142	0.300459	1.35938	Slf1	Slf1 H2O2
YIL015W	7	6	234.51	0.0130795	0.300459	1.53428	Slf1	Slf1 H2O2
YLR285W	4	4	96.18	0.0132672	0.300459	2.48759	Slf1 H2O2	Slf1
YNL108C	8	6	174.33	0.0133036	0.300459	1.32708	Slf1	Slf1 H2O2
YIL118W	4	3	111.04	0.0133073	0.300459	2.1689	Slf1	Slf1 H2O2
YOL004W	23	8	253.14	0.0133382	0.300459	1.80791	Slf1 H2O2	Slf1
YIL022W	14	7	364.74	0.0135255	0.301505	4.12007	Slf1	Slf1 H2O2
YOR374W	22	13	1012.89	0.0145136	0.313701	1.38393	Slf1	Slf1 H2O2
YGR128C	13	5	289.77	0.0146233	0.313701	1.73531	Slf1 H2O2	Slf1
YKL033W-A	8	6	403.95	0.0147322	0.313701	1.53242	Slf1	Slf1 H2O2
YOR198C	33	19	1271.98	0.0147683	0.313701	1.45484	Slf1 H2O2	Slf1
YCL057W	26	18	961.76	0.0148246	0.313701	1.43405	Slf1	Slf1 H2O2
YBL026W	7	4	293.53	0.0149565	0.313701	2.39476	Slf1	Slf1 H2O2
YBR035C	15	11	600.14	0.0150987	0.313701	1.41713	Slf1	Slf1 H2O2
YOR128C	25	16	668.89	0.0154831	0.31582	1.28914	Slf1	Slf1 H2O2
YNL186W	6	1	45.28	0.0155229	0.31582	61.9502	Slf1 H2O2	Slf1
YOR063W	38	25	2344.45	0.0156434	0.31582	1.37538	Slf1 H2O2	Slf1
YDR458C	9	2	54.14	0.0159128	0.318255	4.22924	Slf1 H2O2	Slf1
YBR106W	10	6	150.67	0.0161102	0.319221	2.37969	Slf1	Slf1 H2O2
YKR080W	6	3	171.36	0.0163058	0.319706	2.17388	Slf1	Slf1 H2O2
YIL133C	17	6	1000.65	0.0164335	0.319706	1.44795	Slf1 H2O2	Slf1
YHR146W	16	7	507.21	0.0166282	0.320579	1.5371	Slf1 H2O2	Slf1
YPL217C	19	6	177.87	0.0172856	0.322283	2.01528	Slf1	Slf1 H2O2
YOL031C	8	3	179.72	0.0172858	0.322283	3.19377	Slf1	Slf1 H2O2
YIL053W	17	9	1236.36	0.0175266	0.322283	1.29784	Slf1	Slf1 H2O2
YPL059W	2	2	97.56	0.017568	0.322283	1.416	Slf1	Slf1 H2O2
YNL167C	5	1	32.99	0.0175814	0.322283	1.25266	Slf1	Slf1 H2O2
YOL127W	14	10	756.49	0.0176444	0.322283	1.2796	Slf1 H2O2	Slf1
YJL068C	9	5	302.35	0.0177707	0.322283	1.86338	Slf1	Slf1 H2O2
YPL084W	19	7	190.41	0.0179801	0.32334	2.96047	Slf1	Slf1 H2O2
YIL126W	22	5	146.68	0.018352	0.324558	1.30631	Slf1	Slf1 H2O2
YMR062C	19	12	750.8	0.0184346	0.324558	1.75084	Slf1 H2O2	Slf1
YPL183C	21	9	344.37	0.0186217	0.324558	1.64419	Slf1	Slf1 H2O2
YBR281C	10	4	129.22	0.0186545	0.324558	1.95425	Slf1	Slf1 H2O2
YOR116C	25	13	439.81	0.0190389	0.328458	1.53474	Slf1	Slf1 H2O2
YOL077C	6	4	206.05	0.0192099	0.328458	1.78183	Slf1 H2O2	Slf1
YGR205W	4	3	114.12	0.0193692	0.328458	3.22158	Slf1	Slf1 H2O2
YER079W	3	2	40.71	0.0195022	0.328458	2.2398	Slf1 H2O2	Slf1
YFR050C	4	2	340.36	0.0196461	0.328458	1.41457	Slf1 H2O2	Slf1
YKL128C	4	2	63.26	0.0205887	0.337676	2.4803	Slf1 H2O2	Slf1
YER156C	17	8	528.65	0.0210466	0.337676	1.5143	Slf1	Slf1 H2O2
YHR099W	32	6	267.42	0.0211521	0.337676	7.72433	Slf1 H2O2	Slf1
YCL043C	28	23	2136.88	0.0215804	0.337676	1.21561	Slf1	Slf1 H2O2
YJR125C	11	8	362.81	0.021673	0.337676	1.59064	Slf1	Slf1 H2O2
YPL081W	17	1	909.57	0.02201	0.337676	1.40633	Slf1 H2O2	Slf1
YDL225W	15	9	410.39	0.0221038	0.337676	1.61453	Slf1 H2O2	Slf1
YHR005C-A	4	4	204.54	0.0221244	0.337676	1.50141	Slf1	Slf1 H2O2
YDR179C	2	1	21.64	0.0223951	0.337676	55.3845	Slf1	Slf1 H2O2
YMR043W	1	1	43.27	0.022447	0.337676	7.31783	Slf1	Slf1 H2O2
YML094W	6	4	191.72	0.0224475	0.337676	1.21011	Slf1	Slf1 H2O2
YIL173W	12	3	95.25	0.0225499	0.337676	3.15769	Slf1	Slf1 H2O2
YER070W	38	19	1396.68	0.0225906	0.337676	1.34598	Slf1	Slf1 H2O2
YGL251C	14	3	107.13	0.0226464	0.337676	2.65434	Slf1 H2O2	Slf1
YDL055C	19	14	1347.45	0.0227247	0.337676	1.25842	Slf1	Slf1 H2O2
YLR420W	14	11	501.66	0.0229652	0.337676	1.45297	Slf1	Slf1 H2O2
YGR193C	13	8	214.3	0.0231917	0.337676	1.83441	Slf1 H2O2	Slf1
YGR234W	16	15	1225.99	0.0232014	0.337676	1.3652	Slf1	Slf1 H2O2
YJL173C	3	3	170.36	0.0232322	0.337676	1.46693	Slf1	Slf1 H2O2
YER131W	7	1	307.13	0.0233533	0.337676	1.89346	Slf1 H2O2	Slf1
YOR317W	28	16	904.79	0.0236057	0.339035	1.29134	Slf1	Slf1 H2O2
YGL242C	6	4	210.76	0.0242196	0.343589	1.38794	Slf1	Slf1 H2O2
YGL234W	27	23	1503.92	0.0243876	0.343589	1.25855	Slf1	Slf1 H2O2
YLR200W	7	4	522.31	0.0244045	0.343589	1.36709	Slf1	Slf1 H2O2
YLR441C	30	5	1703.83	0.024588	0.343911	1.23336	Slf1 H2O2	Slf1
YBR244W	9	4	334.57	0.0250894	0.345735	1.451	Slf1 H2O2	Slf1
YKL157W	45	32	1688.86	0.0251466	0.345735	1.35498	Slf1	Slf1 H2O2
YJL200C	20	12	547.77	0.0253258	0.345735	1.38098	Slf1	Slf1 H2O2
YER178W	26	20	845.27	0.0254223	0.345735	1.43607	Slf1 H2O2	Slf1
YJL121C	8	5	237.14	0.0255263	0.345735	2.0445	Slf1 H2O2	Slf1
YMR220W	6	4	142.91	0.0259219	0.348886	2.38733	Slf1	Slf1 H2O2
YGR008C	1	1	43.93	0.0264294	0.351727	3.69057	Slf1 H2O2	Slf1
YDL117W	9	4	59.06	0.0264751	0.351727	3.75623	Slf1	Slf1 H2O2
YEL071W	23	18	935.48	0.026626	0.351727	1.24189	Slf1	Slf1 H2O2
YHR216W	18	1	1229.65	0.0269329	0.353597	3.19803	Slf1 H2O2	Slf1
YPL106C	51	27	3173.37	0.0273906	0.353837	1.10628	Slf1	Slf1 H2O2
YBR193C	4	2	72.84	0.0275715	0.353837	4.06606	Slf1	Slf1 H2O2
YPR073C	7	4	156.31	0.0275896	0.353837	1.9932	Slf1 H2O2	Slf1
YDL065C	6	3	90.91	0.0279468	0.353837	1.47265	Slf1 H2O2	Slf1
YMR080C	13	5	298.65	0.0279815	0.353837	2.19949	Slf1 H2O2	Slf1
YGL087C	5	3	131.06	0.0281807	0.353837	2.78293	Slf1	Slf1 H2O2
YDR465C	11	9	198.71	0.0282214	0.353837	1.59533	Slf1	Slf1 H2O2
YGR061C	52	38	2616.89	0.0284922	0.353837	1.17373	Slf1	Slf1 H2O2
YHR043C	3	1	90.81	0.0285083	0.353837	1.41447	Slf1	Slf1 H2O2
YDR189W	9	4	177.26	0.0286046	0.353837	3.11715	Slf1 H2O2	Slf1
YMR074C	3	3	184.15	0.0289061	0.355512	3.79283	Slf1	Slf1 H2O2
YMR130W	5	4	191.78	0.029282	0.357703	1.53241	Slf1	Slf1 H2O2
YNL239W	14	10	808.26	0.0294185	0.357703	1.26189	Slf1	Slf1 H2O2
YGL009C	46	33	1903.37	0.0297801	0.359654	1.30425	Slf1	Slf1 H2O2
YKL148C	8	1	78.42	0.0300648	0.359654	2.1634	Slf1	Slf1 H2O2
YIL009W	12	3	89.22	0.0302296	0.359654	3.92744	Slf1 H2O2	Slf1
YKL190W	5	4	94.16	0.0303482	0.359654	1.68812	Slf1	Slf1 H2O2
YML008C	14	13	719.32	0.0304194	0.359654	1.39386	Slf1 H2O2	Slf1
YMR142C;YDL082W	17	15	792.29	0.0313284	0.366683	1.31615	Slf1 H2O2	Slf1
YFR023W	15	2	96.19	0.0313565	0.366683	2.13551	Slf1	Slf1 H2O2
YLR075W	27	20	1260.5	0.0318178	0.369112	1.35001	Slf1 H2O2	Slf1
YKL081W	22	12	1219.48	0.031946	0.369112	1.43324	Slf1	Slf1 H2O2
YGR132C	4	1	36.76	0.0321646	0.369112	1.49936	Slf1 H2O2	Slf1
YDR300C	17	11	476.04	0.0324207	0.369112	1.24335	Slf1	Slf1 H2O2
YHR096C;YDR342C	6	1	75.41	0.0324266	0.369112	14.9652	Slf1	Slf1 H2O2
YDR148C	10	7	334.31	0.0329288	0.372845	1.802	Slf1	Slf1 H2O2
YPL105C	11	3	146.62	0.0335065	0.377389	1.6477	Slf1	Slf1 H2O2
YMR086W	13	5	78.64	0.034109	0.381837	9.26555	Slf1	Slf1 H2O2
YLR222C	11	8	497.1	0.0346447	0.381837	1.77722	Slf1 H2O2	Slf1
YNL010W	17	12	602.95	0.0348204	0.381837	1.32608	Slf1	Slf1 H2O2
YBL076C	62	43	2977.75	0.0352625	0.381837	1.25106	Slf1	Slf1 H2O2
YHR208W	19	11	972.63	0.0355591	0.381837	1.32112	Slf1	Slf1 H2O2
YHR068W	23	22	1606.34	0.035818	0.381837	1.17975	Slf1	Slf1 H2O2
YML006C	6	1	60.12	0.0358206	0.381837	6.50713	Slf1 H2O2	Slf1
YLR262C	5	2	99.84	0.0358831	0.381837	12.7016	Slf1 H2O2	Slf1
YML001W	6	2	178.26	0.0361719	0.381837	2.62904	Slf1 H2O2	Slf1
YAL011W	15	3	88.15	0.0362885	0.381837	2.47195	Slf1 H2O2	Slf1
YMR318C	21	19	1241.38	0.0362894	0.381837	1.3204	Slf1	Slf1 H2O2
YPL010W	7	4	290.67	0.0363165	0.381837	1.84209	Slf1 H2O2	Slf1
YLR060W	33	19	1378.48	0.0363595	0.381837	1.28251	Slf1	Slf1 H2O2
YOR226C	3	1	111.51	0.0364901	0.381837	52.7194	Slf1	Slf1 H2O2
YBR145W	5	3	175.81	0.0371649	0.381837	1.65462	Slf1	Slf1 H2O2
YMR278W	14	5	137	0.0372165	0.381837	1.34381	Slf1 H2O2	Slf1
YBL036C	13	10	470.78	0.0372542	0.381837	1.61354	Slf1	Slf1 H2O2
YBR093C	7	1	98.34	0.0373895	0.381837	3.30835	Slf1	Slf1 H2O2
YLR181C	9	2	143.8	0.0375627	0.381837	2.82306	Slf1	Slf1 H2O2
YER103W	29	11	1568.26	0.0376307	0.381837	1.61961	Slf1 H2O2	Slf1
YCL067C	7	1	46.93	0.0376762	0.381837	21.1577	Slf1 H2O2	Slf1
YGL049C	17	6	368.03	0.0378582	0.381837	2.57273	Slf1 H2O2	Slf1
YHL039W	9	2	139.81	0.0380143	0.381837	1.60583	Slf1	Slf1 H2O2
YPR010C	42	27	1389.05	0.0383372	0.381837	2.03044	Slf1 H2O2	Slf1
YOR335C	53	32	2967.09	0.0384057	0.381837	1.15945	Slf1	Slf1 H2O2
YJR139C	21	14	1144.73	0.0385406	0.381837	1.26496	Slf1	Slf1 H2O2
YML035C	17	9	443.21	0.0390905	0.382059	1.5129	Slf1	Slf1 H2O2
YGL243W	6	2	36.47	0.0393623	0.382059	5.26566	Slf1 H2O2	Slf1
YGL105W	22	17	1140.74	0.0396017	0.382059	1.20493	Slf1	Slf1 H2O2
YOL019W	4	2	28.47	0.0398406	0.382059	4.06417	Slf1 H2O2	Slf1
YOR328W	10	4	90.38	0.0400714	0.382059	2.01756	Slf1 H2O2	Slf1
R0010W	8	1	55.4	0.0405068	0.382059	2.97396	Slf1	Slf1 H2O2
YDR348C	12	8	355.2	0.040546	0.382059	1.34708	Slf1	Slf1 H2O2
YJL111W	19	12	726.01	0.0407902	0.382059	1.68699	Slf1	Slf1 H2O2
YIL020C	8	6	37.82	0.0409224	0.382059	2.2185	Slf1	Slf1 H2O2
YHR001W	13	6	238.13	0.0409538	0.382059	1.95544	Slf1	Slf1 H2O2
YBR274W	7	2	90.84	0.0410993	0.382059	1.65302	Slf1	Slf1 H2O2
YJL055W	8	5	333.71	0.0411388	0.382059	1.66748	Slf1 H2O2	Slf1
YEL037C	15	12	649.36	0.0412306	0.382059	1.27312	Slf1	Slf1 H2O2
YMR235C	18	12	623.55	0.0415046	0.382059	1.40245	Slf1	Slf1 H2O2
YNL148C	8	2	47.91	0.0416609	0.382059	123.917	Slf1 H2O2	Slf1
YDR023W	34	25	1809.4	0.0418841	0.382059	1.34341	Slf1	Slf1 H2O2
YJL130C	116	81	5222.7	0.0419533	0.382059	1.14629	Slf1	Slf1 H2O2
YFL034C-A	6	3	281.21	0.0421864	0.382059	1.31705	Slf1 H2O2	Slf1
YGL056C	8	5	226.84	0.0422823	0.382059	1.88577	Slf1	Slf1 H2O2
YBR046C	10	6	256.94	0.0425888	0.382059	2.36211	Slf1 H2O2	Slf1
YKL018W	2	2	28.68	0.042622	0.382059	4.8519	Slf1	Slf1 H2O2
YIL063C	15	6	387.47	0.042646	0.382059	1.21669	Slf1	Slf1 H2O2
YOR048C	10	4	133.08	0.0426763	0.382059	4.14959	Slf1 H2O2	Slf1
YDR441C	3	1	43.57	0.0428478	0.382059	3.20402	Slf1	Slf1 H2O2
YML026C	18	14	938.63	0.0433386	0.3837	1.20725	Slf1 H2O2	Slf1
YER172C	25	4	157.42	0.0433904	0.3837	2.97506	Slf1 H2O2	Slf1
YDR472W	4	3	166.54	0.0437239	0.38469	2.18992	Slf1	Slf1 H2O2
YGR135W	17	11	936.74	0.0438706	0.38469	1.4795	Slf1 H2O2	Slf1
YPL263C	21	13	393.62	0.0440416	0.38469	2.75625	Slf1	Slf1 H2O2
YDR388W	13	5	290.27	0.044319	0.385539	1.24405	Slf1	Slf1 H2O2
YCR073W-A	3	1	114.15	0.0449768	0.389678	Inf	Slf1 H2O2	Slf1
YDL204W	6	5	103.85	0.0456823	0.389792	1.46602	Slf1 H2O2	Slf1
YMR227C	4	1	56	0.0457123	0.389792	13.3424	Slf1	Slf1 H2O2
YEL034W;YJR047C	11	8	931.74	0.045885	0.389792	1.35924	Slf1	Slf1 H2O2
YKL204W	14	7	297.86	0.0464581	0.389792	1.33307	Slf1	Slf1 H2O2
YOR357C	4	3	49.72	0.0465475	0.389792	2.40984	Slf1	Slf1 H2O2
YDR280W	8	4	180.81	0.0467979	0.389792	2.20404	Slf1	Slf1 H2O2
YLR146C	2	2	68.97	0.0468011	0.389792	2.64147	Slf1	Slf1 H2O2
YGR254W	29	10	2048.05	0.0469163	0.389792	1.37797	Slf1	Slf1 H2O2
YGR072W	11	3	91.74	0.047084	0.389792	3.45191	Slf1 H2O2	Slf1
YHR037W	11	8	435.5	0.0473962	0.389792	1.31147	Slf1	Slf1 H2O2
YOR176W	12	7	293.04	0.0474827	0.389792	2.04339	Slf1 H2O2	Slf1
YLR430W	21	6	96.23	0.0476246	0.389792	1.76903	Slf1 H2O2	Slf1
YGR186W	14	6	213.83	0.0478401	0.389792	1.63166	Slf1 H2O2	Slf1
YOR341W	47	29	1659.31	0.0479145	0.389792	1.24642	Slf1 H2O2	Slf1
YLL036C	7	1	109.51	0.0479336	0.389792	2.25919	Slf1 H2O2	Slf1
YER049W	25	18	822.02	0.0479673	0.389792	1.23916	Slf1	Slf1 H2O2
YDL060W	15	8	245.79	0.0481415	0.389792	1.54347	Slf1	Slf1 H2O2
YGR279C	4	3	164.41	0.0485904	0.389792	1.61916	Slf1	Slf1 H2O2
YHL030W	34	19	860.38	0.0488385	0.389792	4.25359	Slf1	Slf1 H2O2
YDR428C	6	4	213.32	0.0489476	0.389792	1.71781	Slf1	Slf1 H2O2
YNL132W	23	16	654.25	0.0489913	0.389792	1.40523	Slf1 H2O2	Slf1
YOL124C	8	4	105.28	0.04913	0.389792	1.45724	Slf1	Slf1 H2O2
YMR005W	6	3	85.47	0.0491793	0.389792	3.98655	Slf1	Slf1 H2O2
YGL135W	19	13	947.97	0.0495159	0.391011	1.3042	Slf1 H2O2	Slf1
YGL008C	29	6	1344.35	0.0516605	0.403679	1.41345	Slf1	Slf1 H2O2
YML128C	13	7	294.62	0.0521142	0.403679	2.35934	Slf1 H2O2	Slf1
YDR500C	7	3	207.43	0.0521755	0.403679	1.45419	Slf1 H2O2	Slf1
YJL088W	5	3	144.05	0.0522402	0.403679	3.01133	Slf1	Slf1 H2O2
YKL006C-A	4	1	22.21	0.0522469	0.403679	4.33685	Slf1 H2O2	Slf1
YLR119W	6	1	62.72	0.0524853	0.403679	2.49188	Slf1 H2O2	Slf1
YOR229W	6	3	124.65	0.052703	0.403679	4.26232	Slf1 H2O2	Slf1
YGL050W	9	5	100.68	0.0528881	0.403679	2.6593	Slf1 H2O2	Slf1
YIL115C	21	11	480.97	0.052894	0.403679	1.85127	Slf1	Slf1 H2O2
YBR170C	8	3	129.66	0.0532359	0.403679	1.66486	Slf1	Slf1 H2O2
YML004C	12	10	270.49	0.0532769	0.403679	1.44464	Slf1	Slf1 H2O2
YBR017C	11	7	104.25	0.0534326	0.403679	6.41233	Slf1	Slf1 H2O2
YJL145W	12	5	254.15	0.0535724	0.403679	1.67937	Slf1	Slf1 H2O2
YGL246C	10	6	335.86	0.0540732	0.404959	1.29799	Slf1	Slf1 H2O2
YMR004W	10	3	96.53	0.0541207	0.404959	2.38463	Slf1	Slf1 H2O2
YPR088C	15	5	301.15	0.0549214	0.407911	5.93392	Slf1	Slf1 H2O2
YGR181W	5	4	260.3	0.0550185	0.407911	1.33985	Slf1	Slf1 H2O2
YMR216C	8	4	138.72	0.0550871	0.407911	2.16272	Slf1	Slf1 H2O2
YBR109C	10	8	722.46	0.0559908	0.413173	1.10883	Slf1 H2O2	Slf1
YOL098C	17	8	431.91	0.0563674	0.413281	1.35851	Slf1	Slf1 H2O2
YJR103W	12	6	350.19	0.0563916	0.413281	1.78299	Slf1	Slf1 H2O2
YOR265W	11	7	358.52	0.0569364	0.415785	1.53819	Slf1	Slf1 H2O2
YKR059W	27	22	2149.65	0.0571219	0.415785	1.2751	Slf1	Slf1 H2O2
YDR395W	14	9	397.87	0.0574816	0.416169	1.37391	Slf1	Slf1 H2O2
YGL213C	5	2	226.68	0.0583063	0.416169	1.42833	Slf1	Slf1 H2O2
YHL015W	11	10	721.51	0.0583845	0.416169	1.35419	Slf1 H2O2	Slf1
YKL053C-A	2	2	88.47	0.0584551	0.416169	1.96549	Slf1	Slf1 H2O2
YJR064W	21	16	784.71	0.0584595	0.416169	1.12954	Slf1	Slf1 H2O2
YLR301W	14	11	796.04	0.0585372	0.416169	1.3208	Slf1	Slf1 H2O2
YGL099W	27	15	626.23	0.0585982	0.416169	1.32818	Slf1 H2O2	Slf1
YDR487C	11	10	489.15	0.0587304	0.416169	1.44582	Slf1	Slf1 H2O2
YJL115W	7	4	182.52	0.0594673	0.418793	1.26902	Slf1	Slf1 H2O2
YEL022W	14	9	304.54	0.0594922	0.418793	1.7408	Slf1 H2O2	Slf1
YDR518W	4	1	46.93	0.0614702	0.43099	4.61151	Slf1	Slf1 H2O2
YDR510W	8	5	321.92	0.061662	0.43099	1.60133	Slf1	Slf1 H2O2
YBL047C	33	23	1464.32	0.0618289	0.43099	1.09505	Slf1	Slf1 H2O2
YDR163W	4	1	68.26	0.0622538	0.431192	7.08132	Slf1 H2O2	Slf1
YLR100W	4	1	88.53	0.0623524	0.431192	1.92372	Slf1 H2O2	Slf1
YLR300W	8	7	350.05	0.0624624	0.431192	1.33485	Slf1	Slf1 H2O2
YGR175C	8	3	107.53	0.0627656	0.431892	1.5895	Slf1 H2O2	Slf1
YNL002C	9	5	225.75	0.0632925	0.432819	1.37006	Slf1	Slf1 H2O2
YLR029C	12	2	695.58	0.0636567	0.432819	1.83603	Slf1 H2O2	Slf1
YBR149W	16	14	681.54	0.0636811	0.432819	1.56313	Slf1	Slf1 H2O2
YOR253W	3	1	151.62	0.0637094	0.432819	15.9669	Slf1	Slf1 H2O2
YDR436W	9	2	92.9	0.0643207	0.435589	2.38882	Slf1	Slf1 H2O2
YHR056C	10	6	72.89	0.0648807	0.436984	1.91837	Slf1 H2O2	Slf1
YBR039W	9	7	239.03	0.0652661	0.436984	1.72008	Slf1	Slf1 H2O2
YHL034C	13	11	689.32	0.0653184	0.436984	1.40054	Slf1	Slf1 H2O2
YCR057C	11	4	110.58	0.0653434	0.436984	1.4645	Slf1 H2O2	Slf1
YIL125W	21	18	442.68	0.0663143	0.437417	1.28647	Slf1	Slf1 H2O2
YDR333C	10	3	117.18	0.066497	0.437417	1.76829	Slf1	Slf1 H2O2
YDR014W	2	1	20.2	0.0665591	0.437417	1.92106	Slf1 H2O2	Slf1
YBR269C	5	4	217.78	0.0666225	0.437417	1.68467	Slf1	Slf1 H2O2
YCR072C	9	5	143.49	0.0666238	0.437417	1.53335	Slf1 H2O2	Slf1
YDL110C	9	4	443.98	0.0669344	0.437417	1.5747	Slf1 H2O2	Slf1
YGL018C	8	3	78.89	0.0669509	0.437417	1.40207	Slf1	Slf1 H2O2
YGL212W	8	3	61.12	0.0672577	0.437417	2.22989	Slf1 H2O2	Slf1
YDR152W	6	2	195.29	0.0673249	0.437417	1.29263	Slf1	Slf1 H2O2
YMR067C	10	4	73.8	0.0676056	0.437417	1.99963	Slf1	Slf1 H2O2
YOR278W	4	2	57.03	0.0676565	0.437417	3.03311	Slf1	Slf1 H2O2
YKR070W	7	4	213.31	0.0682836	0.43865	1.28458	Slf1	Slf1 H2O2
YDR145W	12	5	232.62	0.0686916	0.43865	1.73141	Slf1 H2O2	Slf1
YPR165W	7	4	169.65	0.0690067	0.43865	1.41467	Slf1	Slf1 H2O2
YKR095W-A	3	2	86.82	0.0692652	0.43865	1.27648	Slf1	Slf1 H2O2
YFR021W	4	1	122.71	0.0693342	0.43865	1.82643	Slf1	Slf1 H2O2
YEL060C	11	10	331.13	0.0698153	0.43865	1.23852	Slf1 H2O2	Slf1
YJR104C	15	12	971.73	0.0698857	0.43865	1.26705	Slf1	Slf1 H2O2
YGL101W	4	2	99.45	0.0698986	0.43865	2.20844	Slf1	Slf1 H2O2
YMR287C	11	4	80.28	0.0703722	0.43865	1.28717	Slf1 H2O2	Slf1
YPL237W	14	12	555.43	0.0705657	0.43865	1.24917	Slf1	Slf1 H2O2
YMR076C	16	2	127.4	0.0707703	0.43865	1.93166	Slf1	Slf1 H2O2
YNL054W-B	40	1	1612.97	0.0709538	0.43865	27.0353	Slf1	Slf1 H2O2
YDR171W	4	4	45.32	0.0710406	0.43865	1.97829	Slf1	Slf1 H2O2
YBL064C	9	6	324.5	0.0710732	0.43865	1.39855	Slf1	Slf1 H2O2
YDL145C	50	36	1807.55	0.0711325	0.43865	1.13427	Slf1	Slf1 H2O2
YGR084C	1	1	24.59	0.0713972	0.43865	2.69076	Slf1	Slf1 H2O2
YPL131W	16	11	1113.97	0.0714736	0.43865	1.20893	Slf1 H2O2	Slf1
YHR132W-A	8	4	166.09	0.0715368	0.43865	2.42648	Slf1	Slf1 H2O2
YOR280C	9	4	141.34	0.0717981	0.438994	2.37029	Slf1	Slf1 H2O2
YLR257W	13	11	565.18	0.07207	0.439401	1.26653	Slf1 H2O2	Slf1
YDR201W	2	2	96.12	0.0725526	0.44039	4.97907	Slf1 H2O2	Slf1
YBL106C	7	1	31.66	0.0726437	0.44039	68.4968	Slf1	Slf1 H2O2
YGR244C	14	7	353.77	0.0732015	0.441798	1.474	Slf1	Slf1 H2O2
YJL186W	6	3	109.57	0.0737058	0.441798	2.68927	Slf1	Slf1 H2O2
YOR119C	3	1	134.93	0.0740298	0.441798	3.19096	Slf1	Slf1 H2O2
YKL117W	7	6	428.41	0.0741508	0.441798	1.18691	Slf1	Slf1 H2O2
YOR362C	10	5	334.92	0.0745852	0.441798	2.48417	Slf1 H2O2	Slf1
YPL160W	59	42	2800.97	0.074648	0.441798	1.13636	Slf1	Slf1 H2O2
YKL021C	17	11	390.43	0.07494	0.441798	1.46972	Slf1 H2O2	Slf1
YDR452W	4	2	35.43	0.0750539	0.441798	2.36604	Slf1 H2O2	Slf1
YGL005C	7	1	112.58	0.0752277	0.441798	3.34353	Slf1 H2O2	Slf1
YLR328W	7	3	254.05	0.0752968	0.441798	1.45695	Slf1 H2O2	Slf1
YGR048W	8	3	272.73	0.0754018	0.441798	1.34023	Slf1	Slf1 H2O2
YMR267W	3	2	46.25	0.0758757	0.441798	3.05127	Slf1	Slf1 H2O2
YIR001C	4	2	100.02	0.0759449	0.441798	2.56094	Slf1	Slf1 H2O2
YDL092W	4	2	149.26	0.0759637	0.441798	1.62979	Slf1	Slf1 H2O2
YFR052W	11	10	444.66	0.076179	0.441798	1.25514	Slf1 H2O2	Slf1
YLL009C	2	1	69.01	0.0763131	0.441798	1.92159	Slf1	Slf1 H2O2
YCR012W	39	33	3521.31	0.0763857	0.441798	1.13838	Slf1	Slf1 H2O2
YLR432W	23	6	1907.04	0.0766452	0.442104	1.45006	Slf1	Slf1 H2O2
YML131W	10	8	167.88	0.0769179	0.442485	3.32462	Slf1	Slf1 H2O2
YML061C	17	2	101.57	0.0773135	0.442795	1.80227	Slf1 H2O2	Slf1
YLL018C	39	26	1894.76	0.0773856	0.442795	1.10014	Slf1	Slf1 H2O2
YGL157W	16	9	643.34	0.0779549	0.44374	1.19136	Slf1	Slf1 H2O2
YOL090W	19	8	196.96	0.078191	0.44374	1.61033	Slf1	Slf1 H2O2
YDR378C	4	2	168.49	0.0787648	0.44374	1.41379	Slf1 H2O2	Slf1
YGL095C	10	2	64.44	0.0789259	0.44374	1.65558	Slf1	Slf1 H2O2
YPL231W	116	93	7375.48	0.0790404	0.44374	1.19298	Slf1	Slf1 H2O2
YCL026C-B	8	5	167.26	0.0794317	0.44374	3.33705	Slf1	Slf1 H2O2
YDL188C	7	1	290.8	0.0796147	0.44374	2.56725	Slf1	Slf1 H2O2
YPL048W	22	15	966.9	0.0797757	0.44374	1.18334	Slf1	Slf1 H2O2
YOR270C	7	2	134.49	0.0798638	0.44374	2.47257	Slf1 H2O2	Slf1
YGL062W	41	6	1495.89	0.0802052	0.44374	1.99904	Slf1	Slf1 H2O2
YNL287W	27	21	1435.18	0.080225	0.44374	1.22395	Slf1	Slf1 H2O2
YGL201C	14	8	254.64	0.0802432	0.44374	1.4782	Slf1 H2O2	Slf1
YNL168C	8	1	92.95	0.0803703	0.44374	1.43187	Slf1	Slf1 H2O2
YDR365C	11	4	180.68	0.0804538	0.44374	1.57407	Slf1	Slf1 H2O2
YGR173W	14	8	336.06	0.0808424	0.444051	1.22968	Slf1	Slf1 H2O2
YDR299W	16	13	621.93	0.081071	0.444051	1.91231	Slf1	Slf1 H2O2
YGR100W	9	1	65.55	0.0811327	0.444051	2.66939	Slf1	Slf1 H2O2
YBL058W	22	14	1085.87	0.0814213	0.444494	1.30964	Slf1	Slf1 H2O2
YNL166C	12	8	352.56	0.0817322	0.445055	1.28795	Slf1	Slf1 H2O2
YHR143W-A	3	3	151.38	0.0821756	0.445373	1.64925	Slf1	Slf1 H2O2
YJR096W	5	4	137.23	0.0822066	0.445373	2.40681	Slf1 H2O2	Slf1
YPL266W	10	6	185.3	0.0829031	0.446793	1.73624	Slf1 H2O2	Slf1
YGR017W	7	5	125.03	0.0831673	0.446793	1.30358	Slf1 H2O2	Slf1
YIL145C	6	3	87	0.0831962	0.446793	1.8309	Slf1	Slf1 H2O2
YIR035C	6	5	270.89	0.083304	0.446793	2.92164	Slf1	Slf1 H2O2
YBL055C	5	3	66.6	0.0839662	0.449219	1.7454	Slf1 H2O2	Slf1
YBR080C	18	11	620.24	0.0847878	0.452069	1.38724	Slf1	Slf1 H2O2
YMR314W	13	10	569.27	0.0851553	0.452069	1.8229	Slf1	Slf1 H2O2
YOR184W	16	13	702.59	0.0852121	0.452069	1.21649	Slf1	Slf1 H2O2
YHR024C	12	5	241.63	0.0853439	0.452069	1.37384	Slf1	Slf1 H2O2
YGL196W	9	3	88.29	0.0855964	0.452287	2.51813	Slf1	Slf1 H2O2
YGL148W	20	17	861.73	0.0867524	0.457266	1.17666	Slf1	Slf1 H2O2
YGL187C	5	4	148.79	0.0875145	0.460128	1.62903	Slf1	Slf1 H2O2
YDR289C	12	4	231.27	0.0877253	0.460128	1.96875	Slf1	Slf1 H2O2
YDR261W-B	16	1	310.24	0.0885909	0.463532	2.02317	Slf1 H2O2	Slf1
YPL122C	5	2	64	0.0898129	0.468064	7.21898	Slf1	Slf1 H2O2
YBR079C	45	25	1698.26	0.0904076	0.468064	1.28687	Slf1 H2O2	Slf1
YMR308C	13	8	448.85	0.0904913	0.468064	1.27942	Slf1	Slf1 H2O2
YPL235W	14	7	458.37	0.0908843	0.468064	1.34267	Slf1	Slf1 H2O2
YGL232W	16	8	300.15	0.0910961	0.468064	1.44039	Slf1 H2O2	Slf1
YGL019W	5	5	203.35	0.0913079	0.468064	1.60556	Slf1 H2O2	Slf1
YCR004C	5	2	103.43	0.0913573	0.468064	1.36265	Slf1 H2O2	Slf1
YPL117C	12	8	462.43	0.0917537	0.468064	1.40119	Slf1	Slf1 H2O2
YMR128W	21	10	294.47	0.0922142	0.468064	2.15142	Slf1	Slf1 H2O2
YLR002C	11	3	281.32	0.0923222	0.468064	2.40938	Slf1	Slf1 H2O2
YOL056W	8	3	163.44	0.0923964	0.468064	1.87146	Slf1 H2O2	Slf1
YIL075C	33	18	1087.21	0.0926134	0.468064	1.36429	Slf1	Slf1 H2O2
YPR143W	8	5	196.69	0.0928094	0.468064	1.85692	Slf1	Slf1 H2O2
YER003C	21	14	879.69	0.0930177	0.468064	1.18075	Slf1	Slf1 H2O2
YOR078W	5	2	177.45	0.0931193	0.468064	2.53575	Slf1 H2O2	Slf1
YDR021W	6	2	59.37	0.0932541	0.468064	1.51315	Slf1	Slf1 H2O2
YLL005C	5	3	35.34	0.0932781	0.468064	3.54207	Slf1	Slf1 H2O2
YLR215C	3	1	21.86	0.0933941	0.468064	6.05554	Slf1	Slf1 H2O2
YGL171W	14	7	259.43	0.0937203	0.468601	1.40368	Slf1 H2O2	Slf1
YML054C	16	3	108.24	0.0942237	0.470021	2.19803	Slf1	Slf1 H2O2
YMR189W	21	11	539.29	0.0944797	0.470201	1.70512	Slf1 H2O2	Slf1
YKL056C	12	9	788.01	0.0947889	0.470646	1.12823	Slf1	Slf1 H2O2
YDL116W	11	5	236.78	0.0960092	0.475409	5.3844	Slf1	Slf1 H2O2
YJR002W	15	4	347.22	0.0961925	0.475409	1.50166	Slf1 H2O2	Slf1
YMR105C	19	9	755.31	0.0971489	0.479029	1.35894	Slf1	Slf1 H2O2
YAL021C	10	5	249.54	0.0978041	0.480011	1.27757	Slf1	Slf1 H2O2
YML078W	9	6	486.92	0.0979295	0.480011	1.21612	Slf1	Slf1 H2O2
YHR163W	13	9	507.51	0.098021	0.480011	1.27375	Slf1	Slf1 H2O2
YGR285C	26	17	916.11	0.0986893	0.482181	1.17404	Slf1 H2O2	Slf1
YGR169C-A	5	4	179.34	0.100001	0.486285	1.19789	Slf1	Slf1 H2O2
YKL179C	23	4	229.73	0.100186	0.486285	1.80546	Slf1	Slf1 H2O2
YMR186W	52	10	3461.92	0.100508	0.486285	1.20462	Slf1 H2O2	Slf1
YKR079C	6	3	66.38	0.100599	0.486285	2.00253	Slf1	Slf1 H2O2
YOL038W	11	7	453.96	0.100666	0.486285	1.40917	Slf1	Slf1 H2O2
YPR062W	7	6	301.43	0.101184	0.487313	1.29663	Slf1	Slf1 H2O2
YLL040C	42	17	329.76	0.101334	0.487313	2.33268	Slf1	Slf1 H2O2
YNL035C	7	6	206.09	0.101919	0.488854	1.44156	Slf1	Slf1 H2O2
YBR258C	2	1	97.16	0.102254	0.488854	1.56601	Slf1	Slf1 H2O2
YLL034C	8	4	55.38	0.102782	0.488854	2.99662	Slf1 H2O2	Slf1
YOL113W	10	4	55.21	0.102868	0.488854	1.43158	Slf1 H2O2	Slf1
YKL068W	5	1	44.65	0.103089	0.488854	2.32274	Slf1	Slf1 H2O2
YKL216W	17	9	571.55	0.103133	0.488854	1.38218	Slf1	Slf1 H2O2
YGL207W	31	22	1023.05	0.103253	0.488854	1.44143	Slf1	Slf1 H2O2
YPL239W	11	6	438.2	0.103936	0.489933	1.22574	Slf1	Slf1 H2O2
YFL038C	10	7	403.09	0.104085	0.489933	1.25524	Slf1 H2O2	Slf1
YOR310C	23	14	1203.42	0.104168	0.489933	1.24288	Slf1 H2O2	Slf1
YLR340W	18	14	1124.13	0.104405	0.489972	1.24397	Slf1 H2O2	Slf1
YDR217C	11	2	77.45	0.104942	0.491413	6.29424	Slf1 H2O2	Slf1
YJL052W	25	11	1340.93	0.105865	0.492593	1.36223	Slf1 H2O2	Slf1
YPR115W	17	7	92.25	0.10598	0.492593	1.51719	Slf1	Slf1 H2O2
YLR425W	17	4	102.58	0.106176	0.492593	2.01236	Slf1	Slf1 H2O2
YJL109C	20	12	336.15	0.106309	0.492593	1.59481	Slf1 H2O2	Slf1
YLL021W	31	15	535.79	0.106345	0.492593	1.78385	Slf1	Slf1 H2O2
YGL075C	8	2	69.94	0.106772	0.493501	1.36479	Slf1 H2O2	Slf1
YDR036C	4	1	36.66	0.107357	0.493533	3.64439	Slf1	Slf1 H2O2
YLR083C	3	3	154.3	0.107422	0.493533	1.67825	Slf1 H2O2	Slf1
YPL093W	30	19	834.71	0.10747	0.493533	1.30773	Slf1	Slf1 H2O2
YDL066W	35	18	1496.16	0.108285	0.49621	1.38816	Slf1	Slf1 H2O2
YPL085W	27	13	432.8	0.108548	0.496351	2.30415	Slf1 H2O2	Slf1
YGL030W	8	7	641.5	0.109058	0.49762	1.19601	Slf1 H2O2	Slf1
YBR143C	27	17	1271.11	0.109813	0.49944	1.18677	Slf1	Slf1 H2O2
YBR034C	9	3	208.94	0.109947	0.49944	1.32035	Slf1 H2O2	Slf1
YBL087C	17	13	1167.89	0.110369	0.49944	1.25094	Slf1 H2O2	Slf1
YLR438C-A	2	2	49.34	0.11039	0.49944	1.52706	Slf1 H2O2	Slf1
YLR191W	2	1	27.07	0.111013	0.500479	1.45423	Slf1 H2O2	Slf1
YLR354C	25	17	1507.77	0.111111	0.500479	1.11463	Slf1	Slf1 H2O2
YDR213W	12	5	73.44	0.111322	0.500479	1.94053	Slf1	Slf1 H2O2
YLR384C	27	15	801.81	0.111632	0.500824	1.59746	Slf1	Slf1 H2O2
YDL148C	20	5	225	0.111913	0.501032	1.44468	Slf1 H2O2	Slf1
YIR004W	9	5	225.98	0.112594	0.502981	2.26195	Slf1 H2O2	Slf1
YPR188C	4	3	141.93	0.11301	0.502981	1.34478	Slf1	Slf1 H2O2
YBR136W	22	5	128.57	0.113324	0.502981	1.98403	Slf1 H2O2	Slf1
YGL197W	19	2	218	0.113869	0.502981	3.0459	Slf1 H2O2	Slf1
YDR234W	17	11	676.41	0.113897	0.502981	1.38449	Slf1	Slf1 H2O2
YOR101W	9	4	129.95	0.114124	0.502981	1.69158	Slf1	Slf1 H2O2
YPL001W	8	3	162.93	0.114202	0.502981	4.93832	Slf1	Slf1 H2O2
YBL051C	8	5	317.42	0.114228	0.502981	1.40589	Slf1 H2O2	Slf1
YOL139C	14	11	809.61	0.114772	0.504338	1.23319	Slf1	Slf1 H2O2
YNL124W	8	2	80.63	0.115175	0.504391	1.8496	Slf1	Slf1 H2O2
YAL030W	3	1	45.02	0.115256	0.504391	2.84981	Slf1 H2O2	Slf1
YBR229C	10	5	172.48	0.115969	0.505906	1.92074	Slf1	Slf1 H2O2
YAR019C	9	2	95.91	0.116103	0.505906	93.7525	Slf1	Slf1 H2O2
YOR117W	19	14	905.14	0.11642	0.505906	1.20006	Slf1	Slf1 H2O2
YDR174W	6	4	173.81	0.116548	0.505906	1.14353	Slf1 H2O2	Slf1
YPL226W	45	29	1582.98	0.117521	0.508552	1.16594	Slf1 H2O2	Slf1
YNL084C	8	4	237.18	0.118032	0.508552	1.19822	Slf1	Slf1 H2O2
YDL006W	4	3	111.56	0.118219	0.508552	1.364	Slf1	Slf1 H2O2
YGR264C	40	27	2090.98	0.118241	0.508552	1.37525	Slf1 H2O2	Slf1
YDR012W	20	2	1536.29	0.118365	0.508552	1.64766	Slf1 H2O2	Slf1
YPR182W	2	1	42.64	0.118583	0.508552	1.69748	Slf1 H2O2	Slf1
YMR200W	2	1	86.03	0.11942	0.509774	2.61093	Slf1	Slf1 H2O2
YLR327C	4	3	90.65	0.119499	0.509774	3.96176	Slf1	Slf1 H2O2
YDL201W	8	6	283.32	0.119583	0.509774	1.23542	Slf1 H2O2	Slf1
YLR287C	6	2	85.37	0.12112	0.513041	1.47326	Slf1	Slf1 H2O2
YDR162C	4	2	115.46	0.121623	0.513041	1.31743	Slf1	Slf1 H2O2
YPL004C	16	11	880.7	0.122163	0.513041	1.29162	Slf1	Slf1 H2O2
YLR199C	3	3	97.07	0.122283	0.513041	1.49558	Slf1 H2O2	Slf1
YDR346C	11	10	655.9	0.122469	0.513041	1.19882	Slf1	Slf1 H2O2
YAL042W	2	2	117.66	0.122561	0.513041	1.74501	Slf1	Slf1 H2O2
YDR363W-A	4	2	134.97	0.122872	0.513041	1.4837	Slf1	Slf1 H2O2
YGR207C	9	5	192.59	0.122915	0.513041	1.68661	Slf1	Slf1 H2O2
YOR230W	16	13	939.78	0.123448	0.513041	1.29856	Slf1	Slf1 H2O2
YOR001W	12	3	162.92	0.123515	0.513041	1.88147	Slf1	Slf1 H2O2
YDR449C	16	6	117.15	0.123595	0.513041	1.70879	Slf1 H2O2	Slf1
YCR036W	6	3	52.83	0.123808	0.513041	1.58124	Slf1 H2O2	Slf1
YIL094C	17	10	563.41	0.123855	0.513041	1.18934	Slf1	Slf1 H2O2
YJL010C	11	6	244.46	0.124082	0.513041	2.09641	Slf1	Slf1 H2O2
YLR133W	8	4	94.46	0.124124	0.513041	1.62381	Slf1 H2O2	Slf1
YPL283C	24	9	141.36	0.124458	0.513041	1.57873	Slf1 H2O2	Slf1
YBR115C	38	27	1247.8	0.124539	0.513041	1.13722	Slf1	Slf1 H2O2
YPL153C	6	1	38.94	0.1248	0.513041	1.00514	Slf1 H2O2	Slf1
YCR051W	10	9	647.06	0.124904	0.513041	1.18572	Slf1	Slf1 H2O2
YBL099W	27	14	1198.79	0.125161	0.513112	1.16603	Slf1 H2O2	Slf1
YJL191W;YCR031C	14	12	1064.9	0.12583	0.513959	1.29742	Slf1 H2O2	Slf1
YPR108W	18	13	682.47	0.125848	0.513959	1.13052	Slf1 H2O2	Slf1
YKR035W-A	5	4	125.15	0.126388	0.515183	1.41756	Slf1	Slf1 H2O2
YLR168C	5	1	42.9	0.126769	0.515754	2.47163	Slf1	Slf1 H2O2
YLR447C	11	9	528.34	0.127532	0.517873	1.40937	Slf1	Slf1 H2O2
YBR009C	5	5	261.18	0.128041	0.518953	1.27738	Slf1 H2O2	Slf1
YGL137W	40	29	1764.59	0.129088	0.52221	1.15439	Slf1	Slf1 H2O2
YMR092C	20	17	1016.24	0.129589	0.522846	1.14559	Slf1	Slf1 H2O2
YBL045C	16	11	646.52	0.130078	0.522846	1.14738	Slf1	Slf1 H2O2
YHR132C	7	6	215.53	0.130361	0.522846	11.1219	Slf1 H2O2	Slf1
YEL032W	16	10	264.04	0.130379	0.522846	1.40463	Slf1	Slf1 H2O2
YDL215C	5	2	125.12	0.130601	0.522846	2.15839	Slf1	Slf1 H2O2
YDR435C	5	3	117.14	0.130712	0.522846	2.59117	Slf1	Slf1 H2O2
YDL125C	9	6	461.88	0.131176	0.523727	1.39082	Slf1	Slf1 H2O2
YOR207C	21	10	309.49	0.131485	0.523982	1.71107	Slf1	Slf1 H2O2
YOR296W	17	3	104.45	0.131748	0.524052	1.52438	Slf1 H2O2	Slf1
YOL057W	19	12	529.26	0.1325	0.525135	1.23585	Slf1	Slf1 H2O2
YMR198W	4	1	50.6	0.132511	0.525135	2.39863	Slf1	Slf1 H2O2
YGR158C	5	4	105.56	0.133225	0.526989	1.90559	Slf1	Slf1 H2O2
YNL281W	9	6	476.09	0.133595	0.527477	1.15507	Slf1	Slf1 H2O2
YJR098C	11	2	63.75	0.134281	0.528189	2.22639	Slf1 H2O2	Slf1
YER002W	11	6	175.35	0.134445	0.528189	1.83519	Slf1	Slf1 H2O2
YJR145C	22	13	1102.78	0.134516	0.528189	1.22063	Slf1 H2O2	Slf1
YBR160W	9	2	172	0.135529	0.531195	1.71907	Slf1	Slf1 H2O2
YML050W	4	1	43.08	0.136228	0.532405	2.4458	Slf1 H2O2	Slf1
YML056C	19	7	1505.92	0.136335	0.532405	1.26445	Slf1 H2O2	Slf1
YDR368W	17	8	666.98	0.137677	0.535261	1.1985	Slf1	Slf1 H2O2
YPL126W	11	10	460.61	0.137863	0.535261	1.51196	Slf1 H2O2	Slf1
YLR044C	37	26	2843.63	0.137968	0.535261	1.10504	Slf1	Slf1 H2O2
YBL040C	2	1	20.14	0.138067	0.535261	1.05023	Slf1 H2O2	Slf1
YJL076W	24	7	383.38	0.138542	0.536128	1.39573	Slf1 H2O2	Slf1
YPL046C	2	1	21.67	0.138853	0.536255	2.73226	Slf1	Slf1 H2O2
YDR242W	6	2	48.47	0.139075	0.536255	1.81688	Slf1	Slf1 H2O2
YGR027C	11	6	495.93	0.140058	0.536622	1.39776	Slf1 H2O2	Slf1
YDL126C	54	37	2803.01	0.140077	0.536622	1.08129	Slf1	Slf1 H2O2
YBR015C	10	3	151.19	0.140221	0.536622	2.57478	Slf1	Slf1 H2O2
YER031C	8	3	382.62	0.140227	0.536622	1.42901	Slf1	Slf1 H2O2
YDR335W	8	2	110.45	0.140425	0.536622	1.69313	Slf1 H2O2	Slf1
YEL054C	12	8	1031.09	0.140858	0.53732	1.2188	Slf1 H2O2	Slf1
YHR019C	36	29	2216.11	0.141118	0.537354	1.1535	Slf1	Slf1 H2O2
YML115C	5	1	32.44	0.142286	0.538285	1.84868	Slf1	Slf1 H2O2
YCR087C-A	6	3	186.02	0.142304	0.538285	1.44338	Slf1 H2O2	Slf1
YBL091C	15	10	543.04	0.142566	0.538285	1.34786	Slf1 H2O2	Slf1
YDR424C	10	5	116.8	0.142789	0.538285	1.39006	Slf1 H2O2	Slf1
YJL087C	17	6	304.54	0.142805	0.538285	1.45243	Slf1	Slf1 H2O2
YFR051C	9	6	223.32	0.142872	0.538285	1.21535	Slf1 H2O2	Slf1
YFR044C	20	14	888.45	0.144129	0.542067	1.42147	Slf1	Slf1 H2O2
YKR084C	8	4	167.49	0.145343	0.543751	1.51645	Slf1	Slf1 H2O2
YMR290C	22	16	782.03	0.145621	0.543751	1.13352	Slf1	Slf1 H2O2
YDR358W	10	1	142.51	0.145846	0.543751	Inf	Slf1	Slf1 H2O2
YAR002W	15	10	543.04	0.145982	0.543751	1.34452	Slf1	Slf1 H2O2
YAR007C	15	10	497.61	0.14625	0.543751	1.44965	Slf1	Slf1 H2O2
YCL024W	11	3	78.28	0.146494	0.543751	2.00371	Slf1 H2O2	Slf1
YHL031C	5	1	92.29	0.146503	0.543751	1.69659	Slf1	Slf1 H2O2
YJL179W	8	3	183.39	0.14695	0.543751	1.67588	Slf1 H2O2	Slf1
YDL086W	6	6	244.59	0.147489	0.543751	1.80411	Slf1	Slf1 H2O2
YOR086C	15	1	68.03	0.148212	0.543751	1.99012	Slf1	Slf1 H2O2
YNL312W	3	2	87.04	0.148565	0.543751	28.8959	Slf1	Slf1 H2O2
YEL003W	5	3	97.4	0.148679	0.543751	2.41738	Slf1	Slf1 H2O2
YMR229C	64	35	1894.16	0.1491	0.543751	1.30371	Slf1 H2O2	Slf1
YPL031C	7	4	101.29	0.149187	0.543751	1.97379	Slf1 H2O2	Slf1
YLR448W	15	4	675.5	0.149369	0.543751	1.22651	Slf1 H2O2	Slf1
YKL172W	18	12	628.69	0.149479	0.543751	1.30926	Slf1 H2O2	Slf1
YDR121W	4	2	56.17	0.150189	0.543751	3.00474	Slf1	Slf1 H2O2
YAL054C	7	1	109.82	0.150241	0.543751	1.02674	Slf1 H2O2	Slf1
YPL195W	10	3	177.87	0.150261	0.543751	1.45388	Slf1 H2O2	Slf1
YDL236W	8	4	188.22	0.150633	0.543751	1.82855	Slf1	Slf1 H2O2
YNL221C	12	4	56.99	0.150782	0.543751	1.46334	Slf1 H2O2	Slf1
YOR091W	8	5	107.3	0.151226	0.543751	1.70111	Slf1 H2O2	Slf1
YGL115W	11	9	377.05	0.151496	0.543751	1.23694	Slf1	Slf1 H2O2
YNL178W	26	18	1524.75	0.1515	0.543751	1.24965	Slf1 H2O2	Slf1
YOR132W	12	1	86.32	0.151667	0.543751	4.12425	Slf1 H2O2	Slf1
YDR190C	17	15	842.78	0.151714	0.543751	2.07161	Slf1 H2O2	Slf1
YHR128W	11	6	668.41	0.152255	0.543751	1.27172	Slf1	Slf1 H2O2
YPR023C	6	3	57.19	0.152579	0.543751	2.06872	Slf1	Slf1 H2O2
YLR022C	8	2	123.73	0.1527	0.543751	1.33803	Slf1 H2O2	Slf1
YKL013C	6	5	231.26	0.153022	0.543751	1.36631	Slf1	Slf1 H2O2
YHL002W	9	2	182.72	0.153163	0.543751	3.63813	Slf1 H2O2	Slf1
YOR123C	8	4	230.22	0.154032	0.543751	1.48833	Slf1	Slf1 H2O2
YGR267C	9	7	212.12	0.154052	0.543751	1.35369	Slf1	Slf1 H2O2
YNR053C	11	4	165.94	0.154295	0.543751	1.72291	Slf1 H2O2	Slf1
YML085C	17	7	924.69	0.154767	0.543751	1.30669	Slf1	Slf1 H2O2
YDL063C	9	3	144.73	0.155023	0.543751	1.52373	Slf1	Slf1 H2O2
YOL111C	7	7	311	0.155062	0.543751	1.40723	Slf1 H2O2	Slf1
YGR111W	5	2	123.37	0.155328	0.543751	1.50051	Slf1 H2O2	Slf1
YDR138W	10	2	93.77	0.15555	0.543751	1.57005	Slf1	Slf1 H2O2
YDR164C	5	3	65.07	0.15571	0.543751	10.83	Slf1 H2O2	Slf1
YML069W	15	9	409.69	0.156237	0.543751	1.29654	Slf1 H2O2	Slf1
YKL071W	2	1	83.45	0.156344	0.543751	27.4896	Slf1 H2O2	Slf1
YOR112W	9	1	79.44	0.15661	0.543751	3.07828	Slf1	Slf1 H2O2
YOL100W	17	5	127.92	0.156654	0.543751	2.50139	Slf1	Slf1 H2O2
YAR042W	12	1	67.48	0.156798	0.543751	1.65128	Slf1	Slf1 H2O2
YPL023C	12	4	300.92	0.156863	0.543751	1.36729	Slf1	Slf1 H2O2
YDR028C	12	6	153.33	0.156895	0.543751	1.2904	Slf1	Slf1 H2O2
YHR042W	15	9	367.25	0.157025	0.543751	1.62636	Slf1	Slf1 H2O2
YJR065C	15	12	686.65	0.157093	0.543751	1.17685	Slf1	Slf1 H2O2
YJR105W	16	13	1160.55	0.157466	0.543751	1.12646	Slf1 H2O2	Slf1
YFR003C	2	2	167.23	0.157535	0.543751	2.02703	Slf1	Slf1 H2O2
YBR199W	6	2	84.32	0.158126	0.54491	3.50535	Slf1	Slf1 H2O2
YDR390C	9	6	280.43	0.1585	0.545107	1.37828	Slf1	Slf1 H2O2
YLR107W	9	2	105.08	0.158692	0.545107	1.44183	Slf1	Slf1 H2O2
YMR108W	26	19	1218.22	0.159052	0.545219	1.20439	Slf1	Slf1 H2O2
YLR028C	29	17	1345.23	0.159612	0.545219	1.1809	Slf1	Slf1 H2O2
YDL112W	25	16	518.37	0.159769	0.545219	1.28112	Slf1	Slf1 H2O2
YNL016W	10	4	327.79	0.159844	0.545219	1.56767	Slf1	Slf1 H2O2
YNL123W	26	15	592.69	0.159999	0.545219	1.31651	Slf1	Slf1 H2O2
YDL124W	21	18	1158.3	0.160481	0.545992	1.23888	Slf1	Slf1 H2O2
YER125W	17	13	559.4	0.161494	0.548568	1.17027	Slf1	Slf1 H2O2
YBL050W	8	4	180.76	0.162427	0.550134	1.388	Slf1	Slf1 H2O2
YGR218W	26	14	839.56	0.162698	0.550134	1.22105	Slf1	Slf1 H2O2
YHR091C	5	1	38.16	0.162726	0.550134	2.378	Slf1 H2O2	Slf1
YOR061W	10	6	232.56	0.163049	0.550355	1.25598	Slf1 H2O2	Slf1
YIR037W	10	3	342.19	0.164031	0.551949	1.3704	Slf1	Slf1 H2O2
YAR009C	25	1	763.08	0.164037	0.551949	6.63516	Slf1 H2O2	Slf1
YNL075W	3	2	59.17	0.16434	0.552101	1.81487	Slf1 H2O2	Slf1
YPL262W	23	13	801.74	0.164801	0.55278	1.15754	Slf1	Slf1 H2O2
YML028W	14	11	1156.29	0.165151	0.553087	1.20403	Slf1	Slf1 H2O2
YNL151C	2	2	85.29	0.16618	0.553694	1.50887	Slf1 H2O2	Slf1
YHR062C	8	3	154.32	0.166332	0.553694	1.75707	Slf1	Slf1 H2O2
YMR033W	8	2	92.9	0.16636	0.553694	1.25698	Slf1	Slf1 H2O2
YOR197W	7	7	294.48	0.166367	0.553694	1.31407	Slf1 H2O2	Slf1
YPL079W	13	2	567.95	0.167368	0.556161	2.40443	Slf1 H2O2	Slf1
YBR059C	17	8	141.04	0.167771	0.556349	1.39866	Slf1	Slf1 H2O2
YOR057W	8	5	213.65	0.168864	0.556349	1.34668	Slf1 H2O2	Slf1
YHR047C	21	14	929.93	0.169188	0.556349	1.2125	Slf1	Slf1 H2O2
YHL011C	11	7	449.19	0.169356	0.556349	1.45607	Slf1	Slf1 H2O2
YBL092W	10	8	485.8	0.169368	0.556349	1.29496	Slf1 H2O2	Slf1
YEL042W	9	6	279.4	0.169529	0.556349	1.39016	Slf1 H2O2	Slf1
YGR271C-A	8	5	199.66	0.169586	0.556349	17.0292	Slf1 H2O2	Slf1
YOR260W	9	8	354.79	0.169763	0.556349	1.76618	Slf1 H2O2	Slf1
YDL083C	12	7	693.09	0.169764	0.556349	1.48965	Slf1 H2O2	Slf1
YDL223C	7	3	43.85	0.170037	0.556389	1.37168	Slf1	Slf1 H2O2
YOL052C	8	6	229.84	0.171204	0.557463	1.31706	Slf1	Slf1 H2O2
YOR206W	17	8	304.71	0.171327	0.557463	1.35428	Slf1 H2O2	Slf1
YKL104C	32	23	1404.55	0.171768	0.557463	1.16192	Slf1	Slf1 H2O2
YGL067W	4	2	177.2	0.172173	0.557463	1.62914	Slf1	Slf1 H2O2
YJL167W	19	8	964.76	0.172285	0.557463	1.13776	Slf1	Slf1 H2O2
YGL001C	2	1	34.33	0.172422	0.557463	21.5366	Slf1	Slf1 H2O2
YFR030W	10	3	75.56	0.172448	0.557463	1.54661	Slf1	Slf1 H2O2
YGL039W	9	7	364.83	0.172449	0.557463	1.35703	Slf1	Slf1 H2O2
YLR003C	4	2	73.08	0.173146	0.558871	3.38509	Slf1 H2O2	Slf1
YGR130C	22	11	606.72	0.173595	0.559479	1.25594	Slf1 H2O2	Slf1
YGR118W	7	6	371.2	0.174542	0.561675	1.50976	Slf1 H2O2	Slf1
YJL095W	15	5	78.59	0.175045	0.561675	2.60999	Slf1 H2O2	Slf1
YDR229W	4	2	95.75	0.175064	0.561675	2.14572	Slf1	Slf1 H2O2
YDR513W	8	4	314.51	0.176669	0.565974	1.204	Slf1 H2O2	Slf1
YMR295C	4	3	111.08	0.176958	0.566054	1.2814	Slf1 H2O2	Slf1
YPL067C	6	3	93.28	0.17753	0.566841	1.79766	Slf1	Slf1 H2O2
YIL010W	10	3	125.63	0.177986	0.566841	1.33394	Slf1 H2O2	Slf1
YML080W	7	2	47.48	0.177999	0.566841	1.41249	Slf1 H2O2	Slf1
YDL165W	2	1	66.45	0.179906	0.571522	24.7645	Slf1 H2O2	Slf1
YPL170W	5	3	207.05	0.180006	0.571522	1.88846	Slf1	Slf1 H2O2
YKL129C	21	3	273.62	0.180482	0.571522	1.39701	Slf1 H2O2	Slf1
YLR330W	11	10	487.63	0.180537	0.571522	1.68783	Slf1	Slf1 H2O2
YPL143W	11	1	491.25	0.180843	0.571645	14.7365	Slf1 H2O2	Slf1
YPR172W	7	5	82.91	0.181265	0.57206	1.22443	Slf1 H2O2	Slf1
YDR170C	31	21	990.55	0.181509	0.57206	1.14325	Slf1	Slf1 H2O2
YML058W	5	2	106.28	0.181862	0.572331	1.51202	Slf1	Slf1 H2O2
YKL016C	4	3	126.2	0.18266	0.572833	1.64543	Slf1	Slf1 H2O2
YMR131C	12	10	539.13	0.18282	0.572833	1.27377	Slf1	Slf1 H2O2
YDL153C	14	9	494.8	0.182865	0.572833	1.36827	Slf1 H2O2	Slf1
YER068W	5	4	160.18	0.183367	0.572833	1.64251	Slf1	Slf1 H2O2
YDR167W	3	3	111.46	0.183371	0.572833	1.42177	Slf1	Slf1 H2O2
YPR040W	4	1	43.26	0.183628	0.572833	6.44406	Slf1	Slf1 H2O2
YOR188W	14	3	89.11	0.183985	0.573112	1.5596	Slf1	Slf1 H2O2
YOR074C	9	6	286.92	0.184592	0.574168	1.23931	Slf1 H2O2	Slf1
YHL021C	6	6	149.07	0.185222	0.57529	4.97182	Slf1 H2O2	Slf1
YLR355C	33	24	2105.77	0.186199	0.577423	1.123	Slf1	Slf1 H2O2
YOL040C	6	5	316.01	0.186448	0.577423	1.28912	Slf1 H2O2	Slf1
YER091C	50	40	3420.74	0.187208	0.577511	1.09789	Slf1	Slf1 H2O2
YDR519W	8	5	314.79	0.187974	0.577511	1.58425	Slf1	Slf1 H2O2
YBR279W	8	5	123.64	0.188015	0.577511	1.22407	Slf1 H2O2	Slf1
YDL022W	13	7	642.57	0.188166	0.577511	1.16045	Slf1	Slf1 H2O2
YGL120C	22	14	545.61	0.188182	0.577511	1.23168	Slf1	Slf1 H2O2
YHR205W	9	2	101.15	0.18891	0.577511	1.72795	Slf1	Slf1 H2O2
YNL014W	19	1	1211.41	0.18904	0.577511	1.37149	Slf1 H2O2	Slf1
YNR050C	20	16	806.16	0.189211	0.577511	1.1134	Slf1	Slf1 H2O2
YIL034C	8	7	414.71	0.18944	0.577511	1.36955	Slf1	Slf1 H2O2
YDR298C	7	7	301.42	0.189524	0.577511	1.16323	Slf1	Slf1 H2O2
YHR197W	7	7	304.49	0.189943	0.577511	1.64148	Slf1 H2O2	Slf1
YGL037C	6	5	260.03	0.190596	0.577511	1.69008	Slf1 H2O2	Slf1
YJL011C	5	3	163.26	0.190745	0.577511	1.47709	Slf1	Slf1 H2O2
YKL054C	13	9	370.45	0.190761	0.577511	1.11568	Slf1 H2O2	Slf1
YMR169C	24	10	796.4	0.191153	0.577511	1.54274	Slf1	Slf1 H2O2
YNL135C	6	6	459.5	0.191351	0.577511	1.20448	Slf1	Slf1 H2O2
YGR178C	15	9	506.48	0.191679	0.577511	1.10913	Slf1 H2O2	Slf1
YHR127W	8	1	114.02	0.192436	0.577511	1.45868	Slf1 H2O2	Slf1
YDR120C	14	6	320.51	0.192443	0.577511	1.77591	Slf1	Slf1 H2O2
YIL051C	8	6	447.08	0.192733	0.577511	1.20455	Slf1	Slf1 H2O2
YGR034W	15	2	912.52	0.192745	0.577511	1.35069	Slf1 H2O2	Slf1
YDR383C	9	3	76.49	0.192778	0.577511	1.44838	Slf1 H2O2	Slf1
YGR043C	10	1	147.18	0.192782	0.577511	5315.91	Slf1 H2O2	Slf1
YMR243C	4	1	78.74	0.19312	0.577511	1.5661	Slf1	Slf1 H2O2
YOR243C	20	11	493.7	0.1935	0.577511	2.55796	Slf1 H2O2	Slf1
YDR232W	15	6	319.24	0.193731	0.577511	1.645	Slf1	Slf1 H2O2
YKL215C	20	6	390.55	0.193763	0.577511	1.25514	Slf1	Slf1 H2O2
YNL104C	33	14	1276.63	0.195053	0.57962	1.23024	Slf1	Slf1 H2O2
YGR184C	24	9	270.05	0.195149	0.57962	1.75559	Slf1 H2O2	Slf1
YPL032C	17	10	476.4	0.195283	0.57962	1.67043	Slf1 H2O2	Slf1
YLR460C	10	5	242.17	0.195593	0.579735	1.26383	Slf1 H2O2	Slf1
YOL049W	17	8	599.41	0.196141	0.580557	1.21596	Slf1	Slf1 H2O2
YDR214W	15	11	553.93	0.196645	0.580882	1.44261	Slf1 H2O2	Slf1
YDR483W	8	4	204.37	0.196794	0.580882	1.53053	Slf1	Slf1 H2O2
YEL020W-A	5	4	207.31	0.197458	0.581357	1.30956	Slf1	Slf1 H2O2
YPR004C	10	6	302.37	0.197498	0.581357	1.2066	Slf1	Slf1 H2O2
YAL019W	14	6	100.36	0.19801	0.582064	1.30865	Slf1 H2O2	Slf1
YJR006W	9	2	83.05	0.198439	0.582524	1.54845	Slf1 H2O2	Slf1
YDR324C	8	6	239.41	0.198941	0.583198	1.42415	Slf1 H2O2	Slf1
YGL253W	36	27	2290.02	0.199308	0.583474	1.13005	Slf1	Slf1 H2O2
YML070W	28	19	1136.62	0.199888	0.583774	1.16115	Slf1	Slf1 H2O2
YLL050C	7	7	659.33	0.200105	0.583774	1.1953	Slf1	Slf1 H2O2
YJR057W	4	1	109.73	0.200268	0.583774	1.72547	Slf1	Slf1 H2O2
YGR208W	7	6	255.36	0.200502	0.583774	1.46879	Slf1	Slf1 H2O2
YNL001W	7	1	123.62	0.20119	0.584982	1.38132	Slf1 H2O2	Slf1
YLR325C	6	3	251.79	0.201644	0.585505	1.2507	Slf1 H2O2	Slf1
YGR010W	4	1	75.62	0.202666	0.587678	1.49813	Slf1	Slf1 H2O2
YKR014C	9	6	451.72	0.203217	0.587862	3.43831	Slf1	Slf1 H2O2
YBR154C	5	4	228.96	0.203279	0.587862	1.48386	Slf1 H2O2	Slf1
YLR195C	7	6	241.65	0.20357	0.587909	1.29195	Slf1	Slf1 H2O2
YHL017W	4	2	38.58	0.204003	0.588363	1.60857	Slf1	Slf1 H2O2
YAL043C	14	4	133.23	0.204418	0.588767	1.50803	Slf1	Slf1 H2O2
YGL011C	16	12	850.21	0.204774	0.588916	1.18307	Slf1	Slf1 H2O2
YGR117C	8	2	56.61	0.206284	0.588916	1.34071	Slf1 H2O2	Slf1
YKR064W	10	2	80.6	0.206543	0.588916	2.12974	Slf1 H2O2	Slf1
YDL160C	14	11	466.41	0.207028	0.588916	1.14363	Slf1 H2O2	Slf1
YER107C	3	3	202.73	0.207152	0.588916	1.38266	Slf1	Slf1 H2O2
YLR048W	8	1	601.94	0.207198	0.588916	4.50085	Slf1	Slf1 H2O2
YJR069C	9	8	562.65	0.207481	0.588916	1.14305	Slf1	Slf1 H2O2
YPR176C	2	2	47.47	0.207669	0.588916	4.59764	Slf1	Slf1 H2O2
YOR194C	2	1	93.59	0.207779	0.588916	1.30132	Slf1	Slf1 H2O2
YNL307C	13	9	349.3	0.20804	0.588916	1.26277	Slf1	Slf1 H2O2
YDR404C	2	2	83.29	0.208216	0.588916	1.18252	Slf1 H2O2	Slf1
YGR203W	7	5	84.09	0.208436	0.588916	1.30405	Slf1	Slf1 H2O2
YOR204W	33	19	1648.27	0.208445	0.588916	1.18233	Slf1	Slf1 H2O2
YGL111W	11	6	263.76	0.208914	0.588916	1.24063	Slf1	Slf1 H2O2
YGL130W	10	5	136.59	0.209011	0.588916	1.76745	Slf1	Slf1 H2O2
YDR032C	5	5	355.55	0.209067	0.588916	1.21982	Slf1	Slf1 H2O2
YBR111C	8	4	273.31	0.209251	0.588916	1.16902	Slf1	Slf1 H2O2
YDR235W	6	1	45.28	0.209423	0.588916	1.27956	Slf1 H2O2	Slf1
YOL133W	2	2	24.83	0.209884	0.589437	3.43638	Slf1	Slf1 H2O2
YLL045C	28	4	1979.5	0.210833	0.591326	1.2423	Slf1 H2O2	Slf1
YOR286W	9	2	185.88	0.211618	0.592363	1.52031	Slf1	Slf1 H2O2
YOR336W	13	3	114.98	0.211756	0.592363	4.18638	Slf1 H2O2	Slf1
YKL024C	16	10	479.4	0.21299	0.593639	1.66092	Slf1	Slf1 H2O2
YDR216W	11	5	76.46	0.213011	0.593639	1.22917	Slf1	Slf1 H2O2
YOR181W	6	2	76.63	0.213279	0.593639	2.70419	Slf1 H2O2	Slf1
YNL131W	4	3	147.45	0.213322	0.593639	1.67595	Slf1	Slf1 H2O2
YHR193C	10	10	751.47	0.213646	0.593771	1.15837	Slf1 H2O2	Slf1
YNL318C	3	2	26.88	0.215049	0.596892	1.44995	Slf1	Slf1 H2O2
YNL160W	5	4	220.43	0.215777	0.598139	1.30956	Slf1 H2O2	Slf1
YER112W	11	5	248.19	0.217001	0.600094	1.47921	Slf1	Slf1 H2O2
YJR123W	12	10	951.45	0.217334	0.600094	1.13816	Slf1	Slf1 H2O2
YDR111C	11	1	103.57	0.217602	0.600094	2.65331	Slf1	Slf1 H2O2
YMR116C	24	21	1703.57	0.217889	0.600094	1.15925	Slf1 H2O2	Slf1
YAL035W	36	22	1453.61	0.218043	0.600094	1.11147	Slf1 H2O2	Slf1
YDR172W	29	19	1079.28	0.218365	0.600094	1.20607	Slf1 H2O2	Slf1
YJR111C	5	2	119.41	0.218445	0.600094	3.29511	Slf1	Slf1 H2O2
YCR042C	13	2	129.21	0.219241	0.600209	1.26284	Slf1	Slf1 H2O2
YOR136W	11	8	703.77	0.219405	0.600209	1.21593	Slf1	Slf1 H2O2
YHR010W	13	1	825.15	0.219567	0.600209	1.79056	Slf1 H2O2	Slf1
YLR027C	25	19	1379.37	0.219963	0.600209	1.12014	Slf1	Slf1 H2O2
YIL044C	4	1	101.53	0.220154	0.600209	1.86399	Slf1	Slf1 H2O2
YIL093C	3	2	47.57	0.22017	0.600209	1.45179	Slf1 H2O2	Slf1
YJL069C	5	2	151.99	0.22061	0.600643	3.30417	Slf1 H2O2	Slf1
YFL017C	6	3	98.54	0.22098	0.600886	1.66358	Slf1	Slf1 H2O2
YGR140W	5	2	28.82	0.221682	0.602029	2.36948	Slf1 H2O2	Slf1
YNL062C	7	4	153.92	0.222346	0.602088	1.3189	Slf1	Slf1 H2O2
YGR124W	29	19	1550.04	0.222378	0.602088	1.17416	Slf1	Slf1 H2O2
YHR069C	6	4	116.92	0.222548	0.602088	1.50072	Slf1 H2O2	Slf1
YJR045C	43	24	2679.22	0.223122	0.602753	1.13606	Slf1	Slf1 H2O2
YKL182W	103	78	5960.63	0.223387	0.602753	1.16569	Slf1	Slf1 H2O2
YLR429W	33	24	1058.72	0.223638	0.602753	1.37671	Slf1	Slf1 H2O2
YDL132W	14	8	320.54	0.224771	0.604092	1.36808	Slf1	Slf1 H2O2
YLR113W	6	4	199.72	0.224923	0.604092	1.20696	Slf1	Slf1 H2O2
YHR144C	5	2	97.38	0.224982	0.604092	2.11964	Slf1	Slf1 H2O2
YNL250W	39	5	244.58	0.226727	0.607529	1.26395	Slf1	Slf1 H2O2
YKR025W	8	6	243.59	0.227114	0.607529	2.61724	Slf1	Slf1 H2O2
YDR381W	18	9	569.13	0.22756	0.607529	1.2222	Slf1 H2O2	Slf1
YDR144C	1	1	17.55	0.227583	0.607529	1.27551	Slf1	Slf1 H2O2
YEL026W	5	3	208.47	0.227682	0.607529	1.4285	Slf1 H2O2	Slf1
YDL185W	66	51	3654.57	0.229052	0.609199	1.0579	Slf1	Slf1 H2O2
YKL040C	9	8	406.56	0.229447	0.609199	2.71951	Slf1 H2O2	Slf1
YBL072C	10	8	777.18	0.229468	0.609199	1.26229	Slf1	Slf1 H2O2
YNL059C	10	5	102.94	0.229545	0.609199	1.33744	Slf1 H2O2	Slf1
YDL090C	2	1	53.02	0.229731	0.609199	1.74894	Slf1 H2O2	Slf1
YBR137W	4	2	86.67	0.230081	0.609373	1.262	Slf1	Slf1 H2O2
YDL014W	16	11	696.91	0.231537	0.61247	1.2224	Slf1 H2O2	Slf1
YLR207W	8	3	88.74	0.232389	0.613965	1.08709	Slf1 H2O2	Slf1
YNL229C	6	3	142.13	0.232836	0.614388	1.28962	Slf1	Slf1 H2O2
YMR121C	12	1	622.31	0.234152	0.616668	2.06644	Slf1	Slf1 H2O2
YFL010C	6	4	195.53	0.234276	0.616668	1.09952	Slf1	Slf1 H2O2
YNL040W	6	2	161.95	0.234653	0.616901	1.37924	Slf1	Slf1 H2O2
YDR236C	1	1	38.58	0.235521	0.617661	2.12068	Slf1	Slf1 H2O2
YGL206C	55	46	2896.64	0.235719	0.617661	1.08656	Slf1 H2O2	Slf1
YNL138W	16	11	767.29	0.236605	0.617661	1.24304	Slf1	Slf1 H2O2
YMR203W	2	1	79.22	0.236731	0.617661	3.92685	Slf1	Slf1 H2O2
YER008C	20	2	167.57	0.236957	0.617661	2.24411	Slf1	Slf1 H2O2
YGR250C	6	1	68.54	0.237135	0.617661	2.57159	Slf1	Slf1 H2O2
YOR096W	15	6	582.19	0.237335	0.617661	1.38746	Slf1 H2O2	Slf1
YOL070C	9	4	175.38	0.237409	0.617661	1.85551	Slf1	Slf1 H2O2
YDR419W	12	3	102.07	0.23754	0.617661	6.01653	Slf1 H2O2	Slf1
YGR211W	14	9	723.7	0.240186	0.619344	1.15784	Slf1 H2O2	Slf1
YBR094W	11	5	171.02	0.240808	0.619344	1.32171	Slf1 H2O2	Slf1
YML105C	7	3	73.28	0.241574	0.619344	1.20005	Slf1	Slf1 H2O2
YOR182C	8	6	282.97	0.241898	0.619344	1.22417	Slf1 H2O2	Slf1
YOR290C	17	3	171.65	0.242476	0.619344	5.91629	Slf1 H2O2	Slf1
YNL208W	6	6	356.44	0.242507	0.619344	1.40471	Slf1 H2O2	Slf1
YNL207W	12	10	273.19	0.242527	0.619344	1.35525	Slf1	Slf1 H2O2
YBR261C	5	2	155.53	0.242531	0.619344	1.82828	Slf1 H2O2	Slf1
YER067W	2	1	70.32	0.242915	0.619344	1.52215	Slf1	Slf1 H2O2
YIL043C	4	1	47.94	0.243015	0.619344	1.46137	Slf1	Slf1 H2O2
YPL009C	18	8	292.01	0.243202	0.619344	1.32524	Slf1	Slf1 H2O2
YJR055W	2	1	53.47	0.24349	0.619344	1.59005	Slf1	Slf1 H2O2
YDR430C	16	7	285.89	0.243807	0.619344	1.65858	Slf1 H2O2	Slf1
YKR028W	8	1	64.17	0.243885	0.619344	1.86576	Slf1	Slf1 H2O2
YLR074C	4	2	204.19	0.244227	0.619344	1.54214	Slf1	Slf1 H2O2
YKL113C	8	5	248.55	0.244319	0.619344	2.22383	Slf1 H2O2	Slf1
YDL140C	43	32	1476.32	0.244453	0.619344	1.1345	Slf1 H2O2	Slf1
YDL171C	73	51	3156.62	0.244607	0.619344	1.10258	Slf1	Slf1 H2O2
YGR192C	41	9	3015.53	0.244638	0.619344	1.14352	Slf1	Slf1 H2O2
YJL158C	3	1	136.87	0.244693	0.619344	2.18717	Slf1	Slf1 H2O2
YDL007W	21	11	706.18	0.244986	0.619344	1.11322	Slf1 H2O2	Slf1
YDR086C	2	1	27.43	0.245352	0.619344	1.63738	Slf1	Slf1 H2O2
YMR061W	5	2	145.37	0.245516	0.619344	2.22134	Slf1	Slf1 H2O2
YLR209C	5	5	160.34	0.245517	0.619344	1.2291	Slf1 H2O2	Slf1
YBR151W	4	2	47.01	0.245538	0.619344	5.21184	Slf1 H2O2	Slf1
YKR044W	3	2	24.32	0.245838	0.619344	1.5386	Slf1	Slf1 H2O2
YDR092W	2	2	54.93	0.246182	0.619344	1.7632	Slf1	Slf1 H2O2
YBR026C	15	8	386.38	0.246291	0.619344	1.44115	Slf1 H2O2	Slf1
YCL016C	6	1	38.66	0.24665	0.619521	1.68213	Slf1 H2O2	Slf1
YPL178W	7	4	149.47	0.247424	0.620027	1.14859	Slf1	Slf1 H2O2
YLL008W	21	10	360.38	0.248143	0.620027	1.2512	Slf1	Slf1 H2O2
YGL103W	10	7	495.38	0.248651	0.620027	1.16741	Slf1 H2O2	Slf1
YML103C	17	5	297.06	0.248846	0.620027	1.35115	Slf1 H2O2	Slf1
YLL013C	7	2	159.96	0.249122	0.620027	1.32789	Slf1 H2O2	Slf1
YDR070C	3	1	32.94	0.249275	0.620027	4.38065	Slf1	Slf1 H2O2
YMR285C	7	3	139.4	0.249285	0.620027	1.23186	Slf1	Slf1 H2O2
YLR370C	6	5	161.14	0.249856	0.620027	1.23055	Slf1	Slf1 H2O2
YOL109W	13	8	686.3	0.250524	0.620027	1.30713	Slf1 H2O2	Slf1
YOR340C	7	4	279.21	0.250525	0.620027	1.43476	Slf1	Slf1 H2O2
YBR049C	15	6	350.91	0.250677	0.620027	1.43525	Slf1	Slf1 H2O2
YMR306W	16	3	130.66	0.251164	0.620027	2.15652	Slf1 H2O2	Slf1
YCR077C	14	6	171.3	0.25121	0.620027	1.47731	Slf1	Slf1 H2O2
YKR081C	7	1	128.22	0.251712	0.620027	1.74788	Slf1	Slf1 H2O2
YGL245W	51	32	2351.15	0.251738	0.620027	1.13019	Slf1	Slf1 H2O2
YOR164C	5	2	110.33	0.251868	0.620027	1.52612	Slf1 H2O2	Slf1
YBR164C	7	4	288.39	0.251938	0.620027	1.06993	Slf1 H2O2	Slf1
YHR074W	11	8	306.34	0.252652	0.620027	1.17474	Slf1	Slf1 H2O2
YER148W	8	3	68.84	0.252874	0.620027	1.20433	Slf1 H2O2	Slf1
YOR241W	8	5	158.51	0.253514	0.620027	1.20028	Slf1 H2O2	Slf1
YPR187W	3	2	60.24	0.253606	0.620027	2.85324	Slf1	Slf1 H2O2
YBR022W	5	2	39.91	0.254085	0.620027	4.95582	Slf1	Slf1 H2O2
YLR309C	21	6	316.52	0.254392	0.620027	1.46577	Slf1	Slf1 H2O2
YML093W	21	10	356.56	0.25469	0.620027	1.23212	Slf1 H2O2	Slf1
YKL027W	6	2	38.84	0.254828	0.620027	1.56133	Slf1	Slf1 H2O2
YKR003W	9	1	116.55	0.25491	0.620027	1.59079	Slf1	Slf1 H2O2
YBL039C	25	17	1168.2	0.255042	0.620027	1.07716	Slf1	Slf1 H2O2
YKL112W	10	4	94.29	0.255284	0.620027	1.45647	Slf1	Slf1 H2O2
YOR137C	8	3	48.61	0.255296	0.620027	1.20078	Slf1 H2O2	Slf1
YDR035W	20	13	748.51	0.255667	0.620027	1.10167	Slf1	Slf1 H2O2
YNL153C	8	2	173.26	0.256249	0.620027	1.15263	Slf1 H2O2	Slf1
YDL084W	25	20	1342.52	0.256479	0.620027	1.11202	Slf1	Slf1 H2O2
YKL121W	7	1	61.71	0.256788	0.620027	1.12002	Slf1	Slf1 H2O2
YGR009C	10	2	79.44	0.256977	0.620027	1.37635	Slf1	Slf1 H2O2
YOR364W	2	1	21.62	0.256993	0.620027	2.04985	Slf1	Slf1 H2O2
YNL118C	23	14	530.33	0.257521	0.620603	1.32094	Slf1 H2O2	Slf1
YKR038C	6	3	157.66	0.259818	0.624523	1.57563	Slf1	Slf1 H2O2
YPL240C	48	7	3136.41	0.26029	0.624523	1.24144	Slf1	Slf1 H2O2
YDR194C	6	2	119.76	0.260486	0.624523	1.03239	Slf1	Slf1 H2O2
YDL053C	5	3	122.38	0.260636	0.624523	1.88556	Slf1	Slf1 H2O2
YPL218W	6	6	376.43	0.260639	0.624523	1.1487	Slf1 H2O2	Slf1
YLR418C	13	5	270.58	0.260899	0.624523	1.20579	Slf1	Slf1 H2O2
YHR073W	8	3	52.05	0.261771	0.625437	2.81861	Slf1 H2O2	Slf1
YDR139C	4	1	64.27	0.261865	0.625437	2.79295	Slf1	Slf1 H2O2
YOR020C	8	4	372.14	0.263026	0.62751	1.09622	Slf1	Slf1 H2O2
YBR063C	4	2	47.1	0.263536	0.628026	1.29754	Slf1 H2O2	Slf1
YFL048C	11	3	179.15	0.26432	0.628275	2.45624	Slf1 H2O2	Slf1
YEL038W	2	2	100.97	0.264428	0.628275	4.57625	Slf1 H2O2	Slf1
YIL018W	21	13	1203.28	0.264522	0.628275	1.11992	Slf1 H2O2	Slf1
YNL222W	2	1	94.59	0.266879	0.632132	1.18679	Slf1 H2O2	Slf1
YKL144C	3	3	87.08	0.266884	0.632132	1.31486	Slf1 H2O2	Slf1
YKR068C	7	3	87.76	0.267032	0.632132	1.44451	Slf1	Slf1 H2O2
YBR103W	9	1	71.34	0.267417	0.632345	1.27654	Slf1 H2O2	Slf1
YPL208W	9	5	133.57	0.267766	0.632398	1.28092	Slf1 H2O2	Slf1
YLR422W	10	1	80.65	0.26803	0.632398	1.41155	Slf1 H2O2	Slf1
YMR079W	19	16	769.89	0.268779	0.632761	1.15734	Slf1	Slf1 H2O2
YOL149W	3	1	46.75	0.268813	0.632761	1.52121	Slf1 H2O2	Slf1
YDR054C	4	2	218.49	0.269286	0.632761	1.25265	Slf1	Slf1 H2O2
YMR038C	10	7	420.51	0.269596	0.632761	1.12657	Slf1 H2O2	Slf1
YNL330C	5	4	121.92	0.269993	0.632761	2.45537	Slf1	Slf1 H2O2
YKR048C	12	12	887.2	0.270073	0.632761	1.13484	Slf1	Slf1 H2O2
YLL001W	11	8	229.37	0.270254	0.632761	1.79717	Slf1 H2O2	Slf1
YGL026C	39	31	2441.93	0.271437	0.634337	1.13005	Slf1	Slf1 H2O2
YER001W	11	2	98.99	0.27174	0.634337	1.34853	Slf1	Slf1 H2O2
YOR027W	44	32	2188.79	0.27194	0.634337	1.11389	Slf1	Slf1 H2O2
YDR153C	11	4	263.49	0.272553	0.634337	1.85907	Slf1 H2O2	Slf1
YDL080C	6	3	175.99	0.272674	0.634337	8.00277	Slf1 H2O2	Slf1
YDL168W	14	11	713.14	0.272865	0.634337	1.16925	Slf1	Slf1 H2O2
YNL093W	5	2	97.32	0.273002	0.634337	1.32706	Slf1	Slf1 H2O2
YJL174W	2	2	49.41	0.273452	0.634694	1.26001	Slf1 H2O2	Slf1
YPL225W	13	11	646.39	0.274375	0.635706	1.27727	Slf1	Slf1 H2O2
YDL021W	7	2	88.53	0.274482	0.635706	1.31174	Slf1 H2O2	Slf1
YBR058C	11	7	217.61	0.275058	0.636252	1.8162	Slf1	Slf1 H2O2
YIL033C	16	12	424.93	0.275368	0.636252	1.13715	Slf1 H2O2	Slf1
YOR168W	53	30	2117.06	0.27561	0.636252	1.16232	Slf1 H2O2	Slf1
YMR146C	17	15	1103.95	0.276843	0.636744	1.26364	Slf1 H2O2	Slf1
YML007W	7	3	95.21	0.276909	0.636744	1.64504	Slf1 H2O2	Slf1
YAL044W-A	5	2	31.02	0.277115	0.636744	4.76614	Slf1 H2O2	Slf1
YDR272W	12	9	381.75	0.277122	0.636744	1.12541	Slf1	Slf1 H2O2
YDR392W	6	1	56.17	0.277311	0.636744	1.37941	Slf1	Slf1 H2O2
YGR148C	12	4	715.03	0.279084	0.639395	1.35137	Slf1 H2O2	Slf1
YBR196C	27	23	2026.42	0.279086	0.639395	1.13195	Slf1	Slf1 H2O2
YML068W	9	1	102.19	0.279646	0.639395	2.03132	Slf1 H2O2	Slf1
YGL221C	14	12	674.2	0.279661	0.639395	1.15579	Slf1	Slf1 H2O2
YMR309C	24	15	933.79	0.280379	0.63959	1.11644	Slf1 H2O2	Slf1
YPL154C	12	10	752.58	0.280539	0.63959	1.23177	Slf1	Slf1 H2O2
YHR121W	5	4	204.79	0.280871	0.63959	1.48405	Slf1	Slf1 H2O2
YKL028W	2	2	106.84	0.280942	0.63959	1.96755	Slf1	Slf1 H2O2
YDR188W	19	10	819.6	0.283528	0.643394	1.07404	Slf1 H2O2	Slf1
YOL016C	7	2	108.69	0.283529	0.643394	1.29046	Slf1 H2O2	Slf1
YMR047C	10	4	77.52	0.283701	0.643394	3.51399	Slf1 H2O2	Slf1
YER088C	6	4	112.46	0.284453	0.643394	1.46904	Slf1 H2O2	Slf1
YLR347C	9	6	283.9	0.284462	0.643394	1.22654	Slf1	Slf1 H2O2
YLR314C	23	13	875.47	0.284707	0.643394	1.1186	Slf1	Slf1 H2O2
YOR217W	11	2	102.22	0.284719	0.643394	1.23944	Slf1 H2O2	Slf1
YKL045W	3	1	40.74	0.285017	0.643394	1.32235	Slf1	Slf1 H2O2
YKL195W	7	5	267.63	0.285617	0.644068	1.17847	Slf1	Slf1 H2O2
YPR129W	9	6	359.1	0.286807	0.64605	1.13883	Slf1	Slf1 H2O2
YER120W	3	2	74.14	0.2871	0.64605	1.15637	Slf1	Slf1 H2O2
YER155C	24	12	215.81	0.287748	0.646829	1.14609	Slf1	Slf1 H2O2
YJL155C	8	2	100.94	0.288557	0.647432	1.44005	Slf1 H2O2	Slf1
YGL159W	6	1	95.34	0.288984	0.647432	1.56268	Slf1	Slf1 H2O2
YDL214C	6	3	67.88	0.28966	0.647432	2.5033	Slf1 H2O2	Slf1
YAL046C	2	1	54.51	0.290385	0.647432	1.41832	Slf1	Slf1 H2O2
YHR122W	4	2	128.34	0.290585	0.647432	1.43406	Slf1	Slf1 H2O2
YPL184C	10	5	237.3	0.290596	0.647432	1.33984	Slf1 H2O2	Slf1
YLR167W;YLL039C	13	5	724.43	0.290677	0.647432	1.13864	Slf1 H2O2	Slf1
YLR147C	3	1	44.96	0.290821	0.647432	1.51355	Slf1 H2O2	Slf1
YNL216W	10	4	281.39	0.291058	0.647432	1.37364	Slf1	Slf1 H2O2
YOR145C	15	6	247.1	0.291286	0.647432	1.25556	Slf1 H2O2	Slf1
YML072C	16	3	115.58	0.291449	0.647432	1.39941	Slf1 H2O2	Slf1
YPL211W	7	5	174.81	0.292076	0.647432	1.65106	Slf1	Slf1 H2O2
YDL004W	4	1	121.72	0.292326	0.647432	1.20002	Slf1	Slf1 H2O2
YDR212W	24	15	881.43	0.292476	0.647432	1.2091	Slf1	Slf1 H2O2
YIL036W	9	4	99.67	0.292602	0.647432	1.21387	Slf1	Slf1 H2O2
YDR406W	11	2	170.82	0.292857	0.647432	9.76641	Slf1 H2O2	Slf1
YJR144W	5	3	196.15	0.294563	0.650532	2.06714	Slf1 H2O2	Slf1
YIL104C	6	4	132.28	0.294928	0.650665	1.12719	Slf1	Slf1 H2O2
YMR304W	12	5	193.42	0.296008	0.651381	1.33016	Slf1 H2O2	Slf1
YDR071C	14	11	641.65	0.296137	0.651381	1.16464	Slf1	Slf1 H2O2
YMR049C	18	16	625.66	0.296442	0.651381	1.17809	Slf1 H2O2	Slf1
YER030W	3	2	138.1	0.29647	0.651381	1.23985	Slf1	Slf1 H2O2
YJR016C	31	27	1763.02	0.297889	0.652818	1.11826	Slf1	Slf1 H2O2
YGR134W	8	1	36.28	0.298333	0.652818	2.82744	Slf1	Slf1 H2O2
YOR347C	11	4	288.73	0.298432	0.652818	5.28771	Slf1	Slf1 H2O2
YBR272C	9	3	149.51	0.298544	0.652818	1.05491	Slf1 H2O2	Slf1
YOR138C	6	2	64.09	0.298649	0.652818	1.34043	Slf1 H2O2	Slf1
YDR453C	9	5	249.76	0.299071	0.653074	1.28084	Slf1 H2O2	Slf1
YDR502C	28	11	1951.37	0.299431	0.653193	1.17943	Slf1	Slf1 H2O2
YKL192C	4	3	189.37	0.300319	0.653794	1.14334	Slf1	Slf1 H2O2
YHR164C	17	3	99.17	0.300676	0.653794	1.28762	Slf1	Slf1 H2O2
YGL134W	3	1	46.02	0.301236	0.653794	1.01102	Slf1 H2O2	Slf1
YPR110C	12	8	456.44	0.301338	0.653794	1.23938	Slf1 H2O2	Slf1
YLR175W	19	14	853.68	0.301362	0.653794	1.08635	Slf1	Slf1 H2O2
YER069W	23	16	623.58	0.30154	0.653794	1.14591	Slf1	Slf1 H2O2
YLR206W	9	5	372.7	0.301905	0.653923	1.36501	Slf1	Slf1 H2O2
YOR157C	7	4	263.14	0.302477	0.654407	1.27389	Slf1	Slf1 H2O2
YIL159W	19	4	128.58	0.30274	0.654407	1.23939	Slf1 H2O2	Slf1
YDL135C	9	7	323.04	0.303296	0.65488	1.15298	Slf1	Slf1 H2O2
YDR454C	13	8	796.96	0.303571	0.65488	1.12989	Slf1	Slf1 H2O2
YLR386W	13	1	81.87	0.305233	0.656876	1.3884	Slf1	Slf1 H2O2
YDL192W	14	2	873.94	0.305353	0.656876	1.3324	Slf1	Slf1 H2O2
YMR305C	6	6	300.33	0.305417	0.656876	1.22562	Slf1 H2O2	Slf1
YNR052C	2	2	97.72	0.306139	0.657742	1.23103	Slf1	Slf1 H2O2
YOR187W	18	15	792.42	0.306434	0.657742	1.15719	Slf1 H2O2	Slf1
YER159C	6	2	94.2	0.307121	0.658039	1.32753	Slf1	Slf1 H2O2
YBL085W	11	1	82.84	0.307188	0.658039	1.34456	Slf1	Slf1 H2O2
YIL142W	32	19	1812.74	0.308414	0.659143	1.07309	Slf1	Slf1 H2O2
YPL090C	23	15	1001.98	0.30857	0.659143	1.08453	Slf1 H2O2	Slf1
YMR093W	4	2	81.56	0.308627	0.659143	1.83322	Slf1	Slf1 H2O2
YMR246W	16	11	527.65	0.309028	0.659342	1.23627	Slf1 H2O2	Slf1
YIR023W	9	2	84.44	0.311015	0.66292	1.09637	Slf1	Slf1 H2O2
YCR005C	3	2	128.53	0.312646	0.665733	1.27895	Slf1	Slf1 H2O2
YKL014C	26	7	237.83	0.313381	0.666635	2.92734	Slf1 H2O2	Slf1
YEL056W	5	4	67.85	0.313874	0.666874	1.29581	Slf1 H2O2	Slf1
YMR297W	9	8	215.58	0.314328	0.666874	1.08291	Slf1 H2O2	Slf1
YDL219W	3	1	120.48	0.314428	0.666874	1.31449	Slf1 H2O2	Slf1
YDR432W	11	6	379.16	0.315805	0.668912	1.32778	Slf1	Slf1 H2O2
YBR189W	17	1	885.13	0.316014	0.668912	1.16074	Slf1 H2O2	Slf1
YLR389C	14	6	223.01	0.317245	0.670853	1.313	Slf1	Slf1 H2O2
YOR375C	27	15	1868.99	0.317838	0.671248	1.11648	Slf1	Slf1 H2O2
YNL064C	19	15	977.78	0.318059	0.671248	1.07172	Slf1 H2O2	Slf1
YIL069C	14	9	726.95	0.318657	0.671849	1.13014	Slf1 H2O2	Slf1
YBR288C	8	4	206.56	0.320183	0.673784	1.40895	Slf1	Slf1 H2O2
YDR156W	1	1	49.59	0.320736	0.673784	1.19328	Slf1	Slf1 H2O2
YMR289W	2	1	30.03	0.320885	0.673784	1.185	Slf1 H2O2	Slf1
YPR036W	18	12	732.69	0.321317	0.673784	1.29025	Slf1 H2O2	Slf1
YPL232W	4	1	84.89	0.321568	0.673784	1.66932	Slf1 H2O2	Slf1
YEL031W	16	4	127.26	0.3217	0.673784	1.51327	Slf1 H2O2	Slf1
YDR400W	4	1	47.23	0.321982	0.673784	93.037	Slf1	Slf1 H2O2
YDL103C	24	15	755.23	0.322823	0.673784	1.23885	Slf1 H2O2	Slf1
YLR106C	55	24	1061.76	0.323075	0.673784	1.19417	Slf1 H2O2	Slf1
YFR047C	7	4	90.03	0.323238	0.673784	1.18716	Slf1	Slf1 H2O2
YPR029C	9	1	100.81	0.32335	0.673784	1.64414	Slf1	Slf1 H2O2
YGL122C	8	5	90.88	0.323353	0.673784	1.15065	Slf1	Slf1 H2O2
YLR396C	7	1	37.16	0.323731	0.673915	1.12702	Slf1 H2O2	Slf1
YOR153W	18	10	572.96	0.324788	0.674662	1.33045	Slf1 H2O2	Slf1
YPR159W	9	6	183.45	0.324983	0.674662	1.30067	Slf1 H2O2	Slf1
YBR177C	7	5	85.95	0.32575	0.674662	1.37678	Slf1 H2O2	Slf1
YLR153C	29	21	1468.93	0.325956	0.674662	1.0861	Slf1 H2O2	Slf1
YPR024W	8	2	52.57	0.325989	0.674662	1.16125	Slf1 H2O2	Slf1
YER126C	7	5	187.77	0.326282	0.674662	1.32268	Slf1	Slf1 H2O2
YDR361C	8	2	243.3	0.326297	0.674662	1.41337	Slf1	Slf1 H2O2
YOR261C	13	10	480.06	0.327068	0.675603	1.16718	Slf1 H2O2	Slf1
YKL033W	13	2	123.69	0.327535	0.675916	1.29626	Slf1	Slf1 H2O2
YKL150W	8	3	134.98	0.330363	0.67993	1.1347	Slf1 H2O2	Slf1
YFR001W	7	4	187.52	0.33047	0.67993	1.23758	Slf1	Slf1 H2O2
YKR058W	4	2	39.64	0.330699	0.67993	1.09752	Slf1 H2O2	Slf1
YPL043W	15	5	180.8	0.330751	0.67993	6.95209	Slf1	Slf1 H2O2
YGR007W	5	2	86.07	0.331599	0.680412	1.47517	Slf1	Slf1 H2O2
YMR247C	14	3	205.09	0.331894	0.680412	1.04364	Slf1	Slf1 H2O2
YDR356W	32	6	200.62	0.332229	0.680412	1.28386	Slf1	Slf1 H2O2
YGL112C	11	5	164.23	0.332257	0.680412	1.13267	Slf1	Slf1 H2O2
YER174C	3	2	180.47	0.332618	0.680499	1.30902	Slf1 H2O2	Slf1
YHR051W	5	4	113.44	0.333019	0.68067	1.34609	Slf1	Slf1 H2O2
YGR001C	7	5	168.96	0.333897	0.681241	1.21128	Slf1	Slf1 H2O2
YEL007W	4	1	50.06	0.333987	0.681241	94.7116	Slf1 H2O2	Slf1
YBR205W	6	5	80.75	0.33449	0.681241	1.24581	Slf1	Slf1 H2O2
YLR276C	9	4	227.04	0.334627	0.681241	1.13009	Slf1 H2O2	Slf1
YJL041W	29	23	1063.01	0.335728	0.681241	1.13293	Slf1 H2O2	Slf1
YPR052C	6	3	181.65	0.335743	0.681241	1.24962	Slf1	Slf1 H2O2
YCL011C	13	7	434.28	0.335785	0.681241	1.13908	Slf1	Slf1 H2O2
YBR070C	5	1	34.52	0.335845	0.681241	1.21803	Slf1 H2O2	Slf1
YMR174C	2	1	38.26	0.337267	0.682402	1.80521	Slf1	Slf1 H2O2
YHR039C-A	13	5	630.63	0.337372	0.682402	1.15673	Slf1	Slf1 H2O2
YPR102C	15	9	720.87	0.337375	0.682402	1.16888	Slf1 H2O2	Slf1
YJL189W	2	2	143.92	0.338451	0.683934	1.20409	Slf1 H2O2	Slf1
YBL068W	11	3	351.83	0.338866	0.684126	1.14699	Slf1	Slf1 H2O2
YOR151C	38	23	1024.52	0.339385	0.68427	1.12942	Slf1 H2O2	Slf1
YPR072W	19	10	305.88	0.339751	0.68427	1.28726	Slf1	Slf1 H2O2
YGR052W	3	2	20.46	0.339897	0.68427	1.20384	Slf1	Slf1 H2O2
YHR207C	8	2	85.59	0.340826	0.685195	1.39697	Slf1	Slf1 H2O2
YBL017C	12	5	214.64	0.341191	0.685195	1.26514	Slf1	Slf1 H2O2
YLR454W	32	9	198.64	0.341317	0.685195	1.28155	Slf1 H2O2	Slf1
YMR178W	11	7	297.66	0.342237	0.686399	1.17954	Slf1	Slf1 H2O2
YNL220W	17	16	841.41	0.342818	0.68692	1.12989	Slf1	Slf1 H2O2
YMR237W	5	3	124.17	0.345061	0.690605	1.4392	Slf1	Slf1 H2O2
YJR132W	14	7	260.57	0.345343	0.690605	1.41818	Slf1 H2O2	Slf1
YOL005C	6	3	171.86	0.345932	0.690605	1.51031	Slf1 H2O2	Slf1
YGR195W	5	1	64.93	0.346589	0.690605	Inf	Slf1	Slf1 H2O2
YJL159W;YJL160C	6	1	272.11	0.346593	0.690605	Inf	Slf1	Slf1 H2O2
YLR336C	12	1	102.61	0.346593	0.690605	Inf	Slf1	Slf1 H2O2
YML052W	2	2	78.68	0.347358	0.691484	1.33681	Slf1	Slf1 H2O2
YPL111W	13	9	321.06	0.349188	0.694482	1.14242	Slf1	Slf1 H2O2
YLR359W	25	13	951.73	0.349571	0.69449	1.14704	Slf1 H2O2	Slf1
YNL127W	14	3	125.03	0.349841	0.69449	2.6891	Slf1	Slf1 H2O2
YLR435W	1	1	24.36	0.350251	0.694659	1.2162	Slf1	Slf1 H2O2
YOR185C	14	10	620.51	0.351509	0.69651	1.11656	Slf1	Slf1 H2O2
YPR041W	21	17	817.87	0.353488	0.699521	1.18805	Slf1	Slf1 H2O2
YDR025W	16	13	720.05	0.355202	0.699521	1.13824	Slf1 H2O2	Slf1
YLR344W	15	2	933.46	0.355242	0.699521	1.50822	Slf1 H2O2	Slf1
YOR196C	5	2	22.55	0.355388	0.699521	2.36021	Slf1 H2O2	Slf1
YNR001C	10	6	355.93	0.35545	0.699521	1.19512	Slf1 H2O2	Slf1
YMR307W	13	9	635.22	0.355478	0.699521	1.14366	Slf1 H2O2	Slf1
YDR322C-A	4	1	26.83	0.355505	0.699521	1.40127	Slf1	Slf1 H2O2
YCR054C	7	3	133.03	0.355644	0.699521	1.57137	Slf1 H2O2	Slf1
YGR040W	3	1	40.8	0.356199	0.699776	1.30089	Slf1 H2O2	Slf1
YIL062C	8	6	262.43	0.356428	0.699776	1.27697	Slf1	Slf1 H2O2
YJR074W	2	2	144.21	0.357061	0.700376	1.22612	Slf1 H2O2	Slf1
YHR141C	6	4	195.4	0.357974	0.701183	4.18789	Slf1	Slf1 H2O2
YJL165C	6	2	47.51	0.35912	0.701183	2.78268	Slf1	Slf1 H2O2
YLR274W	14	6	355.84	0.359155	0.701183	1.17123	Slf1	Slf1 H2O2
YDL229W	40	3	3103.2	0.359261	0.701183	1.18047	Slf1	Slf1 H2O2
YGR103W	26	18	801.01	0.359361	0.701183	1.16357	Slf1 H2O2	Slf1
YHR020W	42	30	2199.85	0.359544	0.701183	1.06854	Slf1	Slf1 H2O2
YOR131C	6	2	75.78	0.35983	0.701183	1.6232	Slf1	Slf1 H2O2
YPR145W	33	21	1530.86	0.360094	0.701183	1.04871	Slf1	Slf1 H2O2
YLR026C	4	1	56.47	0.361147	0.702596	1.35611	Slf1	Slf1 H2O2
YAL049C	8	6	219.35	0.361538	0.702717	1.32696	Slf1	Slf1 H2O2
YNL074C	5	4	121.62	0.363348	0.705368	1.42633	Slf1	Slf1 H2O2
YNL049C	10	4	129.21	0.363561	0.705368	1.94593	Slf1 H2O2	Slf1
YBR253W	2	1	35.38	0.364553	0.705486	2.40589	Slf1	Slf1 H2O2
YBR092C	11	4	299.04	0.364585	0.705486	1.09635	Slf1 H2O2	Slf1
YBL101C	8	2	87.06	0.364611	0.705486	1.09709	Slf1	Slf1 H2O2
YDR341C	46	30	1616.74	0.365183	0.70558	1.09865	Slf1	Slf1 H2O2
YBL056W	19	8	434	0.365319	0.70558	2.27072	Slf1	Slf1 H2O2
YJL125C	3	2	55.83	0.366451	0.707015	1.21791	Slf1	Slf1 H2O2
YGR266W	7	2	63.89	0.366723	0.707015	1.22298	Slf1	Slf1 H2O2
YFL023W	10	2	162.37	0.367735	0.708329	1.09074	Slf1	Slf1 H2O2
YNL292W	15	8	320.83	0.368474	0.708835	1.18474	Slf1 H2O2	Slf1
YIL109C	19	12	754.9	0.36982	0.708835	1.17566	Slf1 H2O2	Slf1
YGR274C	13	4	74.82	0.370179	0.708835	1.28279	Slf1 H2O2	Slf1
YER043C	30	25	2019.55	0.370902	0.708835	1.05599	Slf1	Slf1 H2O2
YPR133C	12	8	387.59	0.371087	0.708835	1.3206	Slf1	Slf1 H2O2
YLR335W	29	19	1057.9	0.372261	0.708835	1.04561	Slf1 H2O2	Slf1
YDR155C	11	7	901.07	0.372303	0.708835	1.1163	Slf1	Slf1 H2O2
YJR007W	20	13	836.22	0.372308	0.708835	1.10857	Slf1 H2O2	Slf1
YBR234C	16	9	596.63	0.372344	0.708835	1.13271	Slf1	Slf1 H2O2
YML017W	12	7	192.03	0.372696	0.708835	3.89599	Slf1 H2O2	Slf1
YHR174W	38	19	3292.44	0.372713	0.708835	1.07853	Slf1	Slf1 H2O2
YBR072W	10	9	500.8	0.372901	0.708835	1.65911	Slf1 H2O2	Slf1
YDL122W	9	5	295.58	0.372978	0.708835	1.17649	Slf1 H2O2	Slf1
YKL212W	6	4	72.47	0.373027	0.708835	1.21868	Slf1 H2O2	Slf1
YHR148W	7	2	84.85	0.373223	0.708835	4.89458	Slf1 H2O2	Slf1
YCR090C	7	5	204.33	0.373298	0.708835	1.09665	Slf1	Slf1 H2O2
YBR169C	23	8	979.9	0.374791	0.711039	3.98082	Slf1 H2O2	Slf1
YMR257C	14	2	89.88	0.376895	0.713527	2.91398	Slf1	Slf1 H2O2
YBR200W	6	1	51.23	0.376974	0.713527	1.17886	Slf1	Slf1 H2O2
YFL039C	34	28	2346.7	0.3776	0.713527	1.05327	Slf1 H2O2	Slf1
YNL243W	22	13	1131.26	0.377997	0.713527	1.45764	Slf1	Slf1 H2O2
YFR002W	15	4	103.31	0.378424	0.713527	1.64656	Slf1 H2O2	Slf1
YOR095C	11	7	467.23	0.378736	0.713527	1.13596	Slf1	Slf1 H2O2
YDL099W	10	3	116.05	0.379646	0.713527	1.19986	Slf1	Slf1 H2O2
YNL061W	20	14	711.13	0.379935	0.713527	1.14728	Slf1	Slf1 H2O2
YNL244C	7	7	562.87	0.37995	0.713527	1.16762	Slf1	Slf1 H2O2
YBR268W	4	1	83.68	0.38025	0.713527	1.01043	Slf1 H2O2	Slf1
YNL197C	4	2	49.22	0.380663	0.713527	1.15108	Slf1	Slf1 H2O2
YMR288W	11	3	78.64	0.381376	0.713527	1.25368	Slf1 H2O2	Slf1
YDR064W	13	11	727.03	0.381561	0.713527	1.15878	Slf1 H2O2	Slf1
YMR075W	12	1	144.91	0.381844	0.713527	1.61869	Slf1 H2O2	Slf1
YLR061W	6	3	434.62	0.381936	0.713527	1.16079	Slf1 H2O2	Slf1
YIL021W	3	2	138.21	0.382061	0.713527	1.04978	Slf1	Slf1 H2O2
YDR354W	8	6	191.04	0.382062	0.713527	1.27087	Slf1 H2O2	Slf1
YLL022C	5	1	38.59	0.382104	0.713527	1.22241	Slf1	Slf1 H2O2
YHR070W	9	3	151.25	0.383975	0.715254	1.49397	Slf1 H2O2	Slf1
YKR057W	7	1	576.92	0.384331	0.715254	1.15881	Slf1 H2O2	Slf1
YML012W	1	1	37.7	0.384861	0.715254	1.0795	Slf1 H2O2	Slf1
YDR044W	8	7	271.49	0.385003	0.715254	1.27197	Slf1 H2O2	Slf1
YGL058W	2	1	28.3	0.38556	0.715254	2.71102	Slf1 H2O2	Slf1
YPL249C-A	14	2	754.65	0.385875	0.715254	1.53756	Slf1 H2O2	Slf1
YCR028C-A	5	3	257.96	0.386208	0.715254	1.31013	Slf1 H2O2	Slf1
YIR003W	6	3	79.1	0.386559	0.715254	1.53692	Slf1 H2O2	Slf1
YHR016C	7	1	123.42	0.386641	0.715254	1.9517	Slf1	Slf1 H2O2
YIL110W	5	2	88.42	0.387174	0.715254	1.27992	Slf1 H2O2	Slf1
YJL031C	12	5	205.78	0.387339	0.715254	1.66527	Slf1	Slf1 H2O2
YGR284C	3	2	110.34	0.387342	0.715254	1.14964	Slf1 H2O2	Slf1
YMR213W	9	3	100.54	0.387462	0.715254	1.28609	Slf1 H2O2	Slf1
YNL173C	11	5	236.01	0.388437	0.715254	1.17803	Slf1 H2O2	Slf1
YPR054W	6	1	55.7	0.388693	0.715254	2.4047	Slf1 H2O2	Slf1
YML077W	1	1	85.53	0.38936	0.715254	1.08105	Slf1 H2O2	Slf1
YFL037W	9	8	526.4	0.389665	0.715254	1.1274	Slf1	Slf1 H2O2
YGR189C	3	2	83.59	0.389848	0.715254	1.38542	Slf1	Slf1 H2O2
YER152C	5	4	235.3	0.38999	0.715254	1.10264	Slf1	Slf1 H2O2
YJR060W	8	7	341.19	0.390277	0.715254	1.21146	Slf1	Slf1 H2O2
YJL034W	36	20	1602.38	0.390364	0.715254	1.15125	Slf1	Slf1 H2O2
YHL001W	15	1	634.68	0.390381	0.715254	1.27031	Slf1 H2O2	Slf1
YER012W	8	3	330.97	0.390785	0.71528	1.16469	Slf1	Slf1 H2O2
YDR285W	21	4	158.16	0.391706	0.71528	1.64893	Slf1	Slf1 H2O2
YNL071W	23	12	780.26	0.391715	0.71528	1.13251	Slf1 H2O2	Slf1
YML124C	18	9	722.39	0.391745	0.71528	1.13847	Slf1 H2O2	Slf1
YPL169C	5	4	71.83	0.392207	0.71528	1.36814	Slf1	Slf1 H2O2
YJR149W	5	3	32.15	0.392401	0.71528	1.1711	Slf1 H2O2	Slf1
YAR002C-A	6	3	122.14	0.392858	0.715504	1.21392	Slf1	Slf1 H2O2
YPL271W	2	1	113.9	0.393677	0.716386	1.5855	Slf1 H2O2	Slf1
YNL121C	15	7	305.29	0.394403	0.716995	1.23402	Slf1	Slf1 H2O2
YDR508C	10	1	97.74	0.394682	0.716995	5.24322	Slf1	Slf1 H2O2
YDR238C	31	18	1056.66	0.39579	0.718397	1.19572	Slf1	Slf1 H2O2
YNL085W	7	2	184.93	0.396738	0.718932	1.13587	Slf1	Slf1 H2O2
YGL244W	19	8	209.39	0.396756	0.718932	1.19128	Slf1	Slf1 H2O2
YMR242C	17	13	1074.81	0.397288	0.719285	1.08675	Slf1 H2O2	Slf1
YKL101W	16	7	114.74	0.397688	0.719401	1.3642	Slf1	Slf1 H2O2
YOR189W	3	1	37.91	0.399095	0.720935	1.38578	Slf1	Slf1 H2O2
YGL016W	13	7	393.35	0.399446	0.720935	1.25432	Slf1 H2O2	Slf1
YNL036W	5	2	60	0.399788	0.720935	1.05805	Slf1	Slf1 H2O2
YDR257C	11	3	143.57	0.401119	0.720935	1.28488	Slf1	Slf1 H2O2
YGL202W	21	15	1342.98	0.401348	0.720935	1.06698	Slf1	Slf1 H2O2
YCL001W	2	2	120.3	0.401585	0.720935	1.26992	Slf1 H2O2	Slf1
YBR086C	13	4	115.79	0.402446	0.720935	1.20262	Slf1	Slf1 H2O2
YDL190C	18	7	322.23	0.402531	0.720935	1.28199	Slf1	Slf1 H2O2
YER094C	6	2	267.39	0.40326	0.720935	1.22848	Slf1	Slf1 H2O2
YDR531W	6	3	75.08	0.403306	0.720935	1.97236	Slf1 H2O2	Slf1
YPL260W	15	9	366.67	0.403407	0.720935	1.13465	Slf1	Slf1 H2O2
YNL015W	7	5	166.76	0.403528	0.720935	1.17141	Slf1 H2O2	Slf1
YKL096W	4	4	235.94	0.403575	0.720935	1.39955	Slf1	Slf1 H2O2
YJL060W	10	5	290.72	0.403589	0.720935	1.19656	Slf1	Slf1 H2O2
YGR159C	15	15	821.09	0.403589	0.720935	1.14576	Slf1 H2O2	Slf1
YGR209C	10	6	605.63	0.404387	0.721354	1.10685	Slf1 H2O2	Slf1
YDR165W	9	8	485.08	0.404611	0.721354	1.34111	Slf1 H2O2	Slf1
YLR179C	12	8	518.55	0.405089	0.721354	1.08162	Slf1	Slf1 H2O2
YLR380W	15	9	362.13	0.405172	0.721354	1.25106	Slf1 H2O2	Slf1
YBL004W	34	10	338.78	0.405616	0.721545	1.91546	Slf1 H2O2	Slf1
YER052C	15	8	550.97	0.406254	0.72208	1.14324	Slf1	Slf1 H2O2
YPL273W;YMR321C	14	9	385.47	0.406738	0.72234	1.26114	Slf1 H2O2	Slf1
YGL211W	5	1	55.44	0.407354	0.722833	1.90273	Slf1	Slf1 H2O2
YMR024W	5	1	53.53	0.407704	0.722855	1.12294	Slf1	Slf1 H2O2
YBR010W	3	1	120.42	0.408075	0.722914	8.31056	Slf1	Slf1 H2O2
YKR072C	10	4	141.74	0.409441	0.724734	1.32291	Slf1 H2O2	Slf1
YKL006W	16	1	666.32	0.409831	0.724826	1.27293	Slf1 H2O2	Slf1
YDL058W	53	15	585.1	0.410177	0.724838	1.13018	Slf1	Slf1 H2O2
YDR017C	13	1	103.42	0.411572	0.726703	1.35861	Slf1	Slf1 H2O2
YHR064C	26	18	1502.13	0.413265	0.729092	1.06604	Slf1 H2O2	Slf1
YKL067W	11	9	652.46	0.415387	0.732231	1.07266	Slf1	Slf1 H2O2
YGL189C	6	1	313.8	0.416383	0.732398	2.15247	Slf1 H2O2	Slf1
YIL002W-A	6	3	134.51	0.416426	0.732398	1.14289	Slf1 H2O2	Slf1
YPR163C	34	27	1585.68	0.416509	0.732398	1.05365	Slf1 H2O2	Slf1
YKL059C	8	4	109.72	0.418381	0.735086	1.13748	Slf1 H2O2	Slf1
YOR209C	24	18	892.08	0.418832	0.735275	1.11775	Slf1 H2O2	Slf1
YHR015W	17	6	119.78	0.419603	0.736025	2.4151	Slf1	Slf1 H2O2
YHR183W	34	20	2250.88	0.420881	0.736318	1.09012	Slf1	Slf1 H2O2
YDR517W	7	7	187.74	0.421072	0.736318	1.16001	Slf1 H2O2	Slf1
YHR072W-A	3	2	114.35	0.421497	0.736318	2.13103	Slf1 H2O2	Slf1
YPR026W	6	2	52.35	0.421941	0.736318	14.5523	Slf1	Slf1 H2O2
YMR207C	25	2	265.02	0.422026	0.736318	1.30341	Slf1 H2O2	Slf1
YBR006W	6	5	120.03	0.422153	0.736318	1.17936	Slf1 H2O2	Slf1
YAR015W	17	9	552.53	0.422179	0.736318	1.11568	Slf1	Slf1 H2O2
YIL038C	17	5	323.34	0.423485	0.736837	1.07367	Slf1 H2O2	Slf1
YCR052W	6	3	86.49	0.423498	0.736837	1.18448	Slf1 H2O2	Slf1
YLR055C	3	2	74.87	0.423842	0.736837	1.97827	Slf1 H2O2	Slf1
YLR221C	6	1	106.15	0.423853	0.736837	1.20897	Slf1	Slf1 H2O2
YKL173W	16	1	177.89	0.424266	0.736956	1.0291	Slf1	Slf1 H2O2
YCR088W	29	19	965.1	0.42465	0.737025	1.21493	Slf1 H2O2	Slf1
YCL035C	8	6	405.6	0.42558	0.738039	1.05017	Slf1	Slf1 H2O2
YHR052W	10	4	389.94	0.426307	0.738701	1.12015	Slf1	Slf1 H2O2
YDL208W	7	3	193.76	0.427499	0.739293	1.03917	Slf1	Slf1 H2O2
YGR282C	6	5	352.5	0.427604	0.739293	1.11361	Slf1 H2O2	Slf1
YER086W	24	16	939.33	0.427684	0.739293	1.09283	Slf1	Slf1 H2O2
YFR049W	4	2	75.65	0.42971	0.741914	1.09135	Slf1 H2O2	Slf1
YIL153W	2	1	72.9	0.430221	0.741914	1.68128	Slf1 H2O2	Slf1
YKL191W	7	5	162.16	0.430665	0.741914	1.4969	Slf1	Slf1 H2O2
YKL206C	2	1	33.62	0.431204	0.741914	1.54048	Slf1 H2O2	Slf1
YLR337C	8	3	131.41	0.431213	0.741914	1.10759	Slf1 H2O2	Slf1
YPL125W	6	2	75.49	0.431281	0.741914	1.12966	Slf1	Slf1 H2O2
YGL097W	10	8	329.92	0.434766	0.746243	1.13472	Slf1 H2O2	Slf1
YDR233C	7	3	300.44	0.434815	0.746243	1.10872	Slf1	Slf1 H2O2
YNL007C	16	12	919.07	0.435315	0.746243	1.12593	Slf1	Slf1 H2O2
YMR173W	14	12	473.43	0.435596	0.746243	1.1459	Slf1 H2O2	Slf1
YDL237W	4	3	64.81	0.436015	0.746243	1.3971	Slf1	Slf1 H2O2
YKL151C	9	3	113.51	0.436773	0.746243	1.07964	Slf1 H2O2	Slf1
YOL086C;YMR303C	25	19	2059.67	0.437132	0.746243	1.07127	Slf1	Slf1 H2O2
YGR162W	35	20	1284.1	0.437348	0.746243	1.17458	Slf1 H2O2	Slf1
YBL020W	3	1	22.2	0.437397	0.746243	2.82172	Slf1 H2O2	Slf1
YPR190C	12	4	169.1	0.437755	0.746243	1.13732	Slf1	Slf1 H2O2
YPL210C	20	10	435.69	0.438125	0.746243	1.38895	Slf1	Slf1 H2O2
YLR043C	9	6	589.7	0.438224	0.746243	1.13952	Slf1	Slf1 H2O2
YEL057C	4	1	50.09	0.438331	0.746243	4.82146	Slf1	Slf1 H2O2
YOL097C	25	17	976.65	0.439489	0.74762	1.43976	Slf1	Slf1 H2O2
YOR369C	8	6	702.31	0.440188	0.747923	1.10848	Slf1 H2O2	Slf1
YER080W	25	15	697.3	0.440366	0.747923	1.11432	Slf1	Slf1 H2O2
YKL080W	16	11	909.01	0.441051	0.748493	1.18242	Slf1	Slf1 H2O2
YDR268W	4	1	38.4	0.441778	0.749054	34.2946	Slf1	Slf1 H2O2
YLR249W	64	37	3894.1	0.442715	0.749054	1.08983	Slf1 H2O2	Slf1
YNL004W	5	3	170.97	0.442889	0.749054	1.09723	Slf1	Slf1 H2O2
YBR198C	14	5	148.1	0.442943	0.749054	1.04155	Slf1	Slf1 H2O2
YOR142W	10	9	404.66	0.443581	0.749054	1.10244	Slf1	Slf1 H2O2
YOR210W	2	1	96.71	0.443894	0.749054	1.86667	Slf1 H2O2	Slf1
YOR251C	11	9	437.3	0.444236	0.749054	1.1935	Slf1	Slf1 H2O2
YHR088W	5	2	159.49	0.444279	0.749054	1.33926	Slf1 H2O2	Slf1
YPR191W	15	11	540.72	0.444532	0.749054	1.10606	Slf1 H2O2	Slf1
YDR486C	4	2	128.06	0.445178	0.749072	1.06371	Slf1	Slf1 H2O2
YDR397C	4	2	68.91	0.445243	0.749072	1.67135	Slf1 H2O2	Slf1
YGL068W	8	3	162.63	0.447134	0.751664	1.13587	Slf1	Slf1 H2O2
YMR039C	5	2	154.46	0.44766	0.751957	1.46777	Slf1	Slf1 H2O2
YDR477W	20	11	330.44	0.448141	0.752173	2.43522	Slf1 H2O2	Slf1
YML014W	7	4	178.43	0.448991	0.75301	1.13142	Slf1	Slf1 H2O2
YLR390W-A	4	4	184.75	0.449616	0.753467	1.12805	Slf1 H2O2	Slf1
YJL136C	7	1	578.64	0.450042	0.753591	3.08392	Slf1	Slf1 H2O2
YOR252W	8	2	145.67	0.451056	0.754032	1.30896	Slf1 H2O2	Slf1
YPL243W	15	8	553.83	0.451429	0.754032	1.09935	Slf1	Slf1 H2O2
YKR043C	13	9	740.84	0.451477	0.754032	1.12514	Slf1 H2O2	Slf1
YDR168W	21	12	733.28	0.451714	0.754032	1.08828	Slf1 H2O2	Slf1
YLR387C	9	5	193.21	0.453664	0.756633	1.20473	Slf1	Slf1 H2O2
YPR069C	16	14	1035.32	0.45398	0.756633	1.10027	Slf1 H2O2	Slf1
YHR107C	16	9	524.8	0.454404	0.756751	1.11398	Slf1 H2O2	Slf1
YHR206W	4	1	42.02	0.455334	0.757709	1.29811	Slf1	Slf1 H2O2
YDL075W	10	2	584.55	0.456552	0.759146	1.50053	Slf1 H2O2	Slf1
YJR014W	6	2	309.2	0.457426	0.760009	1.721	Slf1	Slf1 H2O2
YBR249C	20	12	1213.18	0.45803	0.760422	1.06744	Slf1	Slf1 H2O2
YOR257W	4	3	124.29	0.459637	0.76148	1.34301	Slf1	Slf1 H2O2
YKL079W	12	1	120.12	0.459653	0.76148	1.10266	Slf1 H2O2	Slf1
YGR187C	10	4	341.76	0.460079	0.76148	1.19219	Slf1	Slf1 H2O2
YGR029W	4	3	57.76	0.460248	0.76148	1.04688	Slf1 H2O2	Slf1
YHR027C	31	27	1604.98	0.460748	0.76148	1.08214	Slf1	Slf1 H2O2
YER057C	6	6	389.95	0.460802	0.76148	1.12864	Slf1	Slf1 H2O2
YPR149W	2	1	55.22	0.461651	0.762294	1.39127	Slf1 H2O2	Slf1
YMR300C	18	12	573.26	0.463071	0.764034	1.14778	Slf1	Slf1 H2O2
YNR021W	7	2	45.43	0.463419	0.764034	1.20464	Slf1 H2O2	Slf1
YJR017C	8	3	261.77	0.465929	0.765935	1.40448	Slf1	Slf1 H2O2
YDR330W	3	1	66.36	0.465947	0.765935	2.47357	Slf1	Slf1 H2O2
YIR020W-A	2	1	24.94	0.466374	0.765935	1.14961	Slf1	Slf1 H2O2
YDL220C	6	2	50.3	0.467213	0.765935	1.11057	Slf1	Slf1 H2O2
YDR347W	3	2	118.94	0.467332	0.765935	1.20297	Slf1	Slf1 H2O2
YJL177W	14	1	1044.93	0.467372	0.765935	1.62249	Slf1 H2O2	Slf1
YLR295C	1	1	14.26	0.467391	0.765935	1.1762	Slf1 H2O2	Slf1
YMR109W	25	16	644.72	0.467435	0.765935	1.14018	Slf1 H2O2	Slf1
YFR053C	19	13	902.12	0.469275	0.767521	1.66397	Slf1	Slf1 H2O2
YDR087C	10	4	211.47	0.469418	0.767521	1.20589	Slf1	Slf1 H2O2
YOR046C	25	17	1045.91	0.470081	0.767521	1.07389	Slf1	Slf1 H2O2
YOR167C	5	3	367.93	0.470287	0.767521	1.11687	Slf1 H2O2	Slf1
YDR127W	71	50	2662.76	0.470437	0.767521	1.08267	Slf1 H2O2	Slf1
YGR005C	8	4	164.17	0.470555	0.767521	1.83223	Slf1 H2O2	Slf1
YIL035C	10	3	153.28	0.471507	0.768488	1.06075	Slf1	Slf1 H2O2
YBR247C	12	9	473.23	0.472758	0.769272	1.21404	Slf1 H2O2	Slf1
YCL030C	32	23	1760.79	0.472801	0.769272	1.20098	Slf1	Slf1 H2O2
YER099C	6	2	191.23	0.473411	0.769272	1.02297	Slf1 H2O2	Slf1
YJL217W	8	2	158.95	0.473496	0.769272	1.61988	Slf1	Slf1 H2O2
YGR020C	4	4	127	0.473785	0.769272	1.11482	Slf1	Slf1 H2O2
YAR010C;YDR210C-C	14	1	799.13	0.474194	0.769305	1.15909	Slf1 H2O2	Slf1
YCR009C	14	6	201.55	0.474525	0.769305	1.13796	Slf1 H2O2	Slf1
YJR010W	7	3	64.26	0.475832	0.770824	1.35871	Slf1	Slf1 H2O2
YGR116W	41	25	1060.78	0.476249	0.770824	1.09776	Slf1	Slf1 H2O2
YLR275W	3	1	52.49	0.476786	0.770824	1.36504	Slf1	Slf1 H2O2
YDR045C	2	2	88.91	0.477006	0.770824	1.28487	Slf1 H2O2	Slf1
YPL061W	44	37	3002.02	0.477525	0.770824	1.03054	Slf1	Slf1 H2O2
YHR049W	12	10	564.05	0.477623	0.770824	1.13396	Slf1	Slf1 H2O2
YKL032C	6	2	60.77	0.478014	0.770875	1.25594	Slf1 H2O2	Slf1
YPR118W	16	10	568.37	0.479608	0.772862	1.2035	Slf1	Slf1 H2O2
YFR037C	23	12	565.79	0.480501	0.773638	1.12638	Slf1	Slf1 H2O2
YPR028W	4	1	29.28	0.480812	0.773638	1.14164	Slf1	Slf1 H2O2
YPR135W	17	6	341.23	0.4812	0.773681	1.10984	Slf1	Slf1 H2O2
YPR173C	12	5	122.06	0.484367	0.77742	1.45519	Slf1	Slf1 H2O2
YGL151W	11	4	71.56	0.484495	0.77742	1.1709	Slf1 H2O2	Slf1
YBL032W	10	6	302.17	0.484616	0.77742	1.06648	Slf1	Slf1 H2O2
YDR050C	15	13	1197.76	0.485764	0.778678	1.06333	Slf1	Slf1 H2O2
YOR124C	19	11	365.56	0.486756	0.779683	1.24908	Slf1 H2O2	Slf1
YDR328C	8	6	117.03	0.487333	0.780025	1.11477	Slf1	Slf1 H2O2
YFL005W	9	5	345.95	0.487704	0.780035	1.14049	Slf1	Slf1 H2O2
YIL070C	3	2	64.42	0.488353	0.780489	1.09621	Slf1	Slf1 H2O2
YNR067C	9	9	411.65	0.488782	0.780593	1.31977	Slf1 H2O2	Slf1
YGR037C	8	6	377.77	0.489335	0.780622	1.10616	Slf1	Slf1 H2O2
YKL143W	9	6	207.44	0.48953	0.780622	1.05773	Slf1 H2O2	Slf1
YER081W	10	4	423.13	0.491911	0.78334	1.08149	Slf1	Slf1 H2O2
YOL030W	5	4	176.78	0.491967	0.78334	1.49445	Slf1	Slf1 H2O2
YHR018C	16	11	559.22	0.492743	0.783353	1.10883	Slf1 H2O2	Slf1
YNL163C	21	10	240.02	0.493002	0.783353	1.16336	Slf1 H2O2	Slf1
YBR218C	47	11	1899.46	0.49329	0.783353	2.30871	Slf1 H2O2	Slf1
YDR321W	12	9	680.98	0.493439	0.783353	1.06053	Slf1	Slf1 H2O2
YCR016W	9	2	134.04	0.49459	0.784599	1.08048	Slf1	Slf1 H2O2
YDL173W	4	3	66.85	0.495051	0.784635	1.16233	Slf1	Slf1 H2O2
YER177W	22	6	1415.99	0.495621	0.784635	1.19143	Slf1 H2O2	Slf1
YML032C	13	7	69.25	0.495714	0.784635	1.26917	Slf1 H2O2	Slf1
YML082W	4	1	64.48	0.496665	0.785293	1.68951	Slf1	Slf1 H2O2
YOR178C	10	2	31.99	0.497096	0.785293	1.21489	Slf1 H2O2	Slf1
YLR032W	11	5	93.25	0.497459	0.785293	1.18969	Slf1	Slf1 H2O2
YHR201C	11	8	345.6	0.497597	0.785293	1.09645	Slf1	Slf1 H2O2
YPR181C	22	20	1022.59	0.498455	0.786067	1.03902	Slf1	Slf1 H2O2
YBR060C	8	3	59.96	0.500102	0.786692	1.01338	Slf1	Slf1 H2O2
YMR312W	4	3	47.04	0.500158	0.786692	1.05183	Slf1 H2O2	Slf1
YDR101C	16	10	659.54	0.500227	0.786692	1.10837	Slf1	Slf1 H2O2
YPR060C	14	10	323.52	0.500868	0.786692	1.08756	Slf1	Slf1 H2O2
YOR109W	19	8	396.74	0.500939	0.786692	1.19864	Slf1 H2O2	Slf1
YOL012C	3	2	102.43	0.501057	0.786692	1.0295	Slf1	Slf1 H2O2
YBL033C	7	5	100.23	0.502079	0.787355	1.12405	Slf1	Slf1 H2O2
YJL039C	12	3	109.19	0.502215	0.787355	1.51031	Slf1 H2O2	Slf1
YDL213C	9	9	377.64	0.50344	0.788698	1.07302	Slf1 H2O2	Slf1
YML079W	3	3	141.03	0.50428	0.789436	1.01682	Slf1	Slf1 H2O2
YNL112W	28	18	1097.41	0.504898	0.789826	1.09134	Slf1 H2O2	Slf1
YOR108W	24	8	887.42	0.50599	0.790956	1.08335	Slf1	Slf1 H2O2
YDL100C	17	12	757.58	0.506584	0.790975	1.10107	Slf1 H2O2	Slf1
YNL069C	19	9	1008.53	0.506741	0.790975	1.21603	Slf1 H2O2	Slf1
YNR007C	4	1	29.22	0.507772	0.791023	3.07987	Slf1	Slf1 H2O2
YMR170C	21	5	720.14	0.50783	0.791023	1.09012	Slf1 H2O2	Slf1
YHR023W	43	5	316	0.507881	0.791023	1.0343	Slf1 H2O2	Slf1
YNL206C	8	1	58.06	0.510024	0.792913	1.23312	Slf1 H2O2	Slf1
YKL103C	15	10	475.79	0.510118	0.792913	1.12438	Slf1	Slf1 H2O2
YNL212W	15	6	144.73	0.510831	0.792913	1.78042	Slf1	Slf1 H2O2
YCL064C	11	3	111.56	0.510948	0.792913	1.21793	Slf1 H2O2	Slf1
YLR186W	12	9	400.73	0.510975	0.792913	1.14946	Slf1 H2O2	Slf1
YLR143W	3	1	55	0.511511	0.792913	1.15104	Slf1 H2O2	Slf1
YDR469W	5	4	314.66	0.511688	0.792913	1.08232	Slf1 H2O2	Slf1
YLR266C	7	3	46.58	0.512673	0.793488	2.18023	Slf1	Slf1 H2O2
YPL212C	21	8	383.75	0.513951	0.793488	1.1022	Slf1 H2O2	Slf1
YKR001C	34	22	1140.99	0.515162	0.793488	1.06292	Slf1 H2O2	Slf1
YBR082C;YDR059C	5	3	165.15	0.515322	0.793488	1.37665	Slf1 H2O2	Slf1
YDR141C	16	2	86.12	0.515434	0.793488	1.05193	Slf1	Slf1 H2O2
YJR137C	17	3	202.45	0.515646	0.793488	1.25589	Slf1 H2O2	Slf1
YCR076C	7	3	59.25	0.515936	0.793488	1.68499	Slf1	Slf1 H2O2
YGR167W	12	10	490.67	0.516478	0.793488	1.07818	Slf1	Slf1 H2O2
YDR320C	16	8	156.93	0.516566	0.793488	1.55383	Slf1 H2O2	Slf1
YLR216C	17	14	981.32	0.51669	0.793488	1.05647	Slf1	Slf1 H2O2
YKR074W	6	1	92.35	0.516828	0.793488	1.92012	Slf1 H2O2	Slf1
YJL008C	27	21	1315.82	0.517269	0.793488	1.02929	Slf1	Slf1 H2O2
YDL144C	3	2	93.57	0.517474	0.793488	1.1901	Slf1	Slf1 H2O2
YLR089C	7	4	98.5	0.517982	0.793488	1.1878	Slf1	Slf1 H2O2
YIR005W	2	2	18.59	0.518451	0.793488	1.12544	Slf1	Slf1 H2O2
YOL126C	5	2	111.73	0.518703	0.793488	1.1136	Slf1	Slf1 H2O2
YNL098C	10	6	274.83	0.518732	0.793488	1.50097	Slf1 H2O2	Slf1
YGL048C	18	11	754.36	0.518733	0.793488	1.11442	Slf1	Slf1 H2O2
YLR342W	38	15	1196.5	0.520217	0.793692	1.14952	Slf1	Slf1 H2O2
YER166W	17	2	86.29	0.520387	0.793692	1.12505	Slf1 H2O2	Slf1
YNL209W	39	1	3117.2	0.520749	0.793692	1.09594	Slf1	Slf1 H2O2
YKL082C	12	2	141.63	0.520771	0.793692	1.02489	Slf1 H2O2	Slf1
YDR293C	17	10	496.25	0.520944	0.793692	1.06729	Slf1	Slf1 H2O2
YGR229C	11	9	255.85	0.521092	0.793692	1.07635	Slf1 H2O2	Slf1
YKL035W	25	14	1396.67	0.522291	0.794952	1.06494	Slf1	Slf1 H2O2
YMR002W	3	1	178.32	0.522754	0.795092	1.07743	Slf1 H2O2	Slf1
YCR059C	3	1	65.16	0.523523	0.795588	1.41535	Slf1	Slf1 H2O2
YOR361C	25	16	918.48	0.523859	0.795588	1.09843	Slf1 H2O2	Slf1
YKR056W	13	4	181.45	0.524546	0.795588	1.15191	Slf1	Slf1 H2O2
YDL027C	4	1	31.26	0.524567	0.795588	6.90735	Slf1 H2O2	Slf1
YOR051C	14	9	413.7	0.525229	0.795607	1.0808	Slf1	Slf1 H2O2
YGL147C	16	2	1055.46	0.52552	0.795607	1.08991	Slf1 H2O2	Slf1
YBR256C	5	4	166.33	0.526063	0.795607	1.28172	Slf1 H2O2	Slf1
YIL128W	8	2	50.74	0.526567	0.795607	1.24256	Slf1 H2O2	Slf1
YHR053C	5	4	189.44	0.527558	0.795607	1.06882	Slf1 H2O2	Slf1
YHR063C	16	10	558.47	0.527605	0.795607	1.1504	Slf1 H2O2	Slf1
YGL093W	15	3	110.33	0.527728	0.795607	5.08695	Slf1	Slf1 H2O2
YNL298W	5	3	56.31	0.527885	0.795607	4.05434	Slf1 H2O2	Slf1
YLR231C	7	6	203.71	0.527926	0.795607	1.23392	Slf1 H2O2	Slf1
YGR087C	8	1	466.19	0.52831	0.795626	1.15153	Slf1	Slf1 H2O2
YIR008C	10	1	101.25	0.529044	0.796171	1.17807	Slf1	Slf1 H2O2
YPL120W	7	3	60.68	0.529647	0.796172	1.11177	Slf1	Slf1 H2O2
YKL135C	10	4	84.38	0.529972	0.796172	1.21969	Slf1 H2O2	Slf1
YGL040C	7	5	299.6	0.530662	0.796172	1.20826	Slf1	Slf1 H2O2
YBR162C	5	3	114.27	0.530735	0.796172	1.22053	Slf1 H2O2	Slf1
YGR261C	6	3	178.41	0.530906	0.796172	1.46185	Slf1	Slf1 H2O2
YIR006C	31	19	1230.98	0.531895	0.797098	1.06519	Slf1 H2O2	Slf1
YER078C	9	3	48.43	0.532422	0.797328	2.21478	Slf1 H2O2	Slf1
YEL047C	22	10	1024.46	0.533791	0.798356	1.058	Slf1 H2O2	Slf1
YER007C-A	5	2	198.15	0.533854	0.798356	1.80443	Slf1	Slf1 H2O2
YNL110C	5	2	73.12	0.534872	0.79932	1.13535	Slf1 H2O2	Slf1
YHR029C	7	5	381.36	0.535563	0.799668	1.08328	Slf1	Slf1 H2O2
YGL203C	4	1	107.97	0.535859	0.799668	2.34051	Slf1 H2O2	Slf1
YHR158C	15	5	122.45	0.536312	0.799668	1.28358	Slf1 H2O2	Slf1
YKL145W	18	9	532.19	0.537011	0.799668	1.12052	Slf1	Slf1 H2O2
YKR002W	6	3	117.83	0.53719	0.799668	2.38339	Slf1	Slf1 H2O2
YBR214W	10	7	125.96	0.537347	0.799668	1.07113	Slf1 H2O2	Slf1
YIL149C	40	6	253.3	0.538351	0.800606	1.12147	Slf1 H2O2	Slf1
YGR210C	8	6	302.07	0.539136	0.800718	1.0666	Slf1	Slf1 H2O2
YDR129C	29	17	1522.27	0.53922	0.800718	1.06806	Slf1	Slf1 H2O2
YER062C	12	4	543	0.539549	0.800718	1.099	Slf1	Slf1 H2O2
YNR003C	4	1	88.65	0.540492	0.801561	1.07888	Slf1 H2O2	Slf1
YHR111W	9	6	130.51	0.541233	0.802104	1.14361	Slf1	Slf1 H2O2
YOR298C-A	12	7	442.16	0.543282	0.80384	1.20161	Slf1 H2O2	Slf1
YMR276W	11	10	445.78	0.543285	0.80384	1.10361	Slf1 H2O2	Slf1
YLR058C	29	23	1626.74	0.543782	0.80384	1.04848	Slf1	Slf1 H2O2
YGR204W	40	31	1888.22	0.543907	0.80384	1.03473	Slf1	Slf1 H2O2
YHR089C	7	5	229.27	0.546817	0.806108	1.0781	Slf1	Slf1 H2O2
YDR047W	8	4	45.58	0.547112	0.806108	2.45592	Slf1 H2O2	Slf1
YBL015W	11	5	228.9	0.547403	0.806108	1.26984	Slf1 H2O2	Slf1
YIL064W	6	1	105.95	0.547581	0.806108	2.23326	Slf1	Slf1 H2O2
YML117W	9	2	64.25	0.547957	0.806108	1.28142	Slf1 H2O2	Slf1
YJR042W	10	6	216.4	0.547991	0.806108	1.6906	Slf1 H2O2	Slf1
YGR019W	17	13	332.95	0.548078	0.806108	1.22524	Slf1	Slf1 H2O2
YNL113W	7	6	332.33	0.549544	0.807283	1.06184	Slf1 H2O2	Slf1
YML062C	8	2	138.55	0.549631	0.807283	1.02151	Slf1	Slf1 H2O2
YLR262C-A	8	6	194.93	0.550521	0.808035	1.06944	Slf1	Slf1 H2O2
YDL109C	8	3	53.12	0.551417	0.808795	1.212	Slf1 H2O2	Slf1
YGR054W	20	16	697.55	0.552612	0.809993	1.06319	Slf1 H2O2	Slf1
YER110C	27	21	1539.78	0.555583	0.812981	1.0578	Slf1	Slf1 H2O2
YNL272C	7	3	54.42	0.555739	0.812981	1.03442	Slf1	Slf1 H2O2
YPL086C	11	9	255.9	0.55579	0.812981	1.10666	Slf1	Slf1 H2O2
YDL205C	7	3	116.7	0.556668	0.813709	1.13507	Slf1 H2O2	Slf1
YLR433C	12	4	159.08	0.557105	0.813791	1.22519	Slf1 H2O2	Slf1
YDR221W	9	3	133.89	0.558564	0.815367	1.18003	Slf1	Slf1 H2O2
YPL050C	4	2	75.63	0.560128	0.817091	1.40765	Slf1 H2O2	Slf1
YJR072C	9	6	279.18	0.562771	0.81998	1.20225	Slf1 H2O2	Slf1
YJR068W	10	6	143.4	0.563111	0.81998	1.09354	Slf1 H2O2	Slf1
YPL049C	7	2	113.85	0.563568	0.81998	1.54754	Slf1 H2O2	Slf1
YDR533C	12	10	506.75	0.563703	0.81998	1.05806	Slf1 H2O2	Slf1
YPL127C	9	4	245.1	0.564023	0.81998	1.08387	Slf1	Slf1 H2O2
YHR170W	18	16	754.13	0.565007	0.82042	1.04868	Slf1	Slf1 H2O2
YHL013C	8	3	214.34	0.565754	0.82042	1.04306	Slf1 H2O2	Slf1
YHR021C	5	3	305.9	0.565852	0.82042	1.0847	Slf1	Slf1 H2O2
YDR527W	10	3	136.53	0.56586	0.82042	1.43542	Slf1	Slf1 H2O2
YNL308C	12	8	416.83	0.566693	0.821071	1.06689	Slf1 H2O2	Slf1
YML063W	31	4	1763.93	0.567787	0.8221	1.06767	Slf1	Slf1 H2O2
YNR043W	13	9	967.68	0.568333	0.822211	1.06766	Slf1	Slf1 H2O2
YNL256W	21	8	273.49	0.568929	0.822211	1.07881	Slf1	Slf1 H2O2
YDR175C	8	3	67.97	0.569016	0.822211	2.22573	Slf1	Slf1 H2O2
YHR076W	9	2	109.18	0.569888	0.822915	1.25311	Slf1 H2O2	Slf1
YEL030W	17	2	627.25	0.5708	0.823676	1.97857	Slf1 H2O2	Slf1
YMR120C	25	12	1142.91	0.572347	0.824953	1.12923	Slf1	Slf1 H2O2
YLR150W	18	15	1181.81	0.572456	0.824953	1.12568	Slf1 H2O2	Slf1
YKR076W	9	6	153.51	0.573033	0.82523	1.07967	Slf1	Slf1 H2O2
YDR312W	6	1	59.14	0.573898	0.825919	1.69215	Slf1 H2O2	Slf1
YOR326W	38	19	1295.1	0.574777	0.826627	1.05486	Slf1	Slf1 H2O2
YGR223C	7	4	51.55	0.576477	0.826964	11.5112	Slf1 H2O2	Slf1
YDR353W	17	14	1398.56	0.576486	0.826964	1.07065	Slf1	Slf1 H2O2
YKR062W	6	4	98.07	0.576731	0.826964	1.01873	Slf1	Slf1 H2O2
YER163C	4	3	38.61	0.576853	0.826964	1.62806	Slf1 H2O2	Slf1
YIL002C	7	1	49.67	0.576943	0.826964	1.41198	Slf1	Slf1 H2O2
YLR250W	7	3	119.73	0.578999	0.829356	1.12735	Slf1 H2O2	Slf1
YLR406C	9	1	596.38	0.579778	0.829391	1.2937	Slf1 H2O2	Slf1
YJL141C	6	2	67.84	0.579799	0.829391	3.1534	Slf1 H2O2	Slf1
YDR191W	5	1	34.36	0.581146	0.830764	1.1482	Slf1	Slf1 H2O2
YJR121W	17	13	937.22	0.581747	0.831067	1.05325	Slf1	Slf1 H2O2
YNL248C	11	7	211.44	0.58245	0.831321	1.1503	Slf1 H2O2	Slf1
YBR112C	20	13	494.88	0.582994	0.831321	1.14137	Slf1	Slf1 H2O2
YPR137W	14	4	271.9	0.58309	0.831321	1.35146	Slf1 H2O2	Slf1
YJR109C	42	26	1698.87	0.584575	0.832883	1.08053	Slf1	Slf1 H2O2
YFL044C	2	2	94.28	0.586606	0.835221	1.0443	Slf1	Slf1 H2O2
YBR073W	13	1	134.87	0.587452	0.835869	1.28063	Slf1 H2O2	Slf1
YDR412W	6	5	144.53	0.590178	0.838966	1.06359	Slf1	Slf1 H2O2
YBR127C	31	24	2310.18	0.590645	0.838966	1.06612	Slf1	Slf1 H2O2
YDL178W	7	3	184.91	0.590804	0.838966	1.12752	Slf1	Slf1 H2O2
YML073C	15	3	764.99	0.592633	0.841005	1.14637	Slf1 H2O2	Slf1
YBR095C	4	2	92.3	0.59309	0.841095	1.74587	Slf1	Slf1 H2O2
YER089C	15	6	368.85	0.593548	0.841187	1.06594	Slf1	Slf1 H2O2
YGL070C	2	1	95.39	0.594395	0.841327	2.18658	Slf1	Slf1 H2O2
YML071C	6	1	107.8	0.594433	0.841327	1.56158	Slf1 H2O2	Slf1
YMR099C	18	14	907.81	0.595137	0.841717	1.07673	Slf1	Slf1 H2O2
YGR136W	4	2	46.98	0.595638	0.841717	1.10603	Slf1	Slf1 H2O2
YNR029C	2	1	54.32	0.595888	0.841717	1.04922	Slf1	Slf1 H2O2
YFL007W	31	10	435.54	0.59631	0.841757	1.19827	Slf1	Slf1 H2O2
YNL117W	6	1	53.36	0.597994	0.843562	4.18564	Slf1	Slf1 H2O2
YCL040W	17	12	644.58	0.598746	0.843562	1.07167	Slf1	Slf1 H2O2
YMR250W	6	2	113.02	0.598925	0.843562	1.38327	Slf1	Slf1 H2O2
YDL130W	2	2	224.06	0.599418	0.843562	1.09794	Slf1	Slf1 H2O2
YOR090C	8	4	120.59	0.59956	0.843562	1.0339	Slf1	Slf1 H2O2
YGR222W	3	1	33.34	0.600058	0.843709	1.2668	Slf1 H2O2	Slf1
YER136W	18	10	513.04	0.601106	0.844627	1.07902	Slf1 H2O2	Slf1
YMR217W	25	18	1578	0.60155	0.844659	1.09622	Slf1 H2O2	Slf1
YDL095W	7	2	70.7	0.601918	0.844659	1.22408	Slf1 H2O2	Slf1
YPR105C	11	6	129.23	0.602531	0.844965	1.02925	Slf1	Slf1 H2O2
YDR226W	22	12	1098.64	0.603098	0.845206	1.06234	Slf1 H2O2	Slf1
YML013W	8	1	59.58	0.603528	0.845255	1.52313	Slf1	Slf1 H2O2
YMR260C	7	5	459.17	0.60425	0.845713	1.18139	Slf1 H2O2	Slf1
YMR125W	14	10	358.77	0.606335	0.847433	1.0904	Slf1	Slf1 H2O2
YGL252C	17	8	399.49	0.606415	0.847433	1.0611	Slf1	Slf1 H2O2
YER006W	18	12	890.23	0.607047	0.847433	1.09771	Slf1 H2O2	Slf1
YBR142W	10	4	88.82	0.607063	0.847433	1.03969	Slf1 H2O2	Slf1
YCR002C	8	6	323.52	0.607915	0.848069	1.04906	Slf1	Slf1 H2O2
YDL137W	14	2	782.56	0.608333	0.8481	1.13942	Slf1	Slf1 H2O2
YEL055C	11	6	159.28	0.609571	0.849055	1.01645	Slf1 H2O2	Slf1
YAL005C	56	13	3923.98	0.609978	0.849055	1.09977	Slf1	Slf1 H2O2
YOR303W	18	11	646.73	0.610209	0.849055	1.14212	Slf1 H2O2	Slf1
YHR167W	7	1	62.96	0.610692	0.849176	1.67652	Slf1 H2O2	Slf1
YPL145C	14	11	491.7	0.611243	0.849389	1.0656	Slf1 H2O2	Slf1
YER073W	25	15	1037.66	0.612041	0.849946	1.09364	Slf1	Slf1 H2O2
YNL255C	9	8	431.72	0.612854	0.850187	1.42459	Slf1 H2O2	Slf1
YBR007C	10	4	61.85	0.613009	0.850187	1.46881	Slf1 H2O2	Slf1
YOL093W	4	1	37.79	0.614005	0.850869	1.37135	Slf1	Slf1 H2O2
YCL037C	15	13	645.62	0.614295	0.850869	1.06163	Slf1 H2O2	Slf1
YJL124C	8	8	242.35	0.614788	0.851001	1.08349	Slf1 H2O2	Slf1
YLR011W	3	1	77.82	0.615199	0.851018	1.15385	Slf1	Slf1 H2O2
YPL249C	12	5	236	0.615693	0.851151	1.33352	Slf1 H2O2	Slf1
YDR372C	11	6	298.95	0.618024	0.853701	1.07248	Slf1 H2O2	Slf1
YAL031C	12	1	121.73	0.618335	0.853701	5.58284	Slf1	Slf1 H2O2
YHR025W	12	7	547.58	0.619298	0.854361	1.05481	Slf1 H2O2	Slf1
YNL315C	4	2	56.04	0.619905	0.854361	1.40307	Slf1	Slf1 H2O2
YLR244C	10	8	476.36	0.620586	0.854361	1.13161	Slf1 H2O2	Slf1
YGR280C	4	4	70.3	0.62066	0.854361	1.53192	Slf1	Slf1 H2O2
YDR033W	2	1	45.79	0.620809	0.854361	1.02279	Slf1	Slf1 H2O2
YJL061W	10	3	168.27	0.6219	0.855312	1.26343	Slf1 H2O2	Slf1
YAL025C	6	3	84.75	0.622435	0.855488	1.09718	Slf1 H2O2	Slf1
YDL029W	19	11	690.92	0.622827	0.855488	1.06457	Slf1	Slf1 H2O2
YLR410W	22	10	382.35	0.623781	0.855903	1.17316	Slf1 H2O2	Slf1
YGL129C	6	2	31.31	0.624008	0.855903	1.75111	Slf1	Slf1 H2O2
YGL224C	4	1	73.13	0.624329	0.855903	1.45685	Slf1	Slf1 H2O2
YLR449W	11	6	432.48	0.625618	0.85712	1.19741	Slf1 H2O2	Slf1
YAL016W	18	10	579.11	0.626112	0.857249	1.07163	Slf1	Slf1 H2O2
YGR006W	5	1	46.22	0.627062	0.858	6.93581	Slf1	Slf1 H2O2
YER146W	2	2	115.33	0.628655	0.858318	1.08299	Slf1 H2O2	Slf1
YNL290W	6	3	160.26	0.628663	0.858318	1.10513	Slf1 H2O2	Slf1
YDR002W	14	7	541.08	0.628719	0.858318	1.04542	Slf1	Slf1 H2O2
YGL078C	12	9	254.78	0.629165	0.858318	1.0291	Slf1 H2O2	Slf1
YBR130C	10	4	175.07	0.629299	0.858318	1.23903	Slf1	Slf1 H2O2
YKL142W	14	9	669.66	0.631764	0.860273	1.07032	Slf1	Slf1 H2O2
YGR232W	7	7	250.33	0.632398	0.860273	1.13992	Slf1 H2O2	Slf1
YJL030W	5	1	43.99	0.632524	0.860273	4.77022	Slf1 H2O2	Slf1
YGL031C	12	4	697.45	0.633549	0.860273	1.18433	Slf1 H2O2	Slf1
YJR034W	2	1	32.4	0.633793	0.860273	1.17356	Slf1	Slf1 H2O2
YDR031W	4	2	64.08	0.633855	0.860273	1.02753	Slf1	Slf1 H2O2
YLR286C	4	4	162.21	0.633955	0.860273	1.29003	Slf1	Slf1 H2O2
YML126C	22	17	1384.45	0.633977	0.860273	1.06218	Slf1 H2O2	Slf1
YAL044C	6	4	390.26	0.634351	0.860273	1.17998	Slf1	Slf1 H2O2
YFR033C	1	1	25.81	0.637818	0.862662	12.4605	Slf1 H2O2	Slf1
YGR078C	7	2	154.51	0.637936	0.862662	1.04905	Slf1 H2O2	Slf1
YOR327C	5	2	110.19	0.638021	0.862662	1.03768	Slf1	Slf1 H2O2
YJR091C	5	4	37.83	0.639003	0.862662	1.04215	Slf1	Slf1 H2O2
YHR009C	9	8	328.64	0.639251	0.862662	1.13217	Slf1 H2O2	Slf1
YOR283W	8	8	416.19	0.63948	0.862662	1.1277	Slf1 H2O2	Slf1
YDR060W	14	9	482.36	0.639567	0.862662	1.16904	Slf1 H2O2	Slf1
YKR018C	17	10	397.26	0.639719	0.862662	1.04464	Slf1	Slf1 H2O2
YBL018C	4	2	64.94	0.639783	0.862662	1.09711	Slf1	Slf1 H2O2
YER036C	32	21	1632.96	0.640385	0.862662	1.03781	Slf1 H2O2	Slf1
YJR059W	17	5	186.32	0.640716	0.862662	1.1417	Slf1 H2O2	Slf1
YNL177C	6	2	100.99	0.64095	0.862662	1.28059	Slf1 H2O2	Slf1
YJL123C	13	7	488.52	0.642004	0.863538	1.10854	Slf1	Slf1 H2O2
YBL030C	6	1	80.39	0.643461	0.864705	1.07659	Slf1 H2O2	Slf1
YDR063W	4	3	188.04	0.64368	0.864705	1.34955	Slf1 H2O2	Slf1
YML074C	10	7	531.01	0.644389	0.865115	1.06412	Slf1	Slf1 H2O2
YFR016C	23	10	353.75	0.645213	0.865583	1.07094	Slf1 H2O2	Slf1
YLR017W	10	8	361.74	0.645861	0.865583	1.06493	Slf1	Slf1 H2O2
YGL043W	12	7	284.27	0.646477	0.865583	1.09266	Slf1 H2O2	Slf1
YBR155W	11	5	242.06	0.646489	0.865583	1.21667	Slf1 H2O2	Slf1
YPL146C	11	3	83.58	0.647216	0.865583	1.06158	Slf1	Slf1 H2O2
YNL066W	5	1	116.04	0.647787	0.865583	1.06341	Slf1	Slf1 H2O2
YDR266C	7	3	133.64	0.647886	0.865583	1.01955	Slf1 H2O2	Slf1
YER090W	26	18	949.57	0.647974	0.865583	1.08883	Slf1	Slf1 H2O2
YLR397C	12	6	121.9	0.649417	0.866969	1.08213	Slf1	Slf1 H2O2
YHR104W	20	11	594.68	0.650799	0.868017	1.10606	Slf1 H2O2	Slf1
YOR126C	3	2	31.18	0.651344	0.868017	2.64692	Slf1 H2O2	Slf1
YKL130C	5	4	204.8	0.651765	0.868017	1.62152	Slf1 H2O2	Slf1
YDR098C	5	2	159.9	0.652261	0.868017	1.13939	Slf1	Slf1 H2O2
YGR081C	11	3	210.77	0.652548	0.868017	1.50168	Slf1	Slf1 H2O2
YHR012W	2	2	99.13	0.65265	0.868017	1.10602	Slf1 H2O2	Slf1
YOL022C	12	7	305.17	0.653041	0.868017	1.43558	Slf1	Slf1 H2O2
YER048W-A	12	5	154.36	0.653957	0.868372	1.04773	Slf1	Slf1 H2O2
YLL062C	3	2	82.7	0.654133	0.868372	1.14005	Slf1	Slf1 H2O2
YHR113W	13	8	212.86	0.654678	0.868372	1.07738	Slf1	Slf1 H2O2
YNL045W	16	8	360.02	0.655562	0.868372	1.17006	Slf1 H2O2	Slf1
R0030W	1	1	23.26	0.655737	0.868372	1.45499	Slf1	Slf1 H2O2
YER168C	10	6	147.13	0.656126	0.868372	1.08432	Slf1 H2O2	Slf1
YDR394W	13	10	418.46	0.656149	0.868372	1.06048	Slf1	Slf1 H2O2
YDL070W	8	3	51.54	0.65662	0.868459	2.96923	Slf1 H2O2	Slf1
YDR505C	7	4	53.26	0.657231	0.868656	1.16896	Slf1 H2O2	Slf1
YGL190C	9	5	102.78	0.657581	0.868656	1.52919	Slf1 H2O2	Slf1
YGR123C	15	9	425.64	0.658663	0.869083	1.076	Slf1	Slf1 H2O2
YMR255W	3	3	62.69	0.658716	0.869083	1.14531	Slf1 H2O2	Slf1
YBR085C-A	4	3	286.57	0.659318	0.869341	1.2594	Slf1	Slf1 H2O2
YKL126W	11	5	227.96	0.661535	0.869602	1.00301	Slf1 H2O2	Slf1
YJR048W	3	2	33.4	0.661759	0.869602	1.95411	Slf1 H2O2	Slf1
YAL007C	5	3	136.87	0.661988	0.869602	1.05961	Slf1 H2O2	Slf1
YDR019C	12	8	298.53	0.662358	0.869602	1.11059	Slf1 H2O2	Slf1
YJL081C	5	1	89.59	0.663173	0.869602	21.6108	Slf1 H2O2	Slf1
YPL012W	10	6	236.59	0.66364	0.869602	1.09741	Slf1	Slf1 H2O2
YOR069W	11	5	91.22	0.663693	0.869602	1.65573	Slf1 H2O2	Slf1
YBR056W	8	4	219.47	0.663789	0.869602	1.15026	Slf1 H2O2	Slf1
YER095W	12	6	206.61	0.664037	0.869602	1.06422	Slf1	Slf1 H2O2
YLR015W	7	3	56.17	0.6641	0.869602	3.58721	Slf1 H2O2	Slf1
YOL151W	20	15	850.54	0.664703	0.869602	1.04093	Slf1 H2O2	Slf1
YGR277C	6	4	242.46	0.664755	0.869602	1.40607	Slf1 H2O2	Slf1
YLR185W	8	3	323.92	0.665105	0.869602	1.14407	Slf1 H2O2	Slf1
YDL235C	5	3	168.38	0.665204	0.869602	1.14431	Slf1 H2O2	Slf1
YDL150W	14	3	157.29	0.666868	0.871023	1.20251	Slf1 H2O2	Slf1
YAL059W	9	4	241.7	0.667289	0.871023	1.04034	Slf1	Slf1 H2O2
YGR095C	6	5	162.27	0.668161	0.871023	1.07607	Slf1	Slf1 H2O2
YOR122C	3	2	144.51	0.668267	0.871023	1.04658	Slf1	Slf1 H2O2
YIR034C	9	5	205.75	0.668327	0.871023	1.04802	Slf1 H2O2	Slf1
YOR155C	5	2	144.63	0.671226	0.874269	1.16724	Slf1 H2O2	Slf1
YJL128C	4	2	57.46	0.672713	0.875207	1.42233	Slf1 H2O2	Slf1
YLR291C	10	6	219.61	0.672764	0.875207	1.15465	Slf1 H2O2	Slf1
YDR398W	6	1	90.65	0.673354	0.875442	46.3431	Slf1	Slf1 H2O2
YIL091C	7	1	108.4	0.673774	0.875456	1.11394	Slf1	Slf1 H2O2
YDL203C	9	4	49.32	0.674805	0.876264	1.0596	Slf1	Slf1 H2O2
YBR052C	5	4	123.09	0.675787	0.876536	2.15261	Slf1	Slf1 H2O2
YDL097C	15	11	580.68	0.676924	0.876536	1.03768	Slf1	Slf1 H2O2
YMR232W	9	1	52.49	0.677055	0.876536	1.49418	Slf1	Slf1 H2O2
YKR008W	8	3	104.95	0.677316	0.876536	1.26387	Slf1 H2O2	Slf1
YER042W	11	9	367.73	0.677353	0.876536	1.05392	Slf1 H2O2	Slf1
YLL024C	57	13	4356.41	0.677717	0.876536	1.07511	Slf1 H2O2	Slf1
YML092C	12	6	475.92	0.678495	0.876536	1.12101	Slf1	Slf1 H2O2
YDL143W	19	11	745	0.679137	0.876536	1.05989	Slf1	Slf1 H2O2
YER025W	26	20	1504.75	0.679592	0.876536	1.02644	Slf1	Slf1 H2O2
YMR166C	2	1	21.6	0.679787	0.876536	1.04837	Slf1	Slf1 H2O2
YPR112C	16	5	263.39	0.680252	0.876536	1.28223	Slf1 H2O2	Slf1
YOR220W	8	6	163.27	0.68028	0.876536	1.82991	Slf1 H2O2	Slf1
YER151C	19	8	398.08	0.680692	0.876536	1.05826	Slf1 H2O2	Slf1
YOL034W	21	2	163.45	0.680749	0.876536	1.25106	Slf1 H2O2	Slf1
YOR163W	4	3	168.07	0.681755	0.876827	1.59458	Slf1 H2O2	Slf1
YOR039W	5	3	97.4	0.681795	0.876827	1.2676	Slf1 H2O2	Slf1
YML086C	5	2	133.47	0.682698	0.877163	1.37124	Slf1 H2O2	Slf1
YLL011W	14	7	220.42	0.682876	0.877163	1.03201	Slf1	Slf1 H2O2
YLR305C	20	6	174.04	0.683539	0.87733	1.08549	Slf1	Slf1 H2O2
YJL042W	20	6	86.29	0.683826	0.87733	1.54693	Slf1 H2O2	Slf1
YOL039W	7	6	582.79	0.685095	0.878432	1.05361	Slf1 H2O2	Slf1
YMR259C	16	5	225	0.686809	0.880102	1.15332	Slf1 H2O2	Slf1
YPR127W	7	3	233.11	0.68783	0.880883	1.37955	Slf1 H2O2	Slf1
YJR041C	9	2	78.16	0.689166	0.8817	1.28004	Slf1 H2O2	Slf1
YIL084C	4	1	55.76	0.689292	0.8817	1.70635	Slf1 H2O2	Slf1
YCR083W	5	4	130.72	0.691382	0.882278	1.05168	Slf1	Slf1 H2O2
YBL027W	16	13	1071.07	0.691422	0.882278	1.0428	Slf1 H2O2	Slf1
YLR129W	14	6	207.36	0.691451	0.882278	1.24882	Slf1 H2O2	Slf1
YIL138C	15	9	757.86	0.69268	0.882278	1.06465	Slf1 H2O2	Slf1
YGL183C	10	1	108.62	0.69319	0.882278	24.3909	Slf1	Slf1 H2O2
YDL074C	12	6	84.25	0.693201	0.882278	1.00509	Slf1 H2O2	Slf1
YOL076W	14	5	211.01	0.693476	0.882278	1.18605	Slf1 H2O2	Slf1
YFR009W	31	15	761.84	0.693589	0.882278	1.04453	Slf1 H2O2	Slf1
YLR109W	14	10	943.92	0.69372	0.882278	1.02362	Slf1	Slf1 H2O2
YHR013C	8	6	225.04	0.693867	0.882278	1.06823	Slf1 H2O2	Slf1
YNL231C	9	6	141.98	0.694575	0.882655	1.11835	Slf1	Slf1 H2O2
YDR496C	15	7	289.88	0.696329	0.884359	1.06862	Slf1	Slf1 H2O2
YOR215C	6	2	165.53	0.699433	0.887773	1.39509	Slf1	Slf1 H2O2
YIL103W	7	3	100.26	0.700261	0.888278	1.19721	Slf1 H2O2	Slf1
YNL313C	19	10	359.67	0.70066	0.888278	1.49769	Slf1	Slf1 H2O2
YJR009C	39	5	2664.62	0.702587	0.890193	1.08138	Slf1 H2O2	Slf1
YOR234C	11	1	478.97	0.703533	0.890769	1.06446	Slf1 H2O2	Slf1
YDR493W	6	2	40.53	0.703874	0.890769	1.16125	Slf1	Slf1 H2O2
YKL205W	12	5	201.62	0.706005	0.8925	1.07257	Slf1 H2O2	Slf1
YGL125W	13	10	414.1	0.706076	0.8925	1.03471	Slf1 H2O2	Slf1
YLR009W	6	3	137.21	0.707868	0.893749	1.60179	Slf1 H2O2	Slf1
YKL029C	23	18	657.74	0.708041	0.893749	1.05551	Slf1	Slf1 H2O2
YLR419W	25	9	149.9	0.708317	0.893749	1.02343	Slf1	Slf1 H2O2
YER034W	5	3	51.58	0.709171	0.894241	1.07643	Slf1	Slf1 H2O2
YMR071C	3	1	29.63	0.709543	0.894241	1.1441	Slf1 H2O2	Slf1
YKL160W	3	2	44.02	0.710211	0.894556	1.38068	Slf1	Slf1 H2O2
YFL022C	29	21	1500.85	0.71119	0.895263	1.02749	Slf1 H2O2	Slf1
YIL076W	7	6	527.93	0.711867	0.895358	1.04205	Slf1 H2O2	Slf1
YDR143C	4	2	44.66	0.712102	0.895358	1.92562	Slf1 H2O2	Slf1
YOL142W	4	3	135.86	0.713094	0.89572	1.13806	Slf1	Slf1 H2O2
YPR160W	12	8	148.48	0.713407	0.89572	1.11912	Slf1	Slf1 H2O2
YHR108W	8	5	346.79	0.713646	0.89572	1.03183	Slf1 H2O2	Slf1
YAL015C	7	1	34.56	0.714776	0.896613	1.28124	Slf1 H2O2	Slf1
YPR074C	36	25	1712.53	0.715878	0.896977	1.04065	Slf1 H2O2	Slf1
YFL001W	7	1	109.75	0.715905	0.896977	1.01892	Slf1 H2O2	Slf1
YBR245C	19	6	205.75	0.716668	0.897407	1.04154	Slf1	Slf1 H2O2
YJL178C	4	4	243.13	0.717752	0.89824	1.0309	Slf1 H2O2	Slf1
YIL052C	10	4	325.85	0.719657	0.899756	1.03157	Slf1	Slf1 H2O2
YDR091C	27	17	1288.15	0.720482	0.899756	1.04366	Slf1 H2O2	Slf1
YDR150W	25	10	318.17	0.720491	0.899756	1.01221	Slf1 H2O2	Slf1
YDL078C	6	4	175.01	0.720646	0.899756	1.18631	Slf1 H2O2	Slf1
YLL058W	7	1	53.34	0.721467	0.900257	1.0349	Slf1	Slf1 H2O2
YMR202W	6	3	113.72	0.723685	0.902498	1.10724	Slf1	Slf1 H2O2
YGL106W	17	9	682.01	0.724999	0.903119	1.10122	Slf1 H2O2	Slf1
YKL193C	5	2	104.78	0.725451	0.903119	1.49857	Slf1	Slf1 H2O2
YGR145W	15	7	360.53	0.725821	0.903119	1.11451	Slf1	Slf1 H2O2
YKR071C	7	5	251.51	0.725872	0.903119	1.24702	Slf1 H2O2	Slf1
YER024W	10	7	66.85	0.726676	0.903595	1.04598	Slf1 H2O2	Slf1
YJL026W	16	8	848.99	0.727748	0.904402	1.04031	Slf1	Slf1 H2O2
YPL254W	2	1	22.93	0.728674	0.904919	1.38376	Slf1	Slf1 H2O2
YGR253C	12	9	586.51	0.729106	0.904919	1.03632	Slf1	Slf1 H2O2
YOR239W	17	12	473.79	0.729432	0.904919	1.03754	Slf1	Slf1 H2O2
YOR195W	18	6	302.25	0.730454	0.905661	1.09633	Slf1	Slf1 H2O2
YGR090W	21	11	379.88	0.731283	0.905698	1.07812	Slf1	Slf1 H2O2
YOR133W	64	53	4196.07	0.731452	0.905698	1.02987	Slf1	Slf1 H2O2
YPL028W	22	16	1391.64	0.731754	0.905698	1.02497	Slf1	Slf1 H2O2
YBR078W	5	4	245.25	0.73246	0.905893	1.22846	Slf1	Slf1 H2O2
YML110C	4	2	95.26	0.732757	0.905893	1.10398	Slf1 H2O2	Slf1
YDL134C	8	2	285.14	0.733797	0.906655	1.6004	Slf1	Slf1 H2O2
YLR438W	11	7	307.06	0.734906	0.907385	1.08898	Slf1	Slf1 H2O2
YKL170W	4	1	25.19	0.735776	0.907385	1.67503	Slf1 H2O2	Slf1
YOR293W;YMR230W	11	8	493.77	0.735968	0.907385	1.45608	Slf1 H2O2	Slf1
YDL161W	9	2	258.81	0.736124	0.907385	1.0367	Slf1 H2O2	Slf1
YER021W	16	9	594.18	0.736508	0.907385	1.02181	Slf1 H2O2	Slf1
YPL190C	9	7	218.67	0.739315	0.910319	1.04531	Slf1	Slf1 H2O2
YBL003C	6	2	255.13	0.739881	0.910492	1.02678	Slf1	Slf1 H2O2
YKL210W	48	36	2295.97	0.741578	0.911993	1.01869	Slf1	Slf1 H2O2
YLR114C	9	2	191.64	0.741953	0.911993	1.08818	Slf1 H2O2	Slf1
YDR177W	8	7	250.55	0.743263	0.912567	1.09623	Slf1	Slf1 H2O2
YHR119W	15	2	118.18	0.743273	0.912567	1.06063	Slf1	Slf1 H2O2
YBR088C	13	13	756.54	0.744361	0.912759	1.01997	Slf1	Slf1 H2O2
YGR248W	2	1	27.3	0.744678	0.912759	1.0136	Slf1	Slf1 H2O2
YBL069W;YBL068W-A	7	2	100.25	0.744816	0.912759	2.04888	Slf1	Slf1 H2O2
YOL078W	13	5	82.78	0.745135	0.912759	1.49086	Slf1	Slf1 H2O2
YBR053C	9	7	365.18	0.745901	0.912876	1.02035	Slf1 H2O2	Slf1
YIR026C	9	8	313.48	0.746619	0.912876	1.06806	Slf1	Slf1 H2O2
YDR251W	9	4	63.82	0.746936	0.912876	1.05479	Slf1 H2O2	Slf1
YNR038W	7	3	112.19	0.747058	0.912876	1.05888	Slf1	Slf1 H2O2
YNL067W	16	1	1023.74	0.747364	0.912876	1.04164	Slf1 H2O2	Slf1
YMR183C	5	2	200.95	0.752016	0.917866	1.24931	Slf1	Slf1 H2O2
YFR024C-A	10	7	350.39	0.752527	0.917866	1.11903	Slf1 H2O2	Slf1
YER004W	5	1	59.82	0.752736	0.917866	1.03481	Slf1 H2O2	Slf1
YMR251W-A	1	1	23.72	0.753565	0.917987	1.34609	Slf1 H2O2	Slf1
YCR053W	36	22	1694.49	0.753693	0.917987	1.01808	Slf1 H2O2	Slf1
YBR084W	29	17	789.81	0.755468	0.919625	1.12101	Slf1	Slf1 H2O2
YHR098C	15	11	506.6	0.757188	0.92114	1.03411	Slf1	Slf1 H2O2
YHR046C	9	6	213.45	0.758169	0.92114	1.57198	Slf1	Slf1 H2O2
YBL002W	9	5	270.29	0.758426	0.92114	1.06759	Slf1 H2O2	Slf1
YER048C	11	6	491.09	0.758434	0.92114	1.07597	Slf1 H2O2	Slf1
YPR033C	27	21	1601.94	0.759193	0.921539	1.03007	Slf1	Slf1 H2O2
YNR034W	5	3	178.07	0.76054	0.922356	1.07489	Slf1 H2O2	Slf1
YGR214W	9	2	676.72	0.761475	0.922356	1.18828	Slf1	Slf1 H2O2
YFR015C	7	1	58.86	0.761797	0.922356	1.7017	Slf1 H2O2	Slf1
YCL054W	24	8	311.13	0.762512	0.922356	1.88897	Slf1 H2O2	Slf1
YFR006W	13	9	253.42	0.763378	0.922356	1.05373	Slf1	Slf1 H2O2
YMR194W	14	3	681.45	0.763471	0.922356	1.11208	Slf1 H2O2	Slf1
YPR086W	12	5	171.15	0.76354	0.922356	1.19839	Slf1	Slf1 H2O2
YHR041C	5	2	56.18	0.763706	0.922356	2.91715	Slf1	Slf1 H2O2
YBR248C	27	19	1171.33	0.763745	0.922356	1.0299	Slf1	Slf1 H2O2
YLR069C	10	5	66.98	0.765702	0.924157	1.0697	Slf1	Slf1 H2O2
YMR104C	6	2	116.13	0.7661	0.924157	1.17234	Slf1 H2O2	Slf1
YBL007C	25	11	478.66	0.76756	0.925203	1.10172	Slf1 H2O2	Slf1
YKL196C	15	10	774.64	0.767832	0.925203	1.07168	Slf1	Slf1 H2O2
YDL166C	6	5	157.73	0.769011	0.926102	1.02335	Slf1 H2O2	Slf1
YGR200C	15	11	442.16	0.769517	0.92619	1.02535	Slf1 H2O2	Slf1
YOR143C	5	3	76.16	0.771075	0.926709	1.24013	Slf1 H2O2	Slf1
YDR161W	9	4	277.84	0.771092	0.926709	1.09025	Slf1	Slf1 H2O2
YHR081W	5	3	84.99	0.771779	0.926709	1.25684	Slf1	Slf1 H2O2
YCL050C	17	13	752.43	0.771885	0.926709	1.02749	Slf1	Slf1 H2O2
YER133W	10	7	619.02	0.772114	0.926709	1.07553	Slf1 H2O2	Slf1
YGL173C	46	27	1115.1	0.773831	0.927866	1.01733	Slf1 H2O2	Slf1
YNL265C	5	2	96.74	0.773944	0.927866	1.74995	Slf1 H2O2	Slf1
YDL051W	19	13	635.19	0.774614	0.928037	1.02729	Slf1	Slf1 H2O2
YMR236W	2	1	63.01	0.774954	0.928037	17.279	Slf1	Slf1 H2O2
YOR232W	15	7	494.01	0.776552	0.928918	1.05849	Slf1	Slf1 H2O2
YDR490C	9	2	76.85	0.777273	0.928918	1.38299	Slf1 H2O2	Slf1
YBR222C	8	2	99.49	0.778679	0.928918	1.31757	Slf1	Slf1 H2O2
YMR222C	1	1	35.39	0.778836	0.928918	1.10591	Slf1 H2O2	Slf1
YML025C	12	1	135.77	0.778902	0.928918	3.41614	Slf1	Slf1 H2O2
YIL137C	12	5	334.55	0.778959	0.928918	1.04193	Slf1	Slf1 H2O2
YER075C	12	3	73.9	0.779035	0.928918	1.09213	Slf1	Slf1 H2O2
YKL009W	12	8	411.57	0.779163	0.928918	1.01349	Slf1	Slf1 H2O2
YJL074C	27	6	207.43	0.77969	0.92903	1.06088	Slf1 H2O2	Slf1
YHR065C	15	5	174.32	0.780391	0.929347	1.16297	Slf1 H2O2	Slf1
YNL175C	15	7	556.59	0.781487	0.929969	1.10235	Slf1 H2O2	Slf1
YOR173W	5	1	49.39	0.781954	0.929969	4.10098	Slf1 H2O2	Slf1
YIL074C	11	3	496.13	0.782217	0.929969	1.01978	Slf1 H2O2	Slf1
R0040C	3	2	79.03	0.784972	0.932726	1.35426	Slf1 H2O2	Slf1
YAL003W	9	7	697.07	0.786194	0.933358	1.02952	Slf1 H2O2	Slf1
YOL058W	19	14	1064.56	0.786877	0.933358	1.03709	Slf1	Slf1 H2O2
YOR272W	14	8	234.92	0.787063	0.933358	1.0572	Slf1	Slf1 H2O2
YLR452C	15	6	162.04	0.787248	0.933358	1.9942	Slf1 H2O2	Slf1
YLR180W	27	9	1910.82	0.788517	0.934098	1.03168	Slf1 H2O2	Slf1
YDL131W	31	5	1621.22	0.788746	0.934098	1.06179	Slf1	Slf1 H2O2
YML047C	5	3	36.64	0.790239	0.93535	1.03089	Slf1 H2O2	Slf1
YLR371W	19	3	88.12	0.791212	0.935983	1.06246	Slf1 H2O2	Slf1
YOR042W	8	5	203.55	0.792158	0.936192	1.09335	Slf1	Slf1 H2O2
YGR245C	15	6	334.86	0.792645	0.936192	1.12139	Slf1 H2O2	Slf1
YDL147W	20	13	708.5	0.792701	0.936192	1.03278	Slf1	Slf1 H2O2
YFR004W	13	10	435.5	0.793648	0.936793	1.02505	Slf1 H2O2	Slf1
YDR074W	25	11	620.86	0.794503	0.936796	1.03405	Slf1	Slf1 H2O2
YJL190C	12	7	784.53	0.794821	0.936796	1.56242	Slf1 H2O2	Slf1
YCL034W	5	4	189.78	0.794963	0.936796	1.14835	Slf1 H2O2	Slf1
YER023W	12	8	453.28	0.795853	0.937328	1.04047	Slf1	Slf1 H2O2
YML097C	11	4	79.78	0.796789	0.937511	1.23176	Slf1	Slf1 H2O2
YLR126C	3	3	109.42	0.796884	0.937511	1.14958	Slf1 H2O2	Slf1
YNL274C	7	4	283.51	0.798264	0.938527	1.16508	Slf1	Slf1 H2O2
YGL205W	7	1	54	0.798625	0.938527	1.42082	Slf1 H2O2	Slf1
YBR101C	11	6	351.22	0.799099	0.938569	1.05605	Slf1 H2O2	Slf1
YGL086W	14	8	292.3	0.799546	0.938578	1.02394	Slf1	Slf1 H2O2
YMR218C	14	4	89.71	0.80067	0.939382	1.14514	Slf1 H2O2	Slf1
YLR178C	5	3	117.17	0.801608	0.939392	1.41746	Slf1 H2O2	Slf1
YEL040W	4	4	82.81	0.802126	0.939392	1.23596	Slf1 H2O2	Slf1
YDR020C	3	1	37.85	0.802154	0.939392	1.31821	Slf1 H2O2	Slf1
YJL148W	3	3	57.72	0.802773	0.939392	1.20425	Slf1 H2O2	Slf1
YPR016C	4	3	210.32	0.802873	0.939392	1.27323	Slf1	Slf1 H2O2
YOR158W	7	2	60.57	0.804224	0.940459	1.23648	Slf1	Slf1 H2O2
YML120C	5	3	28.68	0.805369	0.941021	1.02371	Slf1 H2O2	Slf1
YNL236W	8	1	86.52	0.806414	0.941021	1.09857	Slf1 H2O2	Slf1
YKL152C	19	16	1211.44	0.80654	0.941021	1.0108	Slf1 H2O2	Slf1
YJR025C	7	5	162.68	0.806948	0.941021	1.0537	Slf1 H2O2	Slf1
YOL120C	9	5	595.01	0.807569	0.941021	1.02768	Slf1 H2O2	Slf1
YLR051C	5	2	80.42	0.80757	0.941021	1.15793	Slf1 H2O2	Slf1
YKR024C	11	6	74.61	0.807977	0.941021	1.06547	Slf1 H2O2	Slf1
YDR051C	5	2	77.51	0.808782	0.941021	1.89631	Slf1 H2O2	Slf1
YBR011C	19	12	1232.26	0.808783	0.941021	1.06634	Slf1 H2O2	Slf1
YFR040W	5	2	77.38	0.80971	0.941021	1.08939	Slf1 H2O2	Slf1
YBR111W-A	4	3	102.22	0.810135	0.941021	1.04406	Slf1	Slf1 H2O2
YML029W	5	3	30.69	0.810328	0.941021	1.02144	Slf1 H2O2	Slf1
YOR281C	6	2	152.27	0.810523	0.941021	1.05615	Slf1	Slf1 H2O2
YMR261C	17	13	672.5	0.811153	0.941021	1.11106	Slf1 H2O2	Slf1
YKL214C	3	1	36.46	0.811328	0.941021	2.55526	Slf1 H2O2	Slf1
YKL184W	10	9	295.22	0.811826	0.941021	1.04671	Slf1	Slf1 H2O2
YPL138C	7	3	53.72	0.812181	0.941021	1.6309	Slf1	Slf1 H2O2
YNL141W	13	10	643.11	0.812777	0.941203	1.0064	Slf1 H2O2	Slf1
YBR263W	28	18	872.02	0.813312	0.941314	1.01028	Slf1	Slf1 H2O2
YGR080W	9	8	144.59	0.815074	0.942094	1.02397	Slf1	Slf1 H2O2
YDR460W	7	2	91.24	0.81509	0.942094	1.2886	Slf1	Slf1 H2O2
YMR139W	8	3	138.74	0.815307	0.942094	1.19632	Slf1 H2O2	Slf1
YIR036C	9	6	291.57	0.817166	0.943116	1.09991	Slf1 H2O2	Slf1
YNR046W	4	2	176.54	0.817327	0.943116	1.00779	Slf1	Slf1 H2O2
YCR060W	2	2	122.55	0.817514	0.943116	1.02861	Slf1 H2O2	Slf1
YNR006W	10	4	212.41	0.818808	0.9441	1.05511	Slf1 H2O2	Slf1
YLR270W	17	11	489.04	0.819736	0.944661	1.01302	Slf1	Slf1 H2O2
YNL037C	12	7	443.43	0.820461	0.944948	1.05475	Slf1	Slf1 H2O2
YJR141W	6	2	73.34	0.821243	0.944948	1.04048	Slf1 H2O2	Slf1
YGL238W	16	10	551.08	0.82131	0.944948	1.03571	Slf1	Slf1 H2O2
YOL059W	14	11	697.95	0.821809	0.945014	1.00832	Slf1 H2O2	Slf1
YDR258C	27	15	636.43	0.822608	0.945425	1.05074	Slf1 H2O2	Slf1
YDR093W	19	4	159.16	0.824295	0.946856	1.23546	Slf1	Slf1 H2O2
YEL046C	18	16	897.68	0.826753	0.949169	1.01686	Slf1	Slf1 H2O2
YHR008C	11	7	408.82	0.827271	0.949255	1.00406	Slf1 H2O2	Slf1
YIL019W	7	3	101.26	0.828509	0.950166	1.10301	Slf1	Slf1 H2O2
YDR408C	4	2	122.09	0.830818	0.951812	1.56861	Slf1 H2O2	Slf1
YBR267W	13	5	188.81	0.830834	0.951812	1.0775	Slf1 H2O2	Slf1
YKL010C	14	6	122.45	0.831439	0.951995	1.60323	Slf1 H2O2	Slf1
YER074W-A	3	1	45.74	0.832356	0.952535	2.49361	Slf1 H2O2	Slf1
YLR025W	7	3	194.07	0.833502	0.953337	1.13774	Slf1 H2O2	Slf1
YHR112C	4	2	105.83	0.83438	0.953831	1.08009	Slf1 H2O2	Slf1
YCR075W-A	2	1	52.71	0.835426	0.953862	1.67229	Slf1 H2O2	Slf1
YGL041W-A	3	1	23.57	0.835623	0.953862	1.28242	Slf1	Slf1 H2O2
YBL024W	38	27	1473.3	0.836173	0.953862	1.01126	Slf1	Slf1 H2O2
YLR401C	10	7	233.39	0.836189	0.953862	1.10385	Slf1 H2O2	Slf1
YDR303C	13	4	176.75	0.837697	0.954297	1.0779	Slf1 H2O2	Slf1
YGL195W	66	43	2532.62	0.837849	0.954297	1.02364	Slf1 H2O2	Slf1
YNL079C	19	16	1215.04	0.837908	0.954297	1.04054	Slf1	Slf1 H2O2
YOL032W	4	1	116.88	0.838463	0.95442	4.0546	Slf1	Slf1 H2O2
YHR114W	12	2	110.18	0.840002	0.955664	1.54695	Slf1 H2O2	Slf1
YDR080W	6	2	36.76	0.841504	0.956864	5.85541	Slf1 H2O2	Slf1
YMR083W	16	6	714	0.842966	0.958018	1.03414	Slf1 H2O2	Slf1
YHR082C	5	1	50.9	0.844344	0.959075	1.43881	Slf1 H2O2	Slf1
YNL096C	18	8	729.33	0.845924	0.96036	1.18903	Slf1	Slf1 H2O2
YHR200W	8	8	433.78	0.846514	0.960519	1.02727	Slf1 H2O2	Slf1
YNL232W	5	4	200.66	0.847462	0.961085	1.04178	Slf1 H2O2	Slf1
YER063W	8	3	185.9	0.848568	0.961591	1.0454	Slf1 H2O2	Slf1
YNL134C	16	11	1025.78	0.848807	0.961591	1.0246	Slf1	Slf1 H2O2
YBR081C	20	3	112.03	0.849431	0.96179	1.011	Slf1	Slf1 H2O2
YOL121C	17	10	898.46	0.851356	0.962348	1.0444	Slf1 H2O2	Slf1
YOR052C	4	3	80.7	0.85162	0.962348	1.10886	Slf1 H2O2	Slf1
YKL211C	16	9	529	0.851671	0.962348	1.11796	Slf1	Slf1 H2O2
YKL085W	17	12	963.13	0.851723	0.962348	1.03605	Slf1	Slf1 H2O2
YHR075C	8	1	63.36	0.852364	0.962564	1.11929	Slf1	Slf1 H2O2
YPL037C	10	6	623.64	0.85289	0.96265	1.02314	Slf1 H2O2	Slf1
YJR135W-A	7	5	231.49	0.853675	0.963028	1.04413	Slf1 H2O2	Slf1
YOR254C	15	5	104.95	0.854591	0.963553	1.0565	Slf1	Slf1 H2O2
YMR205C	41	29	2267.67	0.855161	0.963688	1.00778	Slf1	Slf1 H2O2
YCR102C	7	1	128.96	0.857344	0.96564	1.28778	Slf1 H2O2	Slf1
YJL172W	9	5	125.13	0.857935	0.965797	1.06051	Slf1	Slf1 H2O2
YGL100W	9	6	92.94	0.86168	0.969503	1.23751	Slf1	Slf1 H2O2
YNR033W	14	6	121.65	0.865926	0.973769	1.26478	Slf1	Slf1 H2O2
YML024W	16	12	1166.65	0.868144	0.974422	1.01574	Slf1 H2O2	Slf1
YMR160W	9	2	67.09	0.86817	0.974422	1.07532	Slf1 H2O2	Slf1
YPR189W	19	7	272.23	0.868493	0.974422	2.78854	Slf1	Slf1 H2O2
YLR172C	8	4	228.74	0.869592	0.974422	1.00459	Slf1 H2O2	Slf1
YML057W	15	6	217.55	0.869913	0.974422	1.05548	Slf1 H2O2	Slf1
YDR429C	12	11	650.5	0.870287	0.974422	1.03266	Slf1	Slf1 H2O2
YBR001C	8	1	74.69	0.870596	0.974422	1.85508	Slf1 H2O2	Slf1
YBR221C	11	9	445.7	0.87097	0.974422	1.04554	Slf1 H2O2	Slf1
YLR258W	10	3	170.17	0.871077	0.974422	1.02381	Slf1 H2O2	Slf1
YCL059C	9	4	269.1	0.87217	0.974422	1.04967	Slf1	Slf1 H2O2
YKL064W	7	3	46.88	0.872425	0.974422	1.58497	Slf1	Slf1 H2O2
YJL122W	4	1	105.59	0.872705	0.974422	1.04356	Slf1	Slf1 H2O2
YOR110W	4	1	33.13	0.873702	0.974422	1.58325	Slf1	Slf1 H2O2
YMR091C	9	6	253.44	0.873927	0.974422	1.09807	Slf1 H2O2	Slf1
YCL017C	9	3	160.01	0.873957	0.974422	1.0236	Slf1	Slf1 H2O2
YHR185C	5	1	45	0.874244	0.974422	1.07242	Slf1 H2O2	Slf1
YJL184W	5	3	184.88	0.874248	0.974422	1.26484	Slf1 H2O2	Slf1
YPR070W	2	1	20.5	0.874709	0.974429	1.13648	Slf1	Slf1 H2O2
YER122C	17	11	559.54	0.876427	0.974533	1.01209	Slf1 H2O2	Slf1
YOL021C	23	15	772.74	0.876827	0.974533	1.02263	Slf1	Slf1 H2O2
YGR119C	8	4	193.01	0.877085	0.974533	1.03467	Slf1	Slf1 H2O2
YOR191W	23	2	129.73	0.877169	0.974533	1.16149	Slf1 H2O2	Slf1
YOL123W	11	7	352.05	0.878253	0.974533	1.00653	Slf1 H2O2	Slf1
YNL199C	6	3	62.93	0.878499	0.974533	1.32174	Slf1	Slf1 H2O2
YDR516C	15	9	437.33	0.878829	0.974533	1.31541	Slf1 H2O2	Slf1
YBR166C	7	2	61.02	0.879242	0.974533	4.33916	Slf1 H2O2	Slf1
YOL064C	10	7	349	0.879311	0.974533	1.02274	Slf1 H2O2	Slf1
YLR388W	6	4	366.25	0.879356	0.974533	1.00084	Slf1	Slf1 H2O2
YAL060W	14	6	194.58	0.880042	0.974788	1.0277	Slf1	Slf1 H2O2
YIR009W	1	1	43.33	0.881733	0.976155	1.39987	Slf1	Slf1 H2O2
YLR412W	1	1	28.4	0.883074	0.976947	1.07438	Slf1 H2O2	Slf1
YOR099W	10	5	238.61	0.88336	0.976947	1.01237	Slf1 H2O2	Slf1
YPR080W	34	21	2092.98	0.883871	0.977006	1.02957	Slf1	Slf1 H2O2
YPL129W	5	3	106.56	0.885568	0.978334	1.03627	Slf1	Slf1 H2O2
YDR399W	10	10	471.53	0.886008	0.978334	1.01048	Slf1	Slf1 H2O2
YDL031W	24	14	329.34	0.887104	0.978334	1.15873	Slf1	Slf1 H2O2
YNL246W	2	1	54.39	0.888045	0.978334	1.09	Slf1	Slf1 H2O2
YJR093C	3	2	112.11	0.888709	0.978334	1.09964	Slf1 H2O2	Slf1
YJR099W	5	2	167.13	0.88888	0.978334	1.12217	Slf1 H2O2	Slf1
YMR214W	3	1	95.45	0.889258	0.978334	1.0104	Slf1 H2O2	Slf1
YKL213C	12	6	381.36	0.88932	0.978334	1.22861	Slf1	Slf1 H2O2
YEL051W	8	5	199.69	0.889445	0.978334	1.03183	Slf1 H2O2	Slf1
YJR134C	20	5	152.3	0.889644	0.978334	1.07882	Slf1 H2O2	Slf1
YMR009W	4	2	77.53	0.890198	0.978441	1.86796	Slf1 H2O2	Slf1
YIR038C	5	3	137.66	0.891227	0.978797	1.21668	Slf1 H2O2	Slf1
YOL143C	6	6	267.2	0.891965	0.978797	1.01446	Slf1	Slf1 H2O2
YIL083C	9	6	338.6	0.892412	0.978797	1.03852	Slf1	Slf1 H2O2
YDL040C	32	19	1068.21	0.892478	0.978797	1.18365	Slf1	Slf1 H2O2
YNL259C;YFL046W	3	1	89.84	0.892997	0.978797	1.0656	Slf1 H2O2	Slf1
YEL058W	14	12	691.41	0.893266	0.978797	1.01912	Slf1	Slf1 H2O2
YGR086C	16	13	1022.35	0.894466	0.979495	1.00571	Slf1	Slf1 H2O2
YKL069W	3	3	58.75	0.895391	0.979495	1.00035	Slf1	Slf1 H2O2
YHL033C	27	4	1835.76	0.895902	0.979495	1.12607	Slf1	Slf1 H2O2
YBR087W	3	1	66.74	0.896465	0.979495	1.04846	Slf1 H2O2	Slf1
YHL004W	6	1	46.92	0.896784	0.979495	1.36448	Slf1 H2O2	Slf1
YER055C	17	13	763.53	0.897945	0.979495	1.0046	Slf1	Slf1 H2O2
YGR112W	6	1	41.17	0.897978	0.979495	1.24131	Slf1	Slf1 H2O2
YCL027W	3	1	34.82	0.898896	0.979495	1.32938	Slf1 H2O2	Slf1
YBL041W	8	7	344.41	0.899367	0.979495	1.0702	Slf1	Slf1 H2O2
YDR283C	25	4	138.75	0.899643	0.979495	1.49218	Slf1 H2O2	Slf1
YMR012W	43	31	1695.89	0.899818	0.979495	1.00481	Slf1 H2O2	Slf1
YBR025C	35	21	1491.8	0.900313	0.979495	1.02331	Slf1 H2O2	Slf1
YMR058W	5	4	135.74	0.900625	0.979495	1.01055	Slf1 H2O2	Slf1
YOR120W	11	5	245.5	0.901026	0.979495	1.7104	Slf1	Slf1 H2O2
YER077C	9	1	58.6	0.901449	0.979495	1.15677	Slf1 H2O2	Slf1
YNL102W	14	3	103.23	0.901731	0.979495	1.06201	Slf1	Slf1 H2O2
YNL182C	8	5	171.71	0.901978	0.979495	1.05639	Slf1 H2O2	Slf1
YER009W	3	2	268.96	0.902142	0.979495	1.87383	Slf1 H2O2	Slf1
YFL018C	23	16	940.41	0.903682	0.980669	1.02586	Slf1	Slf1 H2O2
YNR016C	121	87	5609.65	0.904574	0.980753	1.01779	Slf1	Slf1 H2O2
YGL220W	3	2	79.1	0.904676	0.980753	1.02394	Slf1 H2O2	Slf1
YMR315W	14	12	605.99	0.905172	0.980794	1.01236	Slf1 H2O2	Slf1
YKL039W	3	1	34.27	0.90564	0.980804	2.98154	Slf1 H2O2	Slf1
YCR047C	2	2	66.04	0.906791	0.98127	1.20948	Slf1 H2O2	Slf1
YDR539W	6	2	58.97	0.907036	0.98127	1.08309	Slf1 H2O2	Slf1
YJL101C	10	7	208.36	0.907445	0.98127	1.03479	Slf1	Slf1 H2O2
YAL029C	16	5	141.33	0.908657	0.982084	2.68373	Slf1 H2O2	Slf1
YER016W	3	1	86.86	0.910838	0.983945	1.9094	Slf1	Slf1 H2O2
YNR051C	9	4	165.68	0.911664	0.984235	1.07496	Slf1 H2O2	Slf1
YDL182W	27	2	1310.58	0.912365	0.984235	1.03401	Slf1 H2O2	Slf1
YDL120W	2	2	135.14	0.912803	0.984235	1.07162	Slf1 H2O2	Slf1
YIL162W	9	4	141.99	0.913244	0.984235	1.20946	Slf1 H2O2	Slf1
YER165W	34	29	2048.36	0.914225	0.984235	1.0214	Slf1	Slf1 H2O2
YLR409C	12	6	117.73	0.914425	0.984235	1.05694	Slf1 H2O2	Slf1
YDL061C	6	5	378.38	0.914858	0.984235	1.17654	Slf1 H2O2	Slf1
YAL062W	11	2	409.92	0.91505	0.984235	1.02412	Slf1 H2O2	Slf1
YPL171C	9	4	349.57	0.915681	0.984235	1.25245	Slf1	Slf1 H2O2
YNL215W	5	2	95.05	0.915999	0.984235	2.78085	Slf1	Slf1 H2O2
YPR169W	8	3	118.86	0.916678	0.984235	1.15568	Slf1 H2O2	Slf1
YML036W	4	3	230.44	0.916911	0.984235	1.15823	Slf1	Slf1 H2O2
YBL075C	19	1	1188.1	0.917686	0.984235	9.94993	Slf1 H2O2	Slf1
YCR084C	28	20	1102.56	0.918288	0.984235	1.0303	Slf1 H2O2	Slf1
YPL139C	9	3	196.92	0.918556	0.984235	1.18819	Slf1	Slf1 H2O2
YGL164C	7	3	81.04	0.919144	0.984235	1.36128	Slf1 H2O2	Slf1
YJR024C	2	1	54.52	0.919201	0.984235	1.75627	Slf1	Slf1 H2O2
[truncated: 142 more rows]
